# Supplementary material for: Molecular characterization of breast cancer cell lines through multiple omic approaches
Source: Breast Cancer Res. 2017 Jun 5;19:65. doi: 10.1186/s13058-017-0855-0 (PMC5460504; doi:10.1186/s13058-017-0855-0)
Supplement: Supplementary file 1 — Table S3. Mutations in the breast cancer cell lines plus their tumorigenic and metastatic ability in mouse xenografts. (XLSX 13 kb) [file 13058_2017_855_MOESM1_ESM.xlsx]

## Sheet: Cell line Table 3
Additional file 1; Table S3. Mutations in the breast cancer cell lines plus their tumorigenic and metastatic ability in mouse xenografts.
Cell Line1	Cancer Mutations (COSMIC)2	Tumorigenic3	Metastatic4
184B5	N/A5	N
MCF10A	N/A	N
MCF10F	N/A	N
MCF12A	N/A	N
AU565	KMT2C-Q2054E; SMAD4-D355N; TP53-R175H;	Y-weakly [40]	N [40]
BT20	ATM-K482Q; CBLB-D448N;CDKN2C-A72P; COL1A1-E1230K; PIK3CA-P539R; PIK3CA-H1047R; RAP1GDS1-E284Q; RB1-I388S; RB1-P515L; TP53-K132Q	Y	Y [45]
BT474	EPS15-G522E; HIST1H3B-R135T; NSD1-S1654C; PIK3CA-K111N; PPP2R1A-S143F; RHOA-G17E; TP53-E285K	Y	N [37]
BT483	GATA3-R306Q; NF1-R1204W; PIK3CA-E542K; STAG2-S1075*; TP53-M246I	Y
BT549	USP8-R464C	Y [46, 49]	Y [46, 49]
CAMA-1	PTEN-D92H; TP53-R280T	Y
DU4475	APC-E1577*; BRAF-V600E; KMT2C-D553N	Y
HCC38	TOP1-K326R; TP53-R273L
HCC70	TP53-R248Q	Y [38, 42]
HCC202	FAT1-S1803*; HSP90AA1-I758V; KMT2C-E1240*; PIK3CA-L866F; PIK3CA-E545K
HCC1187	BAP1-Q261*; CTNNA1-Q678*; NUP98-G1652V; SPEN-R1488I
HCC1395	ABL2-T717A; AKAP9-D2325H; ARID1B-G756A; ATRX-K1175E; BRCA2-E1593*;DDX3X-R294T; PLCG1-S582C; TP53-R175H
HCC1419	EBF1-V484I; PER1-R1195W; TP53-Y220C	N [38]
HCC1428	None	Y [38, 39]
HCC1500	HIST1H3B-N109S	Y [38]
HCC1569	ATP1A1-R385W; HNRNPA2B1-R226C; LRP1B-P2566S; MAP2K4-P338L; MDM2-E338K; MYH11-R910Q; TBL1XR1-W491C	Y [48]
HCC1599	ETV5-D452H; FUS-K312Q; NFKBIE-D462E; SRGAP3-L623I	Y [47]
HCC1806	TCF12-A482V	Y [38]	Y [44]
HCC1937	TP53-R306*	Y[50]
HCC1954	CLIP1-Q545*; PIK3CA-H1047R; TP53-Y163C	Y [41, 42]	Y [43]
HCC2157	BRCA1-L30F; EIF4A2-V181L; NOTCH1-D620Y; TP53-R248W
HCC2218	BCL11A-S142F; BCORL1-G832D; CIC-E104K; CLIP1-M1202I; MSH2-E467K; PLCG1-A995P
Hs 578T	HRAS-G12D; NF1-G2745R	N (ATCC); Y [55]	Y [51]
MCF7	ATP2B3-V882E; EP300-R1356*; ERBB4-Y1242C; MAP3K13-D380N; PIK3CA-E545K	Y [46]	Y [46]
MDA-kb2	N/A5, but this cell line is derived from MDA-MB-453	N [56]
MDA-MB-134-VI	N/A	N [52]
MDA-MB-157	FAT4-L4468P; MSH6-R644S	Y
MDA-MB-175-VII	None	Y
MDA-MB-231	BRAF-G4646V; CD79A-C106Y; KRAS-G13D; NF2-E231*; PBRM1-I228V; PDGFRA-Y172F; TP53-R280K	Y	Y [53, 54]
MDA-MB-361	ETV6-E76K; GRIN2A-K1116N; PIK3CA-K567R; PIK3CA-E545K; PTCH1-E737K; SMAD2-P177S	Y [38]	Y [57]
MDA-MB-415	MAP2K4-S280*; MET-D946H; PDE4DIP-S552Y; PTEN-C136Y; TP53-Y236C	N
MDA-MB-436	None	N
MDA-MB-453	CDH1-W638*; PIK3CA-H1047R; PTEN-E307K	N
MDA-MB-468	CACNA1D-E953D; TP53-R273H	Y	Y [58]
SK-BR-3	N/A	Y (ATCC); N [45]
T47D	ACVR1-N100D; ARID1A-Q944*; PIK3CA-H1047R; TP53-L194F	Y [36-38]	N [36-38]
UACC812	CACNA1D-R864H; CDH1-T522I	Y [59]
UACC893	NCOR2-E326D; PIK3CA-H1047R; TGFBR2-C393F; TP53-R342*	Y [60]	N [60]
ZR-75-1	N/A	Y	N [59]
ZR-75-30	ATR-Q1926H; C2orf44-T331M; CDH1-E243*	Y [61]
1Cell line names have been color-coded as follows: ER+ (purple), HER2+ (red) and TNBC (blue).
2Catalogue of somatic mutations in cancer (COSMIC) database of cell line mutations, restricted to pathogenic and cancer gene.
3Tumorigenic (as per ATCC) or cited reference(s).
4Metastatic as per cited reference(s).
5N/A = not available
