# Supplementary material for: Molecular characterization of breast cancer cell lines through multiple omic approaches
Source: Breast Cancer Res. 2017 Jun 5;19:65. doi: 10.1186/s13058-017-0855-0 (PMC5460504; doi:10.1186/s13058-017-0855-0)
Supplement: Supplementary file 2 — Table S1. Basic expression profile and molecular classification of a panel of breast cancer cell lines. (XLSX 19 kb) [file 13058_2017_855_MOESM2_ESM.xlsx]

## Sheet: Cell line Table 1
Additional File 2: Table S1. Basic expression profile and molecular classification of a panel of breast cancer cell lines.
			Tumor Type2	Molecular Classification3		ER		PR		HER2		EGFR		p53			BRCA1		BRCA2
Cell Line	ATCC #	Source1		General Subtype	Subgroup	mRNA4	protein5	mRNA4	protein5	mRNA4	protein5	mRNA4	protein5	mut6	mRNA4	protein5	mut6	mRNA4	mut6	mRNA4
184B5	CRL-8799	NB	N	N			-		-	-	-	-	-		+	+
MCF10A	CRL-10317	NB	F	N	Basal B	-	-	-	-	-	-	-	-			+
MCF10F	CRL-10318	NB	F	N	Basal B	-	-	-	-	-	-		-			+
MCF12A	CRL-10782	NB	S	N		-	-	-	-	-	-	+	+			-
AU565	CRL-2351	PE	AC	HER2+	HER2	-	-	-	-	+++	+++	+	+/-	R175H	+	-	WT	-	WT	-
BT20	HTB-19	PBr	C	TNBC	Basal A	-	-	-	-	+	+	+++	++	K132Q	+++	++	WT	+	T3357R	-
BT474	HTB-20	PBr	DC	HER2+	HER2	+	+	+++	+++	+++	+++	-	-	E285K	++	++	WT	+	S3094*	-
BT483	HTB-121	PBr	DC	ER+	Luminal B	+	+	-	-	++	++	-	-	M246I	+	+	WT	+	WT	-
BT549	HTB-122	PBr	DC	TNBC	Basal B	-	-	-	-	-	+/-	+	+/-	R249S	+++	+++	WT	++	WT	-
CAMA-1	HTB-21	PE	AC	ER+	Luminal A	+	+	++	+	-	+	-	-	R280T	+	++	WT	++	WT	-
DU4475	HTB-123	M	MC	TNBC		-	-	-	-	-	-	-	-	WT	-	-	WT	++	WT	-
HCC38	CRL-2314	PBr	DC	TNBC	Basal B	-	-	-	-	+	+	-	+	R273L	+	+++	WT	-	WT	-
HCC70	CRL-2315	PBr	DC	TNBC	Basal A	-	-	-	-	-	+/-	++	++	R248Q	++	+++	WT	++	WT	-
HCC202	CRL-2316	PBr	DC	HER2+	HER2	-	-	-	-	+++	+++	-	-	T284fs	-	-	WT	++	WT	-
HCC1187	CRL-2322	PBr	DC	TNBC	Basal A	-	-	-	-	+	+	-	+/-	WT	+++	+++	WT	+	WT	+
HCC1395	CRL-2324	PBr	DC	TNBC	Basal B	-	-	-	-	-	+/-	-	+/-	R175H	+++	++	R1772*7	-	E1593*	+
HCC1419	CRL-2326	PBr	DC	HER2+	HER2	+	+	-	-	+++	+++	-	-	Y220C	-	-	WT	++	WT	-
HCC1428	CRL-2327	PE	AC	ER+	Luminal A	+	++	++	-	-	+/-	-	-	WT	++	-	WT	++	WT	-
HCC1500	CRL-2329	PBr	DC	ER+	Luminal A	+	+++	++	+	-	+/-	-	-	WT	+	+	WT	++	WT	-
HCC1569	CRL-2330	PBr	MC	HER2+	Basal A-HER29	-	-	-	-	+++	+++	-	-	E294*, D228fs	-	-	WT	+	N1100T, V1862fs	-
HCC1599	CRL-2331	PBr	DC	TNBC	Basal A	-	-	-	-	-	-	-	-	V225_splice7	-	-	WT	++	K1517fs, D1386_T1858del473	-
HCC1806	CRL-2335	PBr	ASC	TNBC	Basal A	-	-	-	-	-	-	++	++	WT	-	-	WT	++	WT	-
HCC1937	CRL-2336	PBr	DC	TNBC	Basal A	-	-	-	-	-	-	+	+	WT	-	+	5382insC8	++	WT	+
HCC1954	CRL-2338	PBr	DC	HER2+	Basal A-HER29	-	-	-	-	+++	+++	-	-	Y163C	++	+++	WT	++	WT	-
HCC2157	CRL-2340	PBr	DC	TNBC	Basal A	-	-	-	-	+	+	-	-	R248W	+	+++	L30F	+	WT	-
HCC2218	CRL-2343	PBr	DC	HER2+	HER2	-	-	-	-	+++	+++	-	-	WT	+	++	WT	-	WT	-
Hs578T	HTB-126	PBr	C	TNBC	Basal B	-	-	-	-	-	-	+	+	V157F	++	+	WT	-	WT	-
MCF7	HTB-22	PE	AC	ER+	Luminal A	+	++	++	+/-	-	-	-	-	WT	++	-	WT	++	WT	-
MDA-kb210	CRL-2713	PC	MC	TNBC	Basal A	-	-	-	-	+++	++	-	-	WT	-	-	WT	+	WT	-
MDA-MB-134-VI	HTB-23	PE	DC	ER+	Luminal A	+	++	-	-	-	-	-	-	WT	-	-	WT	-	WT	-
MDA-MB-157	HTB-24	PE	M	TNBC	Basal B	-	+/-	-	-	+	-	-	-	WT	-	-	WT	++	WT	-
MDA-MB-175-VII	HTB-25	PE	DC	ER+	Luminal B	+	+/-	-	-	++	+	-	-	WT	-	-	WT	+	WT	-
MDA-MB-231	HTB-26	PE	AC	TNBC	Basal B	-	-	-	-	-	-	+	+	R280K	+	+++	WT	+	WT	-
MDA-MB-361	HTB-27	M	AC	HER2+	HER2	+	++	+	-	+++	++	-	-	E56*	-	-	WT	++	N1657S	-
MDA-MB-415	HTB-128	PE	AC	ER+	Luminal A	+/-	+/-	-	-	-	+/-	-	-	Y236C	+	++	WT	+	WT	-
MDA-MB-436	HTB-130	PE	AC	TNBC	Basal B	-	-	-	-	-	-	+/-	-	WT	-	-	K1780_splice7	+	WT	-
MDA-MB-453	HTB-131	PC	MC	TNBC11	Basal A	-	-	-	-	+++	+	-	-	WT	-	-	WT	+	WT	-
MDA-MB-468	HTB-132	PBr	AC	TNBC	Basal A	-	-	-	-	-	-	+++	+++	R273H	+++	+++	WT	+	WT	-
SK-BR-3	HTB-30	PE	AC	HER2+	HER2	-	-	-	-	+++	+++	+	-	R175H	+	+++	WT	+	WT	-
T47D	HTB-133	PE	DC	ER+	Luminal A	+	++	+++	+++	+	+/-	-	-	L194F	+	+	WT	++	WT	-
UACC812	CRL-1897	PBr	DC	HER2+	HER2	+	-	++	-	+++	+++	-	-	WT	-	-	WT	++	WT	-
UACC893	CRL-1902	PBr	DC	HER2+	HER2	+/-	-	-	-	+++	+++	-	-	R342*	-	-	WT	++	WT	-
ZR-75-1	CRL-1500	A	DC	ER+	Luminal A	+	+/-	++	+/-	+	+/-	-	-	WT	-	-	WT	++	WT	-
ZR-75-30	CRL-1504	A	DC	HER2+	HER2	+	-	-	-	+++	+++	-	-	WT	+	-	WT	+	M2322I	-
1Source (as per ATCC): NB = normal breast, PE = pleural effusion, PBr = primary breast, PC = pericardial effusion, M = metastatic site, A = ascities
2Type (as per ATCC): N = normal breast, F = fibrocystic disease, S = epithelial spontanour immortalization, AC = adenocarcinoma, C = caracinoma,
	DC = ductal carcinoma, MC = metaplastic carcinoma, ASC = acantholytic squamous cell carcinoma, M = medullary carcinoma
3Molecular classification - General Subtype: N = non-cancerous immortalized breast, ER+ (estrogen receptor expressing), HER2+ (HER2 amplified), TNBC (triple negative, lacking ER, PR and HER2); Subgroup: Luminal A (ER+, PR±, HER2-, Ki67 low),
	Luminal B (ER+, PR±, HER2+, Ki67 high), HER2 (ER-, PR-, HER2 amplified), Basal A, Basal B (also called "normal-like" or Claudin-low); from Neve, 2006; Kao, 2009; Prat, 2011 and this work.
4mRNA levels obtained from Cancer Cell Line Encyclopedia (CCLE), an on-line resource.
5Protein expression data from immunoblots in this paper.
6Mutational status from the Catalogue of Somatic Mutations in Cancer (COSMIC), an on-line resource, unless otherwise indicated. Where 2 mutations are indicated they occur in different alleles. * is a stop codon.
7Mutation data from Cancer Cell Line Encyclopedia (CCLE).
8Mutation data from American Type Culture Collection (ATCC).
9Has Basal A characteristics with amplified HER2 expression.
10Derived from the MDA-MB-453 cell line. Since no separate data is available for this cell line, all characteristics are reported as for MDA-MD-453.
11Conflicting reports with ATCC indicating TNBC and some publications indicating HER2+ since it's HER2 amplified although not highly expressed (Kao et al., 2009) and this work.
	protein expression much lower that corresponding mRNA expression, or in the case of BRCA1 and BRCA2 genes lack mRNA expression even though they are wild type
	little or no protein present even though mRNA is expressed
	relatively high protein expression as compared to the lower mRNA expression
