# Supplementary material for: Molecular characterization of breast cancer cell lines through multiple omic approaches
Source: Breast Cancer Res. 2017 Jun 5;19:65. doi: 10.1186/s13058-017-0855-0 (PMC5460504; doi:10.1186/s13058-017-0855-0)
Supplement: Supplementary file 4 — Table S2. Mutations, mRNA and protein expression for PI3K pathway components in breast cancer cell lines. (XLSX 15 kb) [file 13058_2017_855_MOESM4_ESM.xlsx]

## Sheet: Cell Line Table 2
Additional File 4: Table S2. Mutations, mRNA and protein expression for PI3K pathway components in breast cancer cell lines.
	p110a			p110b				p85a		PTEN			Defects contributing to PI3K pathway activation
Cell Line1	mut2	mRNA3	protein4	mut2	mRNA3	protein4	mut2	mRNA3	protein4	mut2	mRNA3	protein4
184B5			++			++			+		++	-
MCF10A			+++			++			+		+++	-
MCF10F			++			++			+			+
MCF12A			+			++			+		++	+
AU565	WT	+	+	WT	+	++	WT	-	-	WT	+	+	p85a-
BT20	P539R,H1047R	++	+	WT	++	++	WT	++	+	WT	+	+	p110a mut
BT474	K111N	++	++	WT	++	++	WT	++	+/-	WT	+++	++	p85a-
BT483	E542K	+	++	WT	+	++	WT	++	+	WT	++	+/-	p110a mut/PTEN-
BT549	WT	+	+	WT	+	++	WT	+++	+	WT	+	-	PTEN-
CAMA-1	WT	++	+++	WT	++	++	WT	+	+	D92H,F278fs	++	+/-	p110a overexpr/PTEN-
DU4475	WT	+	+	WT	+	++	WT	+	+	WT	+	+/-	PTEN-
HCC38	W386L	++	-	WT	++	+	WT	+	+/-	WT	-	-	p85a-/PTEN-
HCC70	WT	++	++	WT	++	+	WT	+	+	F90fs	+	-	PTEN-
HCC202	E545K,L866F	++	++	WT	++	++	WT	+	+	WT	+++	+++	p110a mut
HCC1187	WT	++	++	WT	++	+	WT	+	+	WT	++	+++
HCC1395	WT	+	-	WT	+	++	WT	++	++	WT	-	-	PTEN-
HCC1419	WT	+	+	WT	+	++	WT	-	-	WT	++	++	p85a-
HCC1428	WT	++	-	WT	++	++	WT	+++	++	WT	+++	+++
HCC1500	WT	+++	+++	WT	+++	++	WT	+++	+++	WT	+++	+++	p110a overexpr
HCC1569	WT	++	++	WT	++	++	WT	+	+	K267fs	-	-	PTEN-
HCC1599	WT	+++	+	WT	+++	+	WT	+	+	WT	+++	-	PTEN-
HCC1806	WT	+++		WT	+++	+	WT	-	+/-	WT	+++	++	p85a-
HCC1937	WT	++	++	WT	++	++	WT	+	+	WT	-	-	PTEN-
HCC1954	H1047R	++	++	WT	++	+	WT	+++	+	WT	++	+	p110a mut
HCC2157	WT	+	++	WT	+	+++	WT	+	+	WT	-	-	p110b overexp/PTEN-
HCC2218	WT	+	++	WT	+	++	WT	+	+/-	WT	+++	++	p85a-
Hs 578T	WT	++	+	WT	++	++	WT	-	+	WT	++	-	PTEN-
MCF7	E545K	+	++	WT	+	+	WT	++	+	WT	++	+	p110a mut
MDA-kb25	H1047R	++	+	WT	++	++	WT	+++	+	E307K	+++	+	p110a mut
MDA-MB-134-VI	WT	++	+	WT	++	++	WT	+	+	WT6	+++	++
MDA-MB-157	WT	+	++	WT	+	++	WT	+	+	WT	+	+/-	PTEN-
MDA-MB-175-VII	WT	+	+	WT	+	+++	WT	++	+	WT	++	++	p110b overexp
MDA-MB-231	WT	+	++	WT	+	++	WT	-	+	WT	+++	+
MDA-MB-361	E545K,K567R	+/-	++	WT	+/-	+	WT	++	+	WT	++	+	p110a mut
MDA-MB-415	WT	++	+++	WT	++	++	WT	++	+	C136Y	++	-	p110a overexpr/PTEN-
MDA-MB-436	WT	+/-	-	WT	+/-	+	WT	-	-	WT	++	-	p85a-/PTEN-
MDA-MB-453	H1047R	++	+	WT	++	+	WT	+++	+/-	E307K	+++	+++	p110a mut+/p85a-
MDA-MB-468	WT	+/-	++	WT	+/-	+	WT	+	+/-	V85_splice6	++	-	p85a-/PTEN-
SK-BR-3	WT	++	+++	WT	++	+	WT	-	+/-	WT6	+	+/-	p110a overexp/p85a-/PTEN-
T47D	H1047R	+++	++	WT	+++	++	WT	++	+	WT	+++	++	p110a mut
UACC812	WT	+	+	WT	+	+	WT	-	+	WT	+++	++
UACC893	H1047R	++	+	WT	++	++	WT	-	+/-	WT	++	-	p110a mut+/p85a-/PTEN-
ZR-75-1	WT	+	-	WT	+	+	WT	+	+	L108R6	+++	-	PTEN-
ZR-75-30	WT	++	+++	WT	++	++	WT	++	+	WT	+++	++	p110a overexpr
1Cell line names have been color-coded as follows: ER+ (purple), HER2+ (red) and TNBC (blue).
2Mutational status from the Catalogue of Somatic Mutations in Cancer (COSMIC). Where 2 mutations are indicated they occur in different alleles.
3mRNA levels obtained from Cancer Cell Line Encyclopedia (CCLE).
4Protein expression data from immunoblots in this paper.
5Derived from the MDA-MB-453 cell line. Since no separate data is available for this cell line, all characteristics are reported as for MDA-MD-453.
6Mutational information from Cancer Cell Line Encyclopedia (CCLE).
	protein expression much lower than corresponding mRNA expression
	little or no protein present even though mRNA is expressed
	relatively high protein expression as compared to the lower mRNA expression
	defect contributes to PI3K pathway activation
	loss of p110a protein expected to reduce PI3K pathway activation
