# Supplementary material for: Molecular characterization of breast cancer cell lines through multiple omic approaches
Source: Breast Cancer Res. 2017 Jun 5;19:65. doi: 10.1186/s13058-017-0855-0 (PMC5460504; doi:10.1186/s13058-017-0855-0)
Supplement: Supplementary file 6 — Table S4. Pathscan analysis of receptors and pathways intrinsically activated in a panel of breast cancer cell lines. (XLSX 67 kb) [file 13058_2017_855_MOESM6_ESM.xlsx]

## Sheet: Sheet1
Additional File 6: Table S4. Pathscan analysis of receptors and pathways intrinsically activated in a panel of breast cancer cell lines.
Cell Line1	Akt (pS473)	Akt (pT308)	ALK	Axl	c-Abl	c-Kit	EGFR	EphA1	EphA2	EphA3	EphB1	EphB3	EphB4	FGFR1	FGFR3	FGFR4	FLT3	HER2	HER3	IGF-IR	InsR	IRS-1	Lck	CSFR	Met	MAPK( pT202/pY204)	PDGFR	Ret	Ron	S6 (pS235/236)	Src	Stat1 (pY701)	Stat3 (pY705)	Tie2	TrkA	TrkB	Dtk (Tyro)	VEGFR2	Zap-70
184B5	2.70647	5.93156	1.06755	1.73001	3.40628	6.83895	6.91876	2.75069	2.15352	2.08787	1.39375	2.14099	5.83925	5.57709	7.42058	3.20711	1.72745	7.45461	6.61116	3.38131	4.19197	3.50804	4.18928	3.47864	1.76363	2.34686	1.90445	0.179393	2.82502	5.0896	9.75008	6.50879	5.401	5.89957	4.33383	2.67402	2.00268	5.97868	3.42121
MCF10A	2.48975	5.09385	0.497885	1.79783	3.27504	5.73852	10.2241	3.13772	2.16131	2.26726	2.11069	3.2941	6.80559	4.76761	6.21029	3.41215	1.3042	6.67067	6.50817	3.50869	4.00665	3.65092	3.71699	3.34934	1.89477	2.06262	1.55636	-0.0582004	2.89457	4.28082	14.6987	5.21591	4.17616	5.42542	4.45569	2.22783	2.34988	5.94294	2.84627
MCF10F	3.41448	7.43331	0.417231	2.42004	4.32452	10.2144	7.10731	4.70624	2.64743	3.0766	2.81647	5.13601	9.09918	7.95415	10.6613	5.49418	1.70529	11.2025	12.0656	6.03853	7.2444	5.97172	6.7855	5.44263	1.49161	2.81113	2.05527	-0.461136	4.41081	7.51893	5.72012	9.2075	6.76913	9.61395	7.52708	3.00199	3.91414	10.2165	4.23459
MCF12A	1.99141	4.21683	0.250794	1.10077	3.15651	3.86919	4.49793	2.46312	2.80558	1.95802	1.81791	3.08985	6.48792	4.31676	5.46267	2.74708	0.982941	5.01909	5.24572	2.46862	2.98384	2.8601	2.56541	2.38533	1.59895	1.92607	1.16111	-0.0663584	2.49721	3.81551	8.20076	4.29714	3.87708	4.40914	3.42549	1.9046	1.74341	4.3616	2.25354
AU565	8.08912	20.5694	3.63039	5.53063	10.6769	18.1429	15.253	7.90634	3.67839	4.8337	2.11227	6.58047	10.8242	10.8593	24.4435	10.7786	6.81475	93.6202	22.6652	10.423	10.6615	12.7276	16.6955	10.0951	1.7017	8.84929	5.87805	0	7.99226	19.9037	11.631	25.2672	20.8537	17.8598	12.3037	2.3634	8.75181	22.2069	10.0299
BT20	13.7627	12.7818	0.678702	3.39131	4.86909	11.2261	7.48491	4.70281	4.79704	2.945	2.85355	4.42799	6.64787	8.66673	8.06947	5.08429	1.6501	11.365	9.02624	4.76553	7.40156	7.36137	8.57864	4.43923	1.28068	26.2928	3.14448	0.987188	3.88508	12.9248	12.5752	11.4774	7.97005	11.8065	6.53512	4.63326	4.06955	10.8327	7.73986
BT474	3.14528	8.65486	1.21058	1.63858	3.6365	9.02801	5.052	3.16025	2.00751	2.20041	0.948903	3.25129	4.20635	6.70869	7.8592	4.67162	1.31359	10.3497	8.20129	4.40832	5.1821	4.28974	5.51491	5.58751	1.00882	2.80367	2.04981	-0.152495	3.2606	5.93553	4.59168	7.56375	5.44021	7.35434	5.87079	2.99034	2.71958	6.47228	3.75165
BT483	4.42681	11.807	1.10451	2.61413	4.91129	11.7127	6.93246	4.13317	2.64577	3.3059	1.80916	4.35426	5.82494	8.46026	9.86136	5.75731	2.78138	11.73	10.6825	5.35943	6.6629	6.52552	8.01355	5.81206	1.19571	3.99913	2.91027	3.34523	4.73225	10.0824	7.17624	14.2021	9.77223	9.86902	7.10064	3.13794	3.61636	9.59553	5.42702
BT549	2.5521	4.47571	0.290003	1.47953	3.24788	5.67012	3.34097	1.80294	2.48971	1.15684	1.01241	1.94335	3.37022	4.37958	5.11026	2.65194	0.789095	5.29392	4.9664	2.7699	3.16947	2.64643	3.44048	2.33886	1.0387	3.04562	1.22524	-0.148784	1.77001	4.1589	10.8433	6.4337	4.17192	5.21738	2.99969	1.73769	1.78317	4.73658	2.63269
CAMA-1	4.00154	9.12581	0.524906	2.91189	4.35968	11.7611	6.92107	4.21082	2.37119	2.64834	1.42223	4.08168	6.60076	7.07068	8.34916	5.86926	1.86174	11.294	9.48003	5.09001	6.65845	5.34531	6.49405	6.33723	1.28663	3.78635	2.2851	-0.362671	5.08447	7.44848	6.3343	9.1359	5.81561	9.84012	7.38867	3.73572	3.57266	9.17923	4.30199
DU4475	2.66287	5.19635	0.537339	1.4286	3.58901	6.33921	4.04586	2.64399	2.13297	1.67592	1.04502	2.58166	3.63864	5.1446	5.32599	3.22867	0.927432	6.34783	5.67697	3.33884	3.64572	3.08594	3.91691	3.44903	0.732603	3.45309	1.55485	-0.0324032	2.35861	4.5087	7.70281	5.55855	3.81555	5.93236	4.08176	2.14079	2.31965	5.3377	3.25233
HCC38	10.601	14.084	2.10271	4.40373	5.10579	15.5562	10.0629	6.10477	6.5156	4.46773	2.93497	6.54802	8.26918	12.0071	11.4255	8.05523	2.70934	15.9216	11.8361	7.14582	9.73105	8.52501	11.0717	8.60163	2.61372	16.159	4.34771	0.495971	6.81436	15.3873	12.7849	12.8905	9.9643	13.3751	10.9977	6.73699	5.60213	12.3787	8.11664
HCC70	8.69495	18.6414	1.17031	6.33558	6.66617	22.5371	15.8275	9.26948	5.56902	6.84604	4.25643	9.98175	13.6513	15.9633	17.7851	11.7614	3.49102	24.4364	18.6884	10.5641	13.8885	11.698	13.9901	10.9526	3.00339	8.21941	4.97059	-0.325284	9.23344	16.0282	12.2511	19.435	14.6924	20.1104	16.0134	7.7431	8.17516	19.5819	10.1903
HCC202	5.76188	13.1811	0.979494	3.84367	4.91251	14.8371	9.47161	6.00858	3.20568	3.87593	2.69999	6.44205	8.47897	9.62333	12.9156	7.68968	2.65116	16.9515	14.2782	7.70209	8.43575	8.03843	9.81318	7.76471	1.82269	5.03879	3.19191	0.0560459	5.29458	10.021	7.81009	13.0186	9.59861	14.1641	10.2365	4.85497	5.45385	12.4177	6.39563
HCC1187	1.65429	3.61807	0.733707	0.909448	3.25601	4.97272	6.0591	1.35958	1.30737	0.8003	0.825533	1.66564	4.16808	4.0654	5.53619	1.93174	1.29285	4.74721	5.55945	2.113	2.46802	2.59313	3.73694	2.23273	0.373379	2.03052	1.35857	0.503584	1.9637	3.58475	9.70295	6.51481	4.20538	4.53885	2.87411	1.69833	1.28332	4.33723	2.29429
HCC1395	2.48192	5.08059	0.491485	1.48525	2.93917	6.04731	4.11139	2.1677	1.53712	1.34109	1.11919	2.73208	3.3979	5.01907	6.28152	3.30356	1.07582	6.11165	6.06316	3.25872	3.52861	2.87439	3.39734	3.21175	0.85788	2.0645	1.78884	0.23294	2.39099	4.27946	9.79277	5.41052	4.14001	5.01929	3.84038	2.32605	1.90259	5.40087	2.89322
HCC1419	5.81957	12.968	0.786301	3.78313	5.033	16.8347	10.7584	6.29279	2.85981	4.21723	2.03004	6.14674	8.30065	11.1098	13.1704	8.61506	3.05105	36.3951	14.6038	8.10512	8.99759	8.08906	10.1227	9.00523	1.86866	5.54549	3.25089	0	5.90192	10.7813	8.78765	13.9697	9.23858	13.3689	11.4579	5.02092	5.88197	13.2536	6.81155
HCC1428	2.18861	4.83409	0.524768	1.29781	3.2477	6.27885	3.97286	1.91456	1.59822	0.980269	0.959726	1.99046	3.68491	4.14582	5.62124	2.88763	1.47201	5.40101	6.57418	3.40199	3.41204	3.00198	3.95997	3.25394	0.651573	2.20952	1.37089	0.471577	2.13306	5.17071	22.3431	6.20638	4.11126	4.24887	3.68412	2.22409	1.62307	4.9697	2.87988
HCC1500	6.31576	14.3369	0.605152	3.40535	5.24763	14.5325	10.2053	6.85123	4.35613	5.67564	4.08225	8.01946	11.8278	12.7233	14.6015	8.53502	3.09072	18.7665	14.5462	7.41189	9.41098	8.48575	8.83176	7.93195	2.35181	5.62012	3.62534	0	7.5957	11.968	9.39747	13.7421	10.5296	13.6475	11.6892	5.5468	5.44392	13.4364	7.07464
HCC1569	6.52808	10.7792	0.686488	2.8975	5.4122	11.4391	7.83629	4.61538	3.94035	3.88519	3.30549	6.07272	7.47046	8.69043	9.93175	6.24788	2.1764	15.2304	11.3958	5.69745	7.64693	6.3978	6.84507	5.76427	1.99505	4.22	2.92703	0.0873864	5.28326	8.0549	8.9079	10.3134	8.55139	10.2434	7.88163	4.37112	4.04996	10.0174	5.60975
HCC1599	2.90579	7.08121	0.197572	1.78064	4.60777	8.91018	5.84559	3.50762	2.61014	2.6835	2.27361	3.75303	7.0023	6.27605	7.61324	5.46669	1.74713	8.71777	8.24206	4.30727	5.65164	4.15727	4.62022	4.93851	1.11451	2.80453	1.60957	-0.293358	3.57446	5.44944	34.2802	6.24558	5.06772	8.2247	6.40775	3.24263	2.73809	7.54077	3.12032
HCC1806	2.47668	5.90033	0.206079	1.48148	3.69633	6.17992	7.18368	2.6228	2.4912	2.08731	1.77325	3.33971	5.43718	5.1845	6.31063	3.11773	1.14121	6.54518	6.38288	3.24197	3.94575	4.07844	4.03224	3.43331	1.55638	2.2307	1.28127	-0.152428	2.74131	4.51598	9.90113	5.86958	4.56652	6.13336	4.33702	2.30923	2.22192	5.51335	2.87097
HCC1937	4.12025	6.89218	0.419395	1.61636	3.39411	6.69112	5.01086	3.37439	3.95811	2.84392	2.40371	4.17725	6.64266	5.95754	8.455	4.08521	1.57182	8.36024	7.17322	3.37697	4.15756	4.45283	4.73327	3.99445	1.56878	2.8317	1.91343	-0.174046	3.84197	6.18852	10.36	8.20806	5.97302	6.21385	5.22511	2.51116	2.58424	6.41334	3.5899
HCC1954	3.91902	8.63149	0.388242	2.11007	3.97192	9.38823	6.81509	4.2639	3.88115	3.75456	3.10162	5.59388	8.01155	7.33836	10.0755	5.43194	2.01112	21.1852	9.72959	4.83503	5.91805	5.29103	6.182	5.69639	2.37145	3.44186	2.18918	-0.394345	5.1286	7.17452	8.14511	12.3816	7.85255	8.59591	7.53073	3.70834	3.44694	8.49658	4.48972
HCC2157	2.59461	5.5291	0.195002	1.3693	2.95042	6.4232	4.43655	2.71522	2.18439	1.99403	1.94065	3.23203	4.40243	5.23598	6.8679	3.6907	1.10988	7.16016	6.818	3.60077	4.02142	3.47328	3.61408	3.99078	1.00953	2.2338	1.20511	-0.140161	2.2757	4.30543	7.23882	4.92438	3.59055	6.03651	4.82667	2.40011	2.1345	5.51425	2.56642
HCC2218	2.47074	5.24836	0.193376	1.53407	3.63632	6.0073	4.7131	2.89338	1.89853	1.98693	1.93658	3.43361	4.87684	5.24121	6.57494	3.29165	1.30734	17.9257	6.76215	3.46822	3.99108	3.27901	3.82977	3.27813	0.998848	2.73857	1.40847	-0.111639	3.18401	4.77588	4.16649	5.57139	4.09023	6.01874	4.45205	2.08737	2.35407	5.86673	2.99149
Hs 578T	6.01543	4.29662	0.32523	1.15672	2.98568	4.46314	7.66981	1.60693	2.06534	1.30449	1.26478	2.4579	4.1753	4.41394	4.85159	2.38335	1.0014	4.42402	3.90005	2.04399	2.63229	2.47249	3.03051	2.40904	2.05652	2.55791	2.32468	0.217273	1.93863	6.87297	9.85181	7.06336	3.57769	3.52607	3.0922	2.35276	1.30216	3.54486	2.60669
MCF7	3.66385	8.03275	0.450074	2.52715	4.13027	9.92498	7.00178	4.85744	2.94012	3.81647	3.39527	5.58214	8.54928	8.01365	9.99632	5.66339	2.12892	11.9914	10.1223	5.27908	6.0946	5.44557	5.82443	5.62107	1.63311	3.15557	2.32607	-0.380447	4.48333	7.07538	4.85189	9.84216	6.61837	9.0419	7.83856	3.31041	3.86263	9.64311	4.01986
MDA-kb2	2.63438	6.37613	0.0524743	1.46407	3.49975	8.79083	5.90904	3.06507	2.00438	2.57799	2.43738	4.32177	5.59638	6.95292	9.85464	7.02757	1.75218	10.6688	9.22946	4.48873	5.35642	4.06488	4.27572	5.1085	1.49278	2.46969	1.59209	-0.322729	3.85712	5.45049	3.67088	6.68284	4.50266	7.76444	6.19114	2.60164	2.7061	6.81417	2.85931
MDA-MB-134-VI	4.23966	8.53463	0.231775	2.66075	4.5293	10.8662	8.45414	4.93612	3.31197	4.53577	4.00671	6.51518	7.34975	9.85391	12.0304	7.22938	2.33944	14.5768	12.8885	6.48617	7.83282	6.46457	6.63781	6.2645	2.41713	4.28606	2.30653	-0.152158	6.14685	7.79874	6.61941	9.68323	6.46567	10.2038	9.4183	4.27895	4.4193	9.962	4.67497
MDA-MB-157	8.95811	8.30799	0.402654	5.59229	5.91427	20.9827	11.7575	6.96423	6.07042	5.14909	7.99316	9.97499	13.6506	14.8516	15.4255	9.99938	4.59501	20.9821	20.6406	9.42268	12.5431	9.69712	14.4954	8.01856	3.26493	9.91105	6.71565	0.575556	10.8436	14.886	14.2272	19.5702	11.5294	11.7281	13.1706	8.28411	6.63525	19.8359	11.5041
MDA-MB-175-VII	6.32704	7.72476	-0.533639	5.65792	6.08267	15.2326	11.9605	8.48744	4.13106	6.12789	9.02655	9.63372	18.3513	13.6767	16.6564	10.5275	4.26875	22.438	19.1629	9.4996	10.3905	7.61858	9.7275	8.05822	3.98154	7.71671	4.49785	-0.436023	10.6994	12.8836	9.90434	15.2187	10.1049	13.6014	13.5914	5.98043	7.42692	19.075	7.3174
MDA-MB-231	3.58607	4.96129	-0.161475	2.59039	4.07851	9.66955	6.98351	4.25357	4.86983	3.32819	3.90689	5.26584	7.18354	8.92343	9.51602	4.84448	1.64297	11.3878	10.8361	5.22366	5.9533	4.21042	4.85738	5.04542	2.10821	7.01426	2.62467	-0.466393	5.13548	6.96515	11.2377	8.03769	5.55006	9.78956	6.99022	3.68505	3.11855	9.38876	3.77878
MDA-MB-361	5.91634	8.1862	-0.0298059	3.62213	5.75386	13.2468	10.0945	5.68294	4.92425	3.89312	5.10695	7.7885	12.4453	11.8834	13.821	7.46689	2.5173	22.3307	14.9529	7.70132	9.47572	6.47206	7.03723	7.61609	2.2753	7.59437	3.3602	-0.422737	7.39042	13.5103	12.9431	11.9201	8.14819	16.0637	10.0543	4.94305	4.79394	13.7679	5.47364
MDA-MB-415	4.97981	6.4707	0.0887676	2.78709	5.35701	10.5882	7.98938	4.11144	4.12363	3.37851	4.21832	6.0297	9.17963	9.52143	12.2944	5.10774	2.23161	14.5254	13.5061	6.48891	7.41702	4.71021	6.19717	5.97334	1.96628	4.00274	2.60094	-0.366267	5.83702	9.60253	6.86532	10.8349	6.95229	13.3937	7.91308	3.61943	3.98829	11.2028	4.52785
MDA-MB-436	8.81542	6.99758	0.0351514	3.90415	5.97823	11.9209	8.5825	4.62087	4.29787	3.58602	5.0177	6.53009	10.242	10.3281	11.2745	5.19931	2.7173	13.8348	13.5275	6.58128	8.05715	6.22712	8.35117	5.41973	2.31256	6.64486	3.8049	0.134086	6.12576	9.50133	10.1191	12.3865	8.19712	12.0903	8.05496	4.85325	4.53461	12.9614	7.18118
MDA-MB-453	8.02893	9.62798	0.439102	5.22522	6.53051	18.5893	11.3001	6.8705	6.37431	5.34192	7.88548	10.1959	13.3524	14.2516	15.7566	9.05431	4.86963	21.7135	19.9484	9.22242	12.0608	8.79719	13.0328	8.69941	3.10256	8.20714	5.9497	0.294329	10.7942	14.2665	11.5746	18.7982	12.045	13.5326	12.2238	6.99648	6.32496	19.1743	9.7492
MDA-MB-468	8.25839	8.77835	0.212761	4.79446	7.3327	16.9571	28.866	6.75433	6.70354	4.21765	6.52992	8.25857	16.5273	14.0261	15.2099	8.15264	3.70182	18.7438	17.2285	8.97383	11.7587	7.79737	9.04529	7.84838	3.03216	6.01586	5.06064	-0.270892	8.31055	11.7457	18.3066	13.7393	11.2053	18.1909	11.1271	5.83068	6.27859	16.3094	7.8054
SK-BR-3	11.0862	9.7989	0.575943	8.72	9.01601	23.443	16.4747	9.79652	8.84306	6.99588	11.0466	12.1748	18.8818	19.3095	19.5657	9.62507	5.96635	29.53	25.9934	11.9416	17.3675	11.6946	17.4738	9.71654	4.05325	11.7021	8.62895	0.412374	13.1145	19.8095	17.5588	21.6851	12.796	24.3458	16.5361	8.78503	9.81293	26.6687	15.2879
T47D	3.60973	4.6725	-0.46656	2.77942	5.59476	9.01955	6.43929	3.48445	3.07392	2.17094	3.30545	4.98349	8.9223	8.0093	14.18	4.71103	2.64772	10.7354	13.8491	6.35348	6.00381	4.33962	5.98695	4.90597	0.944005	3.11549	2.482	0	4.92159	8.09477	7.78697	10.771	6.96879	8.50954	6.4508	2.46582	3.48396	10.6409	4.19539
UACC812	3.74445	5.13257	0.253551	3.09785	6.07398	8.17039	6.9429	3.7082	3.54303	3.03808	4.01261	4.89095	7.11108	8.13788	10.6331	4.49225	2.3953	17.208	11.534	5.29498	5.96758	4.00712	5.27356	4.82364	1.64746	3.07211	2.53353	-0.0327012	4.83793	6.48218	6.22503	8.69233	5.69144	10.2908	6.4877	3.21222	3.66426	9.65236	3.57258
UACC893	4.21215	6.81874	-0.287643	3.29809	4.86481	10.3932	8.92611	4.56657	3.71717	3.78674	5.33501	6.03735	9.31362	9.99161	13.2557	6.26323	2.68061	21.0859	14.0224	6.12453	7.27353	4.53855	6.95871	5.41313	1.82066	4.99191	2.83463	0	6.06828	11.0374	5.21909	11.467	7.68188	12.4565	7.88654	3.20251	4.09295	12.2125	4.79443
ZR-75-1	4.43904	5.59613	-0.345302	4.01492	6.45001	13.8659	8.86261	4.73056	4.5239	3.45299	5.19915	6.75376	10.6277	11.2038	13.6261	5.41499	2.24149	16.0388	15.7771	7.59248	9.50703	4.96626	6.48627	7.76803	1.49632	3.52726	2.47602	0	6.54721	7.63621	6.35645	10.1533	7.32516	16.4389	9.29447	4.35168	5.17392	13.5315	4.40224
ZR-75-30	8.31054	7.70288	0.0850819	5.43448	5.90881	21.7086	11.6575	6.58162	5.88637	4.28438	7.55543	9.05762	13.486	14.8157	15.4949	9.60964	4.64394	23.4092	20.909	9.38934	13.5706	9.24081	14.225	8.43736	2.72641	8.72181	6.5083	0.132285	10.4895	14.2393	13.2252	19.3706	11.2712	10.7179	12.6832	7.7552	6.12728	19.6029	10.9508
1Cell line names have been color-coded as follows: ER+ (purple), HER2+ (red) and TNBC (blue).
0-9			Tyrosine phosphorylation, or the indicated specific phosphorylation sites were found to be activated in each of the indicated cell lines (after 24 hour serum-starvation in 0.5% FBS containing medium) as detected using the Pathscan® RTK signaling antibody array (Cell Signaling Technology). Mean determinations from at least duplicate independent experiments, although most samples contained 3 indepe…
10-19
20-29
>29
