# Supplementary material for: Molecular characterization of breast cancer cell lines through multiple omic approaches
Source: Breast Cancer Res. 2017 Jun 5;19:65. doi: 10.1186/s13058-017-0855-0 (PMC5460504; doi:10.1186/s13058-017-0855-0)
Supplement: Supplementary file 9 — Table S5. Kinome peptide list. List of protein substrates from which peptides were derived, the 15-mer peptide sequence, and the specific amino acid(s) with phosphorylation that was detected if phosphorylated by a kinase from the cell lysate. The amino acid phosphorylation site numbering is for the human protein although some of the phosphorylations were originally identified at the equivalent sites in other species. (XLSX 106 kb) [file 13058_2017_855_MOESM9_ESM.xlsx]

## Sheet: Immuno-Metab Array
Additional file 9: Table S5. Kinome peptide list.
Query accession	Protein substrate	Amino acid phosphorylation site	Peptide sequence
Q15118	[Pyruvate dehydrogenase (acetyl-transferring)] kinase isozyme 1, mitochondrial; EC=2.7.11.2; Pyruvate dehydrogenase kinase isoform 1; PDH kinase 1; Flags: Precursor;	Y136	AEDAKAIYDFTDTVI
Q15118	[Pyruvate dehydrogenase (acetyl-transferring)] kinase isozyme 1, mitochondrial; EC=2.7.11.2; Pyruvate dehydrogenase kinase isoform 1; PDH kinase 1; Flags: Precursor;	Y244	RRLCDLYYINSPELE
Q16654	[Pyruvate dehydrogenase (acetyl-transferring)] kinase isozyme 4, mitochondrial; EC=2.7.11.2; Pyruvate dehydrogenase kinase isoform 4; Flags: Precursor;	S393	IIYLKALSSESIEKL
P31946	14-3-3 protein beta/alpha; Protein 1054; Protein kinase C inhibitor protein 1; KCIP-1; Contains: 14-3-3 protein beta/alpha, N-terminally processed;	T217	EESYKDSTLIMQLLR
P31946	14-3-3 protein beta/alpha; Protein 1054; Protein kinase C inhibitor protein 1; KCIP-1; Contains: 14-3-3 protein beta/alpha, N-terminally processed;	S184	FYYEILNSPEKACSL
P31946	14-3-3 protein beta/alpha; Protein 1054; Protein kinase C inhibitor protein 1; KCIP-1; Contains: 14-3-3 protein beta/alpha, N-terminally processed;	S60	VVGARRSSWRVISSI
P63104	14-3-3 protein zeta/delta; Protein kinase C inhibitor protein 1; KCIP-1;	T232	LTLWTSDTQGDEAEA
P63104	14-3-3 protein zeta/delta; Protein kinase C inhibitor protein 1; KCIP-1;	S58	VVGARRSSWRVVSSI
Q9NRZ5	1-acyl-sn-glycerol-3-phosphate acyltransferase delta; EC=2.3.1.51; 1-acylglycerol-3-phosphate O-acyltransferase 4; 1-AGP acyltransferase 4; 1-AGPAT 4; Lysophosphatidic acid acyltransferase delta; LPAAT-delta;	Y367	EIDKGSAYGNSDSKQ
Q9NRZ7	1-acyl-sn-glycerol-3-phosphate acyltransferase gamma; EC=2.3.1.51; 1-acylglycerol-3-phosphate O-acyltransferase 3; 1-AGP acyltransferase 3; 1-AGPAT 3; Lysophosphatidic acid acyltransferase gamma; LPAAT-gamma;	T154	KWEEDRDtVVEGLRR
Q9Y2I7	1-phosphatidylinositol 3-phosphate 5-kinase; Phosphatidylinositol 3-phosphate 5-kinase; EC=2.7.1.150; FYVE finger-containing phosphoinositide kinase; PIKfyve; Phosphatidylinositol 3-phosphate 5-kinase type III; PIPkin-III; Type III PIP kinase;	S1549	DASPRNISPGLQNGE
Q9Y2I7	1-phosphatidylinositol 3-phosphate 5-kinase; Phosphatidylinositol 3-phosphate 5-kinase; EC=2.7.1.150; FYVE finger-containing phosphoinositide kinase; PIKfyve; Phosphatidylinositol 3-phosphate 5-kinase type III; PIPkin-III; Type III PIP kinase;	Y1772	LRGADSAYYQVGQTG
Q9Y2I7	1-phosphatidylinositol 3-phosphate 5-kinase; Phosphatidylinositol 3-phosphate 5-kinase; EC=2.7.1.150; FYVE finger-containing phosphoinositide kinase; PIKfyve; Phosphatidylinositol 3-phosphate 5-kinase type III; PIPkin-III; Type III PIP kinase;	S318	LSLDRSGSPMVPSYE
Q9NQ66	1-phosphatidylinositol 4,5-bisphosphate phosphodiesterase beta-1; EC=3.1.4.11; PLC-154; Phosphoinositide phospholipase C-beta-1; Phospholipase C-I; PLC-I; Phospholipase C-beta-1; PLC-beta-1;	S887	HSQPAPGSVKAPAKT
Q9NQ66	1-phosphatidylinositol 4,5-bisphosphate phosphodiesterase beta-1; EC=3.1.4.11; PLC-154; Phosphoinositide phospholipase C-beta-1; Phospholipase C-I; PLC-I; Phospholipase C-beta-1; PLC-beta-1;	S982	KKKSEPSSPDHGSST
P51178	1-phosphatidylinositol 4,5-bisphosphate phosphodiesterase delta-1; EC=3.1.4.11; Phosphoinositide phospholipase C-delta-1; Phospholipase C-III; PLC-III; Phospholipase C-delta-1; PLC-delta-1;	T50	KLQEDCKTIWQESRK
P51178	1-phosphatidylinositol 4,5-bisphosphate phosphodiesterase delta-1; EC=3.1.4.11; Phosphoinositide phospholipase C-delta-1; Phospholipase C-III; PLC-III; Phospholipase C-delta-1; PLC-delta-1;	S501	DMVIYCKSVHFGGFS
Q9P212	1-phosphatidylinositol 4,5-bisphosphate phosphodiesterase epsilon-1; EC=3.1.4.11; Pancreas-enriched phospholipase C; Phosphoinositide phospholipase C-epsilon-1; Phospholipase C-epsilon-1; PLC-epsilon-1;	S490	LLSTFGGSTGRMMLK
Q9P212	1-phosphatidylinositol 4,5-bisphosphate phosphodiesterase epsilon-1; EC=3.1.4.11; Pancreas-enriched phospholipase C; Phosphoinositide phospholipase C-epsilon-1; Phospholipase C-epsilon-1; PLC-epsilon-1;	S1720	TASFNKTSGKSSCEG
Q4KWH8	1-phosphatidylinositol 4,5-bisphosphate phosphodiesterase eta-1; EC=3.1.4.11; Phosphoinositide phospholipase C-eta-1; Phospholipase C-eta-1; PLC-eta-1; Phospholipase C-like protein 3; PLC-L3;	S1386	EGTSQLASPLKLKYN
Q4KWH8	1-phosphatidylinositol 4,5-bisphosphate phosphodiesterase eta-1; EC=3.1.4.11; Phosphoinositide phospholipase C-eta-1; Phospholipase C-eta-1; PLC-eta-1; Phospholipase C-like protein 3; PLC-L3;	S1300	LESNLPGSPNTSRGW
P19174	1-phosphatidylinositol 4,5-bisphosphate phosphodiesterase gamma-1; EC=3.1.4.11; PLC-148; Phosphoinositide phospholipase C-gamma-1; Phospholipase C-II; PLC-II; Phospholipase C-gamma-1; PLC-gamma-1;	Y783	EGRNPGFYVEANPMP
P19174	1-phosphatidylinositol 4,5-bisphosphate phosphodiesterase gamma-1; EC=3.1.4.11; PLC-148; Phosphoinositide phospholipase C-gamma-1; Phospholipase C-II; PLC-II; Phospholipase C-gamma-1; PLC-gamma-1;	Y1253	EGSFESRYQQPFEDF
P16885	1-phosphatidylinositol 4,5-bisphosphate phosphodiesterase gamma-2; EC=3.1.4.11; Phosphoinositide phospholipase C-gamma-2; Phospholipase C-IV; PLC-IV; Phospholipase C-gamma-2; PLC-gamma-2;	Y495	DQKWTRHYCAIADAK
P16885	1-phosphatidylinositol 4,5-bisphosphate phosphodiesterase gamma-2; EC=3.1.4.11; Phosphoinositide phospholipase C-gamma-2; Phospholipase C-IV; PLC-IV; Phospholipase C-gamma-2; PLC-gamma-2;	Y759	LYDVSRMYVDPSEIN
Q96PD6	2-acylglycerol O-acyltransferase 1; EC=2.3.1.22; Acyl-CoA:monoacylglycerol acyltransferase 1; MGAT1; Diacylglycerol O-acyltransferase candidate 2; hDC2; Diacylglycerol acyltransferase 2-like protein 1; Monoacylglycerol O-acyltransferase 1;	S182	KEGGGNISVIVLGGA
Q9UJ83	2-hydroxyacyl-CoA lyase 1; EC=4.1.-.-; 2-hydroxyphytanoyl-CoA lyase; 2-HPCL; Phytanoyl-CoA 2-hydroxylase 2;	S553	LADTTKPSLINIMIE
Q9UJ83	2-hydroxyacyl-CoA lyase 1; EC=4.1.-.-; 2-hydroxyphytanoyl-CoA lyase; 2-HPCL; Phytanoyl-CoA 2-hydroxylase 2;	T247	YKLPFLPTPMGKGVV
P14060	3 beta-hydroxysteroid dehydrogenase/Delta 5-->4-isomerase type 1; 3 beta-hydroxysteroid dehydrogenase/Delta 5-->4-isomerase type I; 3-beta-HSD I; Trophoblast antigen FDO161G; Includes: 3-beta-hydroxy-Delta(5)-steroid dehydrogenase; EC=1.1.1.145; 3-beta-hydroxy-5-ene steroid dehydrogenase; Progesterone reductase; Includes: Steroid Delta-isomerase; EC=5.3.3.1; Delta-5-3-ketosteroid isomerase;	T260	FYYISDDTPHQSYDN
P42765	3-ketoacyl-CoA thiolase, mitochondrial; EC=2.3.1.16; Acetyl-CoA acyltransferase; Beta-ketothiolase; Mitochondrial 3-oxoacyl-CoA thiolase; T1;	T119	EVVLCGGTESMSQAP
P09110	3-ketoacyl-CoA thiolase, peroxisomal; EC=2.3.1.16; Acetyl-CoA acyltransferase; Beta-ketothiolase; Peroxisomal 3-oxoacyl-CoA thiolase; Flags: Precursor;	T59	GRGGFKDTTPDELLS
P09110	3-ketoacyl-CoA thiolase, peroxisomal; EC=2.3.1.16; Acetyl-CoA acyltransferase; Beta-ketothiolase; Peroxisomal 3-oxoacyl-CoA thiolase; Flags: Precursor;	T60	RGGFKDTTPDELLSA
O15530	3-phosphoinositide-dependent protein kinase 1; hPDK1; EC=2.7.11.1;	Y373	SEDDEDCYGNYDNLL
O15530	3-phosphoinositide-dependent protein kinase 1; hPDK1; EC=2.7.11.1;	S241	SKQARANSFVGTAQY
Q13131	5'-AMP-activated protein kinase catalytic subunit alpha-1; AMPK subunit alpha-1; EC=2.7.11.1; Acetyl-CoA carboxylase kinase; ACACA kinase; EC=2.7.11.27; Hydroxymethylglutaryl-CoA reductase kinase; HMGCR kinase; EC=2.7.11.31; Tau-protein kinase PRKAA1; EC=2.7.11.26;	S486	DEITEAKSGTATPQR
Q13131	5'-AMP-activated protein kinase catalytic subunit alpha-1; AMPK subunit alpha-1; EC=2.7.11.1; Acetyl-CoA carboxylase kinase; ACACA kinase; EC=2.7.11.27; Hydroxymethylglutaryl-CoA reductase kinase; HMGCR kinase; EC=2.7.11.31; Tau-protein kinase PRKAA1; EC=2.7.11.26;	T183	SDGEFLRTSCGSPNY
P54646	5'-AMP-activated protein kinase catalytic subunit alpha-2; AMPK subunit alpha-2; EC=2.7.11.1; Acetyl-CoA carboxylase kinase; ACACA kinase; EC=2.7.11.27; Hydroxymethylglutaryl-CoA reductase kinase; HMGCR kinase; EC=2.7.11.31;	S184	DGEFLRTSCGSPNYA
P54646	5'-AMP-activated protein kinase catalytic subunit alpha-2; AMPK subunit alpha-2; EC=2.7.11.1; Acetyl-CoA carboxylase kinase; ACACA kinase; EC=2.7.11.27; Hydroxymethylglutaryl-CoA reductase kinase; HMGCR kinase; EC=2.7.11.31;	S377	MPPLIADSPKARCPL
Q9Y478	5'-AMP-activated protein kinase subunit beta-1; AMPK subunit beta-1; AMPKb;	T80	APAQARPTVFRWTGG
Q9Y478	5'-AMP-activated protein kinase subunit beta-1; AMPK subunit beta-1; AMPKb;	S108	SKLPLTRSHNNFVAI
O43741	5'-AMP-activated protein kinase subunit beta-2; AMPK subunit beta-2;	S393	EHKIMVGSTDDPSVF
O43741	5'-AMP-activated protein kinase subunit beta-2; AMPK subunit beta-2;	S108	TKIPLIKSHNDFVAI
Q9UGJ0	5'-AMP-activated protein kinase subunit gamma-2; AMPK gamma2; AMPK subunit gamma-2; H91620p;	S263	KTLVLSSSPTSPTQE
Q9UGJ0	5'-AMP-activated protein kinase subunit gamma-2; AMPK gamma2; AMPK subunit gamma-2; H91620p;	S309	RAAPLWESKKQSFVG
P10809	60 kDa heat shock protein, mitochondrial; 60 kDa chaperonin; Chaperonin 60; CPN60; Heat shock protein 60; HSP-60; Hsp60; HuCHA60; Mitochondrial matrix protein P1; P60 lymphocyte protein; Flags: Precursor;	T409	AVLKVGGTSDVEVNE
P10809	60 kDa heat shock protein, mitochondrial; 60 kDa chaperonin; Chaperonin 60; CPN60; Heat shock protein 60; HSP-60; Hsp60; HuCHA60; Mitochondrial matrix protein P1; P60 lymphocyte protein; Flags: Precursor;	S70	IIEQSWGSPKVTKDG
P05387	60S acidic ribosomal protein P2; Renal carcinoma antigen NY-REN-44;	S79	AVSAAPGSAAPAAGS
P05387	60S acidic ribosomal protein P2; Renal carcinoma antigen NY-REN-44;	S104	KKEESEESDDDMGFG
P70266	6-phosphofructo-2-kinase/fructose-2,6-bisphosphatase 1; 6PF-2-K/Fru-2,6-P2ase 1; PFK/FBPase 1; 6PF-2-K/Fru-2,6-P2ase liver isozyme; Includes: 6-phosphofructo-2-kinase; EC=2.7.1.105; Includes: Fructose-2,6-bisphosphatase; EC=3.1.3.46;	Y200	FLKRIECYEVNYQPL
P70266	6-phosphofructo-2-kinase/fructose-2,6-bisphosphatase 1; 6PF-2-K/Fru-2,6-P2ase 1; PFK/FBPase 1; 6PF-2-K/Fru-2,6-P2ase liver isozyme; Includes: 6-phosphofructo-2-kinase; EC=2.7.1.105; Includes: Fructose-2,6-bisphosphatase; EC=3.1.3.46;	T39	LQRRRGSSIPQFTNS
O60825	6-phosphofructo-2-kinase/fructose-2,6-bisphosphatase 2; 6PF-2-K/Fru-2,6-P2ase 2; PFK/FBPase 2; 6PF-2-K/Fru-2,6-P2ase heart-type isozyme; Includes: 6-phosphofructo-2-kinase; EC=2.7.1.105; Includes: Fructose-2,6-bisphosphatase; EC=3.1.3.46;	S32	EKKCSWASYMTNSPT
O60825	6-phosphofructo-2-kinase/fructose-2,6-bisphosphatase 2; 6PF-2-K/Fru-2,6-P2ase 2; PFK/FBPase 2; 6PF-2-K/Fru-2,6-P2ase heart-type isozyme; Includes: 6-phosphofructo-2-kinase; EC=2.7.1.105; Includes: Fructose-2,6-bisphosphatase; EC=3.1.3.46;	S471	PVRMRRNSFTPLSSS
Q16875	6-phosphofructo-2-kinase/fructose-2,6-bisphosphatase 3; 6PF-2-K/Fru-2,6-P2ase 3; PFK/FBPase 3; 6PF-2-K/Fru-2,6-P2ase brain/placenta-type isozyme; Renal carcinoma antigen NY-REN-56; iPFK-2; Includes: 6-phosphofructo-2-kinase; EC=2.7.1.105; Includes: Fructose-2,6-bisphosphatase; EC=3.1.3.46;	S273	GGDSGLSSRGKKFAS
Q16875	6-phosphofructo-2-kinase/fructose-2,6-bisphosphatase 3; 6PF-2-K/Fru-2,6-P2ase 3; PFK/FBPase 3; 6PF-2-K/Fru-2,6-P2ase brain/placenta-type isozyme; Renal carcinoma antigen NY-REN-56; iPFK-2; Includes: 6-phosphofructo-2-kinase; EC=2.7.1.105; Includes: Fructose-2,6-bisphosphatase; EC=3.1.3.46;	S461	NPLMRRNSVTPLASP
Q01813	6-phosphofructokinase type C; EC=2.7.1.11; 6-phosphofructokinase, platelet type; Phosphofructo-1-kinase isozyme C; PFK-C; Phosphofructokinase 1; Phosphohexokinase;	S386	AVRLRGRSFAGNLNT
Q01813	6-phosphofructokinase type C; EC=2.7.1.11; 6-phosphofructokinase, platelet type; Phosphofructo-1-kinase isozyme C; PFK-C; Phosphofructokinase 1; Phosphohexokinase;	Y651	NYTTDFIYQLYSEEG
P17858	6-phosphofructokinase, liver type; EC=2.7.1.11; Phosphofructo-1-kinase isozyme B; PFK-B; Phosphofructokinase 1; Phosphohexokinase;	S775	LEHVTRRTLSMDKGF
P17858	6-phosphofructokinase, liver type; EC=2.7.1.11; Phosphofructo-1-kinase isozyme B; PFK-B; Phosphofructokinase 1; Phosphohexokinase;	Y674	PTPFDRNYGTKLGVK
P17858	6-phosphofructokinase, liver type; EC=2.7.1.11; Phosphofructo-1-kinase isozyme B; PFK-B; Phosphofructokinase 1; Phosphohexokinase;	T202	TAQSHQRTFVLEVMG
P11021	78 kDa glucose-regulated protein; GRP-78; Endoplasmic reticulum lumenal Ca(2+)-binding protein grp78; Heat shock 70 kDa protein 5; Immunoglobulin heavy chain-binding protein; BiP; Flags: Precursor;	T485	LLGTFDLTGIPPAPR
P11021	78 kDa glucose-regulated protein; GRP-78; Endoplasmic reticulum lumenal Ca(2+)-binding protein grp78; Heat shock 70 kDa protein 5; Immunoglobulin heavy chain-binding protein; BiP; Flags: Precursor;	T37	VVGIDLGTTYSCVGV
P42684	Abelson tyrosine-protein kinase 2; EC=2.7.10.2; Abelson murine leukemia viral oncogene homolog 2; Abelson-related gene protein; Tyrosine-protein kinase ARG;	Y272	KCNKPTVYGVSPIHD
P42684	Abelson tyrosine-protein kinase 2; EC=2.7.10.2; Abelson murine leukemia viral oncogene homolog 2; Abelson-related gene protein; Tyrosine-protein kinase ARG;	Y115	QGWVPSNYITPVNSL
Q13085	Acetyl-CoA carboxylase 1; ACC1; EC=6.4.1.2; ACC-alpha; Includes: Biotin carboxylase; EC=6.3.4.14;	S1263	FSDSPPQSPTFPEAG
Q13085	Acetyl-CoA carboxylase 1; ACC1; EC=6.4.1.2; ACC-alpha; Includes: Biotin carboxylase; EC=6.3.4.14;	S80	LHIRSSMSGLHLVKQ
O00763	Acetyl-CoA carboxylase 2; EC=6.4.1.2; ACC-beta; Includes: Biotin carboxylase; EC=6.3.4.14;	S1557	DLITKEASFEYLQNE
O00763	Acetyl-CoA carboxylase 2; EC=6.4.1.2; ACC-beta; Includes: Biotin carboxylase; EC=6.3.4.14;	Y1489	EFAEDRIYRHLEPAL
Q99798	Aconitate hydratase, mitochondrial; Aconitase; EC=4.2.1.3; Citrate hydro-lyase; Flags: Precursor;	S670	ENYGEGSSREHAALE
Q99798	Aconitate hydratase, mitochondrial; Aconitase; EC=4.2.1.3; Citrate hydro-lyase; Flags: Precursor;	S559	SGQHVDVSPTSQRLQ
P63267	Actin, gamma-enteric smooth muscle; Alpha-actin-3; Gamma-2-actin; Smooth muscle gamma-actin; Flags: Precursor;	Y55	GMGQKDSYVGDEAQS
P63267	Actin, gamma-enteric smooth muscle; Alpha-actin-3; Gamma-2-actin; Smooth muscle gamma-actin; Flags: Precursor;	Y242	SSSLEKSYELPDGQV
Q8VCW8	Acyl-CoA synthetase family member 2, mitochondrial; EC=6.2.1.-; Flags: Precursor;	S207	AQPGALKSQRLPDLT
Q4G176	Acyl-CoA synthetase family member 3, mitochondrial; EC=6.2.1.-; Flags: Precursor;	Y355	GHTLLERYGMTEIGM
Q4L235	Acyl-CoA synthetase family member 4; EC=6.2.1.-; Aminoadipate-semialdehyde dehydrogenase; Protein NRPS998;	Y194	RLKHCLAYVLHTSGT
Q8WYK0	Acyl-coenzyme A thioesterase 12; Acyl-CoA thioesterase 12; EC=3.1.2.1; Acyl-CoA thioester hydrolase 12; Cytoplasmic acetyl-CoA hydrolase 1; CACH-1; hCACH-1; START domain-containing protein 15; StARD15;	Y329	RIRLGRKYVISHKEE
Q5T1C6	Acyl-coenzyme A thioesterase THEM4; Acyl-CoA thioesterase THEM4; EC=3.1.2.2; Carboxyl-terminal modulator protein; Thioesterase superfamily member 4; Flags: Precursor;	S198	CSVVMINSQLDKVEG
Q5T1C6	Acyl-coenzyme A thioesterase THEM4; Acyl-CoA thioesterase THEM4; EC=3.1.2.2; Carboxyl-terminal modulator protein; Thioesterase superfamily member 4; Flags: Precursor;	S192	KRPIPLCSVVMINSQ
P46108	Adapter molecule crk; Proto-oncogene c-Crk; p38;	Y221	GGPEPGPYAQPSVNT
P46108	Adapter molecule crk; Proto-oncogene c-Crk; p38;	Y251	QKRVPNAYDKTALAL
P46108	Adapter molecule crk; Proto-oncogene c-Crk; p38;	S41	VFLVRDSSTSPGDYV
Q04929	Adapter molecule crk; Proto-oncogene c-Crk; p38;	Y239	NLQNGPIYARVIQKR
Q91VH1	Adiponectin receptor protein 1;	Y85	EKMEEFVYKVWEGRW
P46656	Adrenodoxin, mitochondrial; Adrenal ferredoxin; Ferredoxin-1; Flags: Precursor;	S63	SARARSSSEDKITVH
P00257	Adrenodoxin, mitochondrial; Adrenal ferredoxin; Ferredoxin-1; Hepato-ferredoxin; Flags: Precursor;	T131	YEKLDAITDEENDML
Q9H9L7	Akirin-1;	S22	AALLSPGSPKRRRCA
Q9H9L7	Akirin-1;	T72	GSERRLPTPEQIFQN
Q53H80	Akirin-2;	S21	DPLLSPASPKRRRCA
Q53H80	Akirin-2;	S18	LDFDPLLSPASPKRR
Q96C23	Aldose 1-epimerase; EC=5.1.3.3; Galactose mutarotase;	Y161	GGELIVNYRAQASQA
P06733	Alpha-enolase; EC=4.2.1.11; 2-phospho-D-glycerate hydro-lyase; C-myc promoter-binding protein; Enolase 1; MBP-1; MPB-1; Non-neural enolase; NNE; Phosphopyruvate hydratase; Plasminogen-binding protein;	S419	RIEEELGSKAKFAGR
P06733	Alpha-enolase; EC=4.2.1.11; 2-phospho-D-glycerate hydro-lyase; C-myc promoter-binding protein; Enolase 1; MBP-1; MPB-1; Non-neural enolase; NNE; Phosphopyruvate hydratase; Plasminogen-binding protein;	Y287	YKSFIKDYPVVSIED
P49418	Amphiphysin;	T387	LPWDLWTTSTDLVQP
P49418	Amphiphysin;	T350	PEVKKEETLLDLDFD
P49418	Amphiphysin;	S276	PLPSPTASPNHTLAP
P05067	Amyloid beta A4 protein; ABPP; APPI; APP; Alzheimer disease amyloid protein; Cerebral vascular amyloid peptide; CVAP; PreA4; Protease nexin-II; PN-II; Contains: N-APP; Contains: Soluble APP-alpha; S-APP-alpha; Contains: Soluble APP-beta; S-APP-beta; Contains: C99; Contains: Beta-amyloid protein 42; Beta-APP42; Contains: Beta-amyloid protein 40; Beta-APP40; Contains: C83; Contains: P3(42); Contain…	S441	HFQEKVESLEQEAAN
P05067	Amyloid beta A4 protein; ABPP; APPI; APP; Alzheimer disease amyloid protein; Cerebral vascular amyloid peptide; CVAP; PreA4; Protease nexin-II; PN-II; Contains: N-APP; Contains: Soluble APP-alpha; S-APP-alpha; Contains: Soluble APP-beta; S-APP-beta; Contains: C99; Contains: Beta-amyloid protein 42; Beta-APP42; Contains: Beta-amyloid protein 40; Beta-APP40; Contains: C83; Contains: P3(42); Contain…	T473	VEVDAAVTPEERHLS
Q96CW1	AP-2 complex subunit mu; AP-2 mu chain; Adapter-related protein complex 2 subunit mu; Adaptin-mu2; Adaptor protein complex AP-2 subunit mu; Clathrin assembly protein complex 2 mu medium chain; Clathrin coat assembly protein AP50; Clathrin coat-associated protein AP50; HA2 50 kDa subunit; Plasma membrane adaptor AP-2 50 kDa protein;	S45	HARQQVRSPVTNIAR
Q96CW1	AP-2 complex subunit mu; AP-2 mu chain; Adapter-related protein complex 2 subunit mu; Adaptin-mu2; Adaptor protein complex AP-2 subunit mu; Clathrin assembly protein complex 2 mu medium chain; Clathrin coat assembly protein AP50; Clathrin coat-associated protein AP50; HA2 50 kDa subunit; Plasma membrane adaptor AP-2 50 kDa protein;	T156	SQITSQVTGQIGWRR
Q96CW1	AP-2 complex subunit mu; AP-2 mu chain; Adapter-related protein complex 2 subunit mu; Adaptin-mu2; Adaptor protein complex AP-2 subunit mu; Clathrin assembly protein complex 2 mu medium chain; Clathrin coat assembly protein AP50; Clathrin coat-associated protein AP50; HA2 50 kDa subunit; Plasma membrane adaptor AP-2 50 kDa protein;	S236	TADETSKSGKQSIAI
Q9BZZ5	Apoptosis inhibitor 5; API-5; Antiapoptosis clone 11 protein; AAC-11; Cell migration-inducing gene 8 protein; Fibroblast growth factor 2-interacting factor; FIF; Protein XAGL;	S464	SEDTTSGSPPKKSSA
P09917	Arachidonate 5-lipoxygenase; 5-LO; 5-lipoxygenase; EC=1.13.11.34;	T272	CSLERQLSLEQEVQQ
P09917	Arachidonate 5-lipoxygenase; 5-LO; 5-lipoxygenase; EC=1.13.11.34;	S524	GMRGRKSSGFPKSVK
P09917	Arachidonate 5-lipoxygenase; 5-LO; 5-lipoxygenase; EC=1.13.11.34;	S664	QLPYYYLSPDRIPNS
Q14161	ARF GTPase-activating protein GIT2; ARF GAP GIT2; Cool-interacting tyrosine-phosphorylated protein 2; CAT-2; CAT2; G protein-coupled receptor kinase-interactor 2; GRK-interacting protein 2;	Y592	NSTPESDYDNTPNDM
Q14161	ARF GTPase-activating protein GIT2; ARF GAP GIT2; Cool-interacting tyrosine-phosphorylated protein 2; CAT-2; CAT2; G protein-coupled receptor kinase-interactor 2; GRK-interacting protein 2;	S397	PDYDSVASDEDTDLE
P06576	ATP synthase subunit beta, mitochondrial; EC=3.6.3.14; Flags: Precursor;	Y395	AIAELGIYPAVDPLD
P06576	ATP synthase subunit beta, mitochondrial; EC=3.6.3.14; Flags: Precursor;	T213	GGAGVGKTVLIMELI
O00590	Atypical chemokine receptor 2; C-C chemokine receptor D6; Chemokine receptor CCR-10; Chemokine receptor CCR-9; Chemokine-binding protein 2; Chemokine-binding protein D6;	S139	IFFISCMSLDKYLEI
O00590	Atypical chemokine receptor 2; C-C chemokine receptor D6; Chemokine receptor CCR-10; Chemokine receptor CCR-9; Chemokine-binding protein 2; Chemokine-binding protein D6;	S161	RLRTRAKSLLLATIV
Q13489	Baculoviral IAP repeat-containing protein 3; EC=6.3.2.-; Apoptosis inhibitor 2; API2; C-IAP2; IAP homolog C; Inhibitor of apoptosis protein 1; IAP-1; hIAP-1; hIAP1; RING finger protein 49; TNFR2-TRAF-signaling complex protein 1;	S7	MNIVENSIFLSNLMK
Q13489	Baculoviral IAP repeat-containing protein 3; EC=6.3.2.-; Apoptosis inhibitor 2; API2; C-IAP2; IAP homolog C; Inhibitor of apoptosis protein 1; IAP-1; hIAP-1; hIAP1; RING finger protein 49; TNFR2-TRAF-signaling complex protein 1;	S11	VENSIFLSNLMKSAN
Q8WV28	B-cell linker protein; B-cell adapter containing a SH2 domain protein; B-cell adapter containing a Src homology 2 domain protein; Cytoplasmic adapter protein; Src homology 2 domain-containing leukocyte protein of 65 kDa; SLP-65;	Y96	EENADDSYEPPPVEQ
Q8WV28	B-cell linker protein; B-cell adapter containing a SH2 domain protein; B-cell adapter containing a Src homology 2 domain protein; Cytoplasmic adapter protein; Src homology 2 domain-containing leukocyte protein of 65 kDa; SLP-65;	Y84	EHSDSEMYVMPAEEN
Q8WV28	B-cell linker protein; B-cell adapter containing a SH2 domain protein; B-cell adapter containing a Src homology 2 domain protein; Cytoplasmic adapter protein; Src homology 2 domain-containing leukocyte protein of 65 kDa; SLP-65;	Y178	LLEDEADYVVPVEDN
Q9YGC1	B-cell linker protein; B-cell adapter SH2 domain-containing protein; Cytoplasmic adapter protein; Src homology 2 domain-containing leukocyte protein of 65 kDa; SLP-65;	H361	KSAEEALHRSNKDGS
Q9YGC1	B-cell linker protein; B-cell adapter SH2 domain-containing protein; Cytoplasmic adapter protein; Src homology 2 domain-containing leukocyte protein of 65 kDa; SLP-65;	Y72	SDDFDSDYENPDEHS
O95999	B-cell lymphoma/leukemia 10; B-cell CLL/lymphoma 10; Bcl-10; CARD-containing molecule enhancing NF-kappa-B; CARD-like apoptotic protein; hCLAP; CED-3/ICH-1 prodomain homologous E10-like regulator; CIPER; Cellular homolog of vCARMEN; cCARMEN; Cellular-E10; c-E10; Mammalian CARD-containing adapter molecule E10; mE10;	S218	EEGTCANSSEMFLPL
O95999	B-cell lymphoma/leukemia 10; B-cell CLL/lymphoma 10; Bcl-10; CARD-containing molecule enhancing NF-kappa-B; CARD-like apoptotic protein; hCLAP; CED-3/ICH-1 prodomain homologous E10-like regulator; CIPER; Cellular homolog of vCARMEN; cCARMEN; Cellular-E10; c-E10; Mammalian CARD-containing adapter molecule E10; mE10;	S138	NNLSRSNSDESNFSE
O95999	B-cell lymphoma/leukemia 10; B-cell CLL/lymphoma 10; Bcl-10; CARD-containing molecule enhancing NF-kappa-B; CARD-like apoptotic protein; hCLAP; CED-3/ICH-1 prodomain homologous E10-like regulator; CIPER; Cellular homolog of vCARMEN; cCARMEN; Cellular-E10; c-E10; Mammalian CARD-containing adapter molecule E10; mE10;	S171	PFFSTNSSLNLPVLE
Q8K019	Bcl-2-associated transcription factor 1; Btf;	S397	GKQKFNDSEGDDTEE
Q8K019	Bcl-2-associated transcription factor 1; Btf;	S177	EGEPQEESPLKSKSQ
Q8K019	Bcl-2-associated transcription factor 1; Btf;	S658	IHRRIDISPSTLRKH
P49407	Beta-arrestin-1; Arrestin beta-1;	S403	KEEEEDGTGSPQLNN
P49407	Beta-arrestin-1; Arrestin beta-1;	Y47	VVLVDPEYLKERRVY
P32121	Beta-arrestin-2; Arrestin beta-2;	Y404	RLKGMKDDDyDDQLC
P32121	Beta-arrestin-2; Arrestin beta-2;	Y48	VVLVDPDYLKDRKVF
P13929	Beta-enolase; EC=4.2.1.11; 2-phospho-D-glycerate hydro-lyase; Enolase 3; Muscle-specific enolase; MSE; Skeletal muscle enolase;	Y131	AEKGVPLYRHIADLA
P13929	Beta-enolase; EC=4.2.1.11; 2-phospho-D-glycerate hydro-lyase; Enolase 3; Muscle-specific enolase; MSE; Skeletal muscle enolase;	T390	DLVVGLCTGQIKTGA
Q9UQB8	Brain-specific angiogenesis inhibitor 1-associated protein 2; BAI-associated protein 2; BAI1-associated protein 2; Protein BAP2; Fas ligand-associated factor 3; FLAF3; Insulin receptor substrate p53/p58; IRS-58; IRSp53/58; Insulin receptor substrate protein of 53 kDa; IRSp53; Insulin receptor substrate p53;	S366	KTLPRSSSMAAGLER
Q9UQB8	Brain-specific angiogenesis inhibitor 1-associated protein 2; BAI-associated protein 2; BAI1-associated protein 2; Protein BAP2; Fas ligand-associated factor 3; FLAF3; Insulin receptor substrate p53/p58; IRS-58; IRSp53/58; Insulin receptor substrate protein of 53 kDa; IRSp53; Insulin receptor substrate p53;	Y310	TGPDGEDYSPWADRK
P11274	Breakpoint cluster region protein; EC=2.7.11.1; Renal carcinoma antigen NY-REN-26;	S459	GLPYIDDSPSSSPHL
P11274	Breakpoint cluster region protein; EC=2.7.11.1; Renal carcinoma antigen NY-REN-26;	Y360	VSPSPTTYRMFRDKS
O00481	Butyrophilin subfamily 3 member A1; CD_antigen=CD277; Flags: Precursor;	Y441	GLTDGNKYRTLTEPR
Q8WUQ7	Cactin; Renal carcinoma antigen NY-REN-24;	S128	ASPGRSQSPRAAAAA
Q8WUQ7	Cactin; Renal carcinoma antigen NY-REN-24;	S489	ILKQEPQSPSRSLEP
Q8N5S9	Calcium/calmodulin-dependent protein kinase kinase 1; CaM-KK 1; CaM-kinase kinase 1; CaMKK 1; EC=2.7.11.17; CaM-kinase IV kinase; Calcium/calmodulin-dependent protein kinase kinase alpha; CaM-KK alpha; CaM-kinase kinase alpha; CaMKK alpha;	S458	KSMLRKRSFGNPFEP
Q8N5S9	Calcium/calmodulin-dependent protein kinase kinase 1; CaM-KK 1; CaM-kinase kinase 1; CaMKK 1; EC=2.7.11.17; CaM-kinase IV kinase; Calcium/calmodulin-dependent protein kinase kinase alpha; CaM-KK alpha; CaM-kinase kinase alpha; CaMKK alpha;	S74	SLSARKLSLQERPAG
Q96RR4	Calcium/calmodulin-dependent protein kinase kinase 2; CaM-KK 2; CaM-kinase kinase 2; CaMKK 2; EC=2.7.11.17; Calcium/calmodulin-dependent protein kinase kinase beta; CaM-KK beta; CaM-kinase kinase beta; CaMKK beta;	S495	KTMIRKRSFGNPFEG
Q96RR4	Calcium/calmodulin-dependent protein kinase kinase 2; CaM-KK 2; CaM-kinase kinase 2; CaMKK 2; EC=2.7.11.17; Calcium/calmodulin-dependent protein kinase kinase beta; CaM-KK beta; CaM-kinase kinase beta; CaMKK beta;	Y190	YNENDNTYYAMKVLS
Q9UQM7	Calcium/calmodulin-dependent protein kinase type II subunit alpha; CaM kinase II subunit alpha; CaMK-II subunit alpha; EC=2.7.11.17;	T306	KLKGAILTTMLATRN
Q9UQM7	Calcium/calmodulin-dependent protein kinase type II subunit alpha; CaM kinase II subunit alpha; CaMK-II subunit alpha; EC=2.7.11.17;	T286	SCMHRQETVDCLKKF
Q13557	Calcium/calmodulin-dependent protein kinase type II subunit delta; CaM kinase II subunit delta; CaMK-II subunit delta; EC=2.7.11.17;	S315	MLATRNFSAAKSLLK
Q13557	Calcium/calmodulin-dependent protein kinase type II subunit delta; CaM kinase II subunit delta; CaMK-II subunit delta; EC=2.7.11.17;	T337	STESSNTTIEDEDVK
Q13555	Calcium/calmodulin-dependent protein kinase type II subunit gamma; CaM kinase II subunit gamma; CaMK-II subunit gamma; EC=2.7.11.17;	S26	ELGKGAFSVVRRCVK
Q13555	Calcium/calmodulin-dependent protein kinase type II subunit gamma; CaM kinase II subunit gamma; CaMK-II subunit gamma; EC=2.7.11.17;	T287	SMMHRQETVECLRKF
P12957	Caldesmon; CDM;	S643	CFTPKGSSLKIEERA
P12957	Caldesmon; CDM;	S73	VEVNAQNSVPDEEAK
Q05682	Caldesmon; CDM;	S515	GLKVGVSSRINEWLT
P62158	Calmodulin; CaM;	S102	KDGNGYISAAELRHV
P62158	Calmodulin; CaM;	T118	TNLGEKLTDEEVDEM
P17655	Calpain-2 catalytic subunit; EC=3.4.22.53; Calcium-activated neutral proteinase 2; CANP 2; Calpain M-type; Calpain large polypeptide L2; Calpain-2 large subunit; Millimolar-calpain; M-calpain; Flags: Precursor;	S369	DGNWRRGSTAGGCRN
P17655	Calpain-2 catalytic subunit; EC=3.4.22.53; Calcium-activated neutral proteinase 2; CANP 2; Calpain M-type; Calpain large polypeptide L2; Calpain-2 large subunit; Millimolar-calpain; M-calpain; Flags: Precursor;	S50	GTLFQDPSFPAIPSA
Q9Y6W3	Calpain-7; EC=3.4.22.-; PalB homolog; PalBH;	T95	ERAHFLVTQAFDEDE
Q9Y6W3	Calpain-7; EC=3.4.22.-; PalB homolog; PalBH;	Y619	KTDGKKVYYPADPPP
P20810	Calpastatin; Calpain inhibitor; Sperm BS-17 component;	S577	ALDKLSDSLGQRQPD
P20810	Calpastatin; Calpain inhibitor; Sperm BS-17 component;	S364	EEKPKPRSESELIDE
P20810	Calpastatin; Calpain inhibitor; Sperm BS-17 component;	S243	SSDFTCGSPTAAGKK
P51911	Calponin-1; Basic calponin; Calponin H1, smooth muscle;	T184	SQQGMTAYGTRRHLY
P51911	Calponin-1; Basic calponin; Calponin H1, smooth muscle;	Y261	SQRGMTVYGLPRQVY
Q15417	Calponin-3; Calponin, acidic isoform;	S296	GTNGSEISDSDYQAE
Q15417	Calponin-3; Calponin, acidic isoform;	Y10	HFNKGPSYGLSAEVK
P17612	cAMP-dependent protein kinase catalytic subunit alpha; PKA C-alpha; EC=2.7.11.11;	S339	EEEEIRVSINEKCGK
P17612	cAMP-dependent protein kinase catalytic subunit alpha; PKA C-alpha; EC=2.7.11.11;	T198	RVKGRTWTLCGTPEY
P31321	cAMP-dependent protein kinase type I-beta regulatory subunit;	S83	DSREDEISPPPPNPV
P31321	cAMP-dependent protein kinase type I-beta regulatory subunit;	Y312	RRSPNEEYVEVGRLG
Q8N4T8	Carbonyl reductase family member 4; EC=1.-.-.-; 3-oxoacyl-[acyl-carrier-protein] reductase; EC=1.1.1.-; Quinone reductase CBR4;	S11	VCAVFGGSRGIGRAV
P50416	Carnitine O-palmitoyltransferase 1, liver isoform; CPT1-L; EC=2.3.1.21; Carnitine O-palmitoyltransferase I, liver isoform; CPT I; CPTI-L; Carnitine palmitoyltransferase 1A;	Y514	DTNPNIPYPTRLQWD
P50416	Carnitine O-palmitoyltransferase 1, liver isoform; CPT1-L; EC=2.3.1.21; Carnitine O-palmitoyltransferase I, liver isoform; CPT I; CPTI-L; Carnitine palmitoyltransferase 1A;	Y165	SGRKPMLYSFQTSLP
P48729	Casein kinase I isoform alpha; CKI-alpha; EC=2.7.11.1; CK1;	T321	GQGQQAQTPTGKQTD
P48729	Casein kinase I isoform alpha; CKI-alpha; EC=2.7.11.1; CK1;	S242	KISEKKMSTPVEVLC
P48730	Casein kinase I isoform delta; CKI-delta; CKId; EC=2.7.11.1; Tau-protein kinase CSNK1D; EC=2.7.11.26;	S407	QIPGRVASSGLQSVV
P48730	Casein kinase I isoform delta; CKI-delta; CKId; EC=2.7.11.1; Tau-protein kinase CSNK1D; EC=2.7.11.26;	S331	RGLPSTASGRLRGTQ
P49674	Casein kinase I isoform epsilon; CKI-epsilon; CKIe; EC=2.7.11.1;	T44	IKLECVKTKHPQLHI
P49674	Casein kinase I isoform epsilon; CKI-epsilon; CKIe; EC=2.7.11.1;	S323	RMGQLrGsAtRALPP
Q9HCP0	Casein kinase I isoform gamma-1; CKI-gamma 1; EC=2.7.11.1;	Y88	APQLHLEYRFYKQLG
Q9HCP0	Casein kinase I isoform gamma-1; CKI-gamma 1; EC=2.7.11.1;	S361	HTHRDRPSQQQPLRN
P68400	Casein kinase II subunit alpha; CK II alpha; EC=2.7.11.1;	Y182	DWGLAEFYHPGQEYN
P68400	Casein kinase II subunit alpha; CK II alpha; EC=2.7.11.1;	T344	SSMPGGSTPVSSANM
P19784	Casein kinase II subunit alpha'; CK II alpha'; EC=2.7.11.1;	S21	AEVNSLRSREYWDYE
P19784	Casein kinase II subunit alpha'; CK II alpha'; EC=2.7.11.1;	Y256	VLGTEELYGYLKKYH
Q9BXL7	Caspase recruitment domain-containing protein 11; CARD-containing MAGUK protein 1; Carma 1;	S116	KEPTRRFSTIVVEEG
Q9BXL7	Caspase recruitment domain-containing protein 11; CARD-containing MAGUK protein 1; Carma 1;	S558	MQPPRSRSSIMSITA
Q9BXL7	Caspase recruitment domain-containing protein 11; CARD-containing MAGUK protein 1; Carma 1;	S615	RYSFGPSSIHSSSSS
Q9H257	Caspase recruitment domain-containing protein 9; hCARD9;	T231	CKVERKHTLKLRHAM
Q9H257	Caspase recruitment domain-containing protein 9; hCARD9;	T95	PQLYKKVTGKEPARV
Q9H257	Caspase recruitment domain-containing protein 9; hCARD9;	T531	RENTTGSDNTDTEGS
P29466	Caspase-1; CASP-1; EC=3.4.22.36; Interleukin-1 beta convertase; IL-1BC; Interleukin-1 beta-converting enzyme; ICE; IL-1 beta-converting enzyme; p45; Contains: Caspase-1 subunit p20; Contains: Caspase-1 subunit p10; Flags: Precursor;	S227	HRPEHKTSDSTFLVF
P42574	Caspase-3; CASP-3; EC=3.4.22.56; Apopain; Cysteine protease CPP32; CPP-32; Protein Yama; SREBP cleavage activity 1; SCA-1; Contains: Caspase-3 subunit p17; Contains: Caspase-3 subunit p12; Flags: Precursor;	S150	FRGDRCRSLTGKPKL
P55212	Caspase-6; CASP-6; EC=3.4.22.59; Apoptotic protease Mch-2; Contains: Caspase-6 subunit p18; Contains: Caspase-6 subunit p11; Flags: Precursor;	S257	TLVNRKVSQRRVDFC
Q14790	Caspase-8; CASP-8; EC=3.4.22.61; Apoptotic cysteine protease; Apoptotic protease Mch-5; CAP4; FADD-homologous ICE/ced-3-like protease; FADD-like ICE; FLICE; ICE-like apoptotic protease 5; MORT1-associated ced-3 homolog; MACH; Contains: Caspase-8 subunit p18; Contains: Caspase-8 subunit p10; Flags: Precursor;	Y334	DGQEAPIYELTSQFT
Q14790	Caspase-8; CASP-8; EC=3.4.22.61; Apoptotic cysteine protease; Apoptotic protease Mch-5; CAP4; FADD-homologous ICE/ced-3-like protease; FADD-like ICE; FLICE; ICE-like apoptotic protease 5; MORT1-associated ced-3 homolog; MACH; Contains: Caspase-8 subunit p18; Contains: Caspase-8 subunit p10; Flags: Precursor;	S347	FTGLKCPSLAGKPKV
P04040	Catalase; EC=1.11.1.6;	Y84	KGAGAFGYFEVTHDI
P04040	Catalase; EC=1.11.1.6;	Y231	NANGEAVYCKFHYKT
P04040	Catalase; EC=1.11.1.6;	Y386	YRARVANYQRDGPMC
P35222	Catenin beta-1; Beta-catenin;	Y142	AVVNLINYQDDAELA
P35222	Catenin beta-1; Beta-catenin;	S675	QDYKKRLSVELTSSL
P35222	Catenin beta-1; Beta-catenin;	S33	QQQSYLDSGIHSGAT
P07858	Cathepsin B; EC=3.4.22.1; APP secretase; APPS; Cathepsin B1; Contains: Cathepsin B light chain; Contains: Cathepsin B heavy chain; Flags: Precursor;	Y219	EPGYSPTYKQDKHYG
P07711	Cathepsin L1; EC=3.4.22.15; Cathepsin L; Major excreted protein; MEP; Contains: Cathepsin L1 heavy chain; Contains: Cathepsin L1 light chain; Flags: Precursor;	Y311	EEWGMGGYVKMAKDR
P43234	Cathepsin O; EC=3.4.22.42; Flags: Precursor;	S315	SNVCGIADSVSSIFV
P25774	Cathepsin S; EC=3.4.22.27; Flags: Precursor;	S171	AQNLVDCSTEKYGNK
P20645	Cation-dependent mannose-6-phosphate receptor; CD Man-6-P receptor; CD-MPR; 46 kDa mannose 6-phosphate receptor; MPR 46; Flags: Precursor;	S267	DDQLGEESEERDDHL
P11717	Cation-independent mannose-6-phosphate receptor; CI Man-6-P receptor; CI-MPR; M6PR; 300 kDa mannose 6-phosphate receptor; MPR 300; Insulin-like growth factor 2 receptor; Insulin-like growth factor II receptor; IGF-II receptor; M6P/IGF2 receptor; M6P/IGF2R; CD_antigen=CD222; Flags: Precursor;	S2409	LHGDDQDSEDEVLTI
P11717	Cation-independent mannose-6-phosphate receptor; CI Man-6-P receptor; CI-MPR; M6PR; 300 kDa mannose 6-phosphate receptor; MPR 300; Insulin-like growth factor 2 receptor; Insulin-like growth factor II receptor; IGF-II receptor; M6P/IGF2 receptor; M6P/IGF2R; CD_antigen=CD222; Flags: Precursor;	S2484	LVSFHDDSDEDLLHI
P11717	Cation-independent mannose-6-phosphate receptor; CI Man-6-P receptor; CI-MPR; M6PR; 300 kDa mannose 6-phosphate receptor; MPR 300; Insulin-like growth factor 2 receptor; Insulin-like growth factor II receptor; IGF-II receptor; M6P/IGF2 receptor; M6P/IGF2R; CD_antigen=CD222; Flags: Precursor;	T296	PSERREGTIPKLTAK
Q03135	Caveolin-1;	S80	AEPEGTHSFDGIWKA
Q03135	Caveolin-1;	Y25	IREQGNIYKPNNKAM
Q03135	Caveolin-1;	Y14	VDSEGHLYTVPIREQ
P41597	C-C chemokine receptor type 2; C-C CKR-2; CC-CKR-2; CCR-2; CCR2; Monocyte chemoattractant protein 1 receptor; MCP-1-R; CD_antigen=CD192;	Y139	ILLTIDRYLAIVHAV
P53566	CCAAT/enhancer-binding protein alpha; C/EBP alpha;	T222	HLQPGHPTPPPTPVP
P53566	CCAAT/enhancer-binding protein alpha; C/EBP alpha;	S21	PMSSHLQSPPHAPSS
P17676	CCAAT/enhancer-binding protein beta; C/EBP beta; Liver activator protein; LAP; Liver-enriched inhibitory protein; LIP; Nuclear factor NF-IL6; Transcription factor 5; TCF-5;	S76	HERAIDFSPYLEPLG
P17676	CCAAT/enhancer-binding protein beta; C/EBP beta; Liver activator protein; LAP; Liver-enriched inhibitory protein; LIP; Nuclear factor NF-IL6; Transcription factor 5; TCF-5;	T188	SSSSPPGTPSPADAK
P16070	CD44 antigen; CDw44; Epican; Extracellular matrix receptor III; ECMR-III; GP90 lymphocyte homing/adhesion receptor; HUTCH-I; Heparan sulfate proteoglycan; Hermes antigen; Hyaluronate receptor; Phagocytic glycoprotein 1; PGP-1; Phagocytic glycoprotein I; PGP-I; CD_antigen=CD44; Flags: Precursor;	S672	AVCIAVNSRRRCGQK
P16070	CD44 antigen; CDw44; Epican; Extracellular matrix receptor III; ECMR-III; GP90 lymphocyte homing/adhesion receptor; HUTCH-I; Heparan sulfate proteoglycan; Hermes antigen; Hyaluronate receptor; Phagocytic glycoprotein 1; PGP-1; Phagocytic glycoprotein I; PGP-I; CD_antigen=CD44; Flags: Precursor;	S697	AVEDRKPSGLNGEAS
P16070	CD44 antigen; CDw44; Epican; Extracellular matrix receptor III; ECMR-III; GP90 lymphocyte homing/adhesion receptor; HUTCH-I; Heparan sulfate proteoglycan; Hermes antigen; Hyaluronate receptor; Phagocytic glycoprotein 1; PGP-1; Phagocytic glycoprotein I; PGP-I; CD_antigen=CD44; Flags: Precursor;	S706	LNGEASKSQEMVHLV
Q6P2H3	Centrosomal protein of 85 kDa; Cep85; Coiled-coil domain-containing protein 21;	S141	DLGAMKHSPGLSRDL
Q6P2H3	Centrosomal protein of 85 kDa; Cep85; Coiled-coil domain-containing protein 21;	S17	EGISHVTSPSSDVIQ
O75390	Citrate synthase, mitochondrial; EC=2.3.3.1; Flags: Precursor;	T5	MALLTAAARLLGTKN
O75390	Citrate synthase, mitochondrial; EC=2.3.3.1; Flags: Precursor;	Y80	RGMKGLVYETSVLDP
P56749	Claudin-12;	S231	YSARSRLSAIEIDIP
P10643	Complement component C7; Flags: Precursor;	S229	RSFFRSSSSSSRSYT
P07357	Complement component C8 alpha chain; Complement component 8 subunit alpha; Flags: Precursor;	Y341	INDYGTHYITSGSMG
P07358	Complement component C8 beta chain; Complement component 8 subunit beta; Flags: Precursor;	T371	AMERGDYTLNNVHAC
P07358	Complement component C8 beta chain; Complement component 8 subunit beta; Flags: Precursor;	T346	DFGTHYITEAVLGGI
P29279	Connective tissue growth factor; CCN family member 2; Hypertrophic chondrocyte-specific protein 24; Insulin-like growth factor-binding protein 8; IBP-8; IGF-binding protein 8; IGFBP-8; Flags: Precursor;	Y340	NDIFESLYYRKMYGD
P34998	Corticotropin-releasing factor receptor 1; CRF-R-1; CRF-R1; CRFR-1; Corticotropin-releasing hormone receptor 1; CRH-R-1; CRH-R1; Flags: Precursor;	S330	LMTKLRASTTSETIQ
P46109	Crk-like protein;	Y207	IPEPAHAYAQPQTTT
P46109	Crk-like protein;	Y132	LEYVRTLYDFPGNDA
P15336	Cyclic AMP-dependent transcription factor ATF-2; cAMP-dependent transcription factor ATF-2; EC=2.3.1.48; Activating transcription factor 2; Cyclic AMP-responsive element-binding protein 2; CREB-2; cAMP-responsive element-binding protein 2; HB16; Histone acetyltransferase ATF2; cAMP response element-binding protein CRE-BP1;	S367	ERNRAAASRCRQKRK
P15336	Cyclic AMP-dependent transcription factor ATF-2; cAMP-dependent transcription factor ATF-2; EC=2.3.1.48; Activating transcription factor 2; Cyclic AMP-responsive element-binding protein 2; CREB-2; cAMP-responsive element-binding protein 2; HB16; Histone acetyltransferase ATF2; cAMP response element-binding protein CRE-BP1;	T98	LDLSPLATPIIRSKI
P17544	Cyclic AMP-dependent transcription factor ATF-7; cAMP-dependent transcription factor ATF-7; Activating transcription factor 7; Transcription factor ATF-A;	T53	IIADQTPTPTRFLKN
P17544	Cyclic AMP-dependent transcription factor ATF-7; cAMP-dependent transcription factor ATF-7; Activating transcription factor 7; Transcription factor ATF-A;	S424	KTQGYLESPKESSEP
P17544	Cyclic AMP-dependent transcription factor ATF-7; cAMP-dependent transcription factor ATF-7; Activating transcription factor 7; Transcription factor ATF-A;	T101	LDMSLPSTPDIKIKE
P16220	Cyclic AMP-responsive element-binding protein 1; CREB-1; cAMP-responsive element-binding protein 1;	S271	PGVVMASSPALPTQP
P16220	Cyclic AMP-responsive element-binding protein 1; CREB-1; cAMP-responsive element-binding protein 1;	S111	TIAESEDSQESVDSV
P06493	Cyclin-dependent kinase 1; CDK1; EC=2.7.11.22; EC=2.7.11.23; Cell division control protein 2 homolog; Cell division protein kinase 1; p34 protein kinase;	Y15	EKIGEGTYGVVYKGR
P06493	Cyclin-dependent kinase 1; CDK1; EC=2.7.11.22; EC=2.7.11.23; Cell division control protein 2 homolog; Cell division protein kinase 1; p34 protein kinase;	T161	GIPIRVYTHEVVTLW
P06493	Cyclin-dependent kinase 1; CDK1; EC=2.7.11.22; EC=2.7.11.23; Cell division control protein 2 homolog; Cell division protein kinase 1; p34 protein kinase;	S39	MKKIRLESEEEGVPS
P13863	Cyclin-dependent kinase 1; CDK1; EC=2.7.11.22; EC=2.7.11.23; Cell division control protein 2 homolog; Cell division protein kinase 1; p34 protein kinase;	T14	IEKIGEGTYGVVYKG
P06493	Cyclin-dependent kinase 1; CDK1; EC=2.7.11.22; EC=2.7.11.23; Cell division control protein 2 homolog; Cell division protein kinase 1; p34 protein kinase;	S220	YDPAKRISGKMALNH
J3QSD7	Cyclin-dependent kinase 12; EC=2.7.11.22; EC=2.7.11.23; Cdc2-related kinase, arginine/serine-rich; CrkRS; Cell division cycle 2-related protein kinase 7; CDC2-related protein kinase 7; Cell division protein kinase 12; hCDK12;	S680	ELPGGDPSPPDSPEP
J3QSD7	Cyclin-dependent kinase 12; EC=2.7.11.22; EC=2.7.11.23; Cdc2-related kinase, arginine/serine-rich; CrkRS; Cell division cycle 2-related protein kinase 7; CDC2-related protein kinase 7; Cell division protein kinase 12; hCDK12;	S384	RSRHSSISPVRLPLN
Q9NYV4	Cyclin-dependent kinase 12; EC=2.7.11.22; EC=2.7.11.23; Cdc2-related kinase, arginine/serine-rich; CrkRS; Cell division cycle 2-related protein kinase 7; CDC2-related protein kinase 7; Cell division protein kinase 12; hCDK12;	S1083	TEPVKNSSPAPPQPA
P24941	Cyclin-dependent kinase 2; EC=2.7.11.22; Cell division protein kinase 2; p33 protein kinase;	Y15	EKIGEGTYGVVYKAR
P24941	Cyclin-dependent kinase 2; EC=2.7.11.22; Cell division protein kinase 2; p33 protein kinase;	T160	GVPVRTYTHEVVTLW
P24941	Cyclin-dependent kinase 2; EC=2.7.11.22; Cell division protein kinase 2; p33 protein kinase;	S46	TETEGVPSTAIREIS
Q00534	Cyclin-dependent kinase 6; EC=2.7.11.22; Cell division protein kinase 6; Serine/threonine-protein kinase PLSTIRE;	Y24	AEIGEGAYGKVFKAR
Q00534	Cyclin-dependent kinase 6; EC=2.7.11.22; Cell division protein kinase 6; Serine/threonine-protein kinase PLSTIRE;	S223	KPLFRGSSDVDQLGK
Q00534	Cyclin-dependent kinase 6; EC=2.7.11.22; Cell division protein kinase 6; Serine/threonine-protein kinase PLSTIRE;	T177	YSFQMALTSVVVTLW
P50613	Cyclin-dependent kinase 7; EC=2.7.11.22; EC=2.7.11.23; 39 kDa protein kinase; p39 Mo15; CDK-activating kinase 1; Cell division protein kinase 7; Serine/threonine-protein kinase 1; TFIIH basal transcription factor complex kinase subunit;	S164	GLAkSFGSPNRAYTH
P50613	Cyclin-dependent kinase 7; EC=2.7.11.22; EC=2.7.11.23; 39 kDa protein kinase; p39 Mo15; CDK-activating kinase 1; Cell division protein kinase 7; Serine/threonine-protein kinase 1; TFIIH basal transcription factor complex kinase subunit;	T170	GSPNRAYTHQVVTRW
P50750	Cyclin-dependent kinase 9; EC=2.7.11.22; EC=2.7.11.23; C-2K; Cell division cycle 2-like protein kinase 4; Cell division protein kinase 9; Serine/threonine-protein kinase PITALRE; Tat-associated kinase complex catalytic subunit;	S7	MAKQYDSVECPFCDE
P50750	Cyclin-dependent kinase 9; EC=2.7.11.22; EC=2.7.11.23; C-2K; Cell division cycle 2-like protein kinase 4; Cell division protein kinase 9; Serine/threonine-protein kinase PITALRE; Tat-associated kinase complex catalytic subunit;	T186	NSQPNRYTNRVVTLW
P33552	Cyclin-dependent kinases regulatory subunit 2; CKS-2;	S51	RRLGVQQSLGWVHYM
P31930	Cytochrome b-c1 complex subunit 1, mitochondrial; Complex III subunit 1; Core protein I; Ubiquinol-cytochrome-c reductase complex core protein 1; Flags: Precursor;	Y468	PIEQLPDYNRIRSGM
P31930	Cytochrome b-c1 complex subunit 1, mitochondrial; Complex III subunit 1; Core protein I; Ubiquinol-cytochrome-c reductase complex core protein 1; Flags: Precursor;	Y448	VREICSKYIYDQCPA
Q9Y6G9	Cytoplasmic dynein 1 light intermediate chain 1; LIC1; Dynein light chain A; DLC-A; Dynein light intermediate chain 1, cytosolic;	S207	PGEDFPASPQRRNTA
Q9Y6G9	Cytoplasmic dynein 1 light intermediate chain 1; LIC1; Dynein light chain A; DLC-A; Dynein light intermediate chain 1, cytosolic;	S512	KPVTVSPTTPTSPTE
P51813	Cytoplasmic tyrosine-protein kinase BMX; EC=2.7.10.2; Bone marrow tyrosine kinase gene in chromosome X protein; Epithelial and endothelial tyrosine kinase; ETK; NTK38;	Y40	LTKTNLSYYEYDKMK
P51813	Cytoplasmic tyrosine-protein kinase BMX; EC=2.7.10.2; Bone marrow tyrosine kinase gene in chromosome X protein; Epithelial and endothelial tyrosine kinase; ETK; NTK38;	Y556	RYVLDDQYVSSVGTK
P51813	Cytoplasmic tyrosine-protein kinase BMX; EC=2.7.10.2; Bone marrow tyrosine kinase gene in chromosome X protein; Epithelial and endothelial tyrosine kinase; ETK; NTK38;	Y216	SSTSLAQYDSNSKKI
P47712	Cytosolic phospholipase A2; cPLA2; Phospholipase A2 group IVA; Includes: Phospholipase A2; EC=3.1.1.4; Phosphatidylcholine 2-acylhydrolase; Includes: Lysophospholipase; EC=3.1.1.5;	S505	LNTSYPLSPLSDFAT
P47712	Cytosolic phospholipase A2; cPLA2; Phospholipase A2 group IVA; Includes: Phospholipase A2; EC=3.1.1.4; Phosphatidylcholine 2-acylhydrolase; Includes: Lysophospholipase; EC=3.1.1.5;	S437	VSNDSSDSDDESHEP
P53355	Death-associated protein kinase 1; DAP kinase 1; EC=2.7.11.1;	S308	ARKKWKQSVRLISLC
P53355	Death-associated protein kinase 1; DAP kinase 1; EC=2.7.11.1;	S289	QALSRKASAVNMEKF
Q80YE7	Death-associated protein kinase 1; DAP kinase 1; EC=2.7.11.1;	S1115	KTDSLQRSWADEEDE
Q80YE7	Death-associated protein kinase 1; DAP kinase 1; EC=2.7.11.1;	S333	SNMSVARSDDTLDEE
Q96HP0	Dedicator of cytokinesis protein 6;	S1994	GQRSRLASMLDSDTE
P17661	Desmin;	T77	RASRLGTTRTPSSYG
P17661	Desmin;	S13	SSSQRVSSYRRTFGG
P17661	Desmin;	S60	VYQVSRTSGGAGGLG
O75907	Diacylglycerol O-acyltransferase 1; EC=2.3.1.20; Acyl-CoA retinol O-fatty-acyltransferase; ARAT; Retinol O-fatty-acyltransferase; EC=2.3.1.76; Diglyceride acyltransferase;	S17	RRTGSRPSSHGGGGP
Q16555	Dihydropyrimidinase-related protein 2; DRP-2; Collapsin response mediator protein 2; CRMP-2; N2A3; Unc-33-like phosphoprotein 2; ULIP-2;	T509	PVCEVSVTPKTVTPA
Q14195	Dihydropyrimidinase-related protein 3; DRP-3; Collapsin response mediator protein 4; CRMP-4; Unc-33-like phosphoprotein 1; ULIP-1;	T507	DGPVFDLtttPkGGt
F5GWI3	Dihydropyrimidinase-related protein 3; DRP-3; Collapsin response mediator protein 4; CRMP-4; Unc-33-like phosphoprotein 1; ULIP-1;	S148	PAGSTRGSPTRPNPP
O14490	Disks large-associated protein 1; DAP-1; Guanylate kinase-associated protein; PSD-95/SAP90-binding protein 1; SAP90/PSD-95-associated protein 1; SAPAP1;	S346	CRRMRSGSYIKAMGD
A8MYR7	Disks large-associated protein 1; DAP-1; Guanylate kinase-associated protein; PSD-95/SAP90-binding protein 1; SAP90/PSD-95-associated protein 1; SAPAP1;	S139	DPAGLLTSPKFRSRN
A8MYR7	Disks large-associated protein 1; DAP-1; Guanylate kinase-associated protein; PSD-95/SAP90-binding protein 1; SAP90/PSD-95-associated protein 1; SAPAP1;	S211	RAIEKGCSQDDECVS
P31689	DnaJ homolog subfamily A member 1; DnaJ protein homolog 2; HSDJ; Heat shock 40 kDa protein 4; Heat shock protein J2; HSJ-2; Human DnaJ protein 2; hDj-2; Flags: Precursor;	S335	FPENGFLSPDKLSLL
P31689	DnaJ homolog subfamily A member 1; DnaJ protein homolog 2; HSDJ; Heat shock 40 kDa protein 4; Heat shock protein J2; HSJ-2; Human DnaJ protein 2; hDj-2; Flags: Precursor;	S83	GAGGGFGSPMDIFDM
P31689	DnaJ homolog subfamily A member 1; DnaJ protein homolog 2; HSDJ; Heat shock 40 kDa protein 4; Heat shock protein J2; HSJ-2; Human DnaJ protein 2; hDj-2; Flags: Precursor;	Y381	RHYNGEAYEDDEHHP
Q96KC8	DnaJ homolog subfamily C member 1; DnaJ protein homolog MTJ1; Flags: Precursor;	S479	DIAEQNESSDEESLR
Q96KC8	DnaJ homolog subfamily C member 1; DnaJ protein homolog MTJ1; Flags: Precursor;	Y381	LKDSVTCSPGMVRLS
Q96KC8	DnaJ homolog subfamily C member 1; DnaJ protein homolog MTJ1; Flags: Precursor;	T349	MVKFPGGTPGRWEKI
Q99543	DnaJ homolog subfamily C member 2; M-phase phosphoprotein 11; Zuotin-related factor 1; Contains: DnaJ homolog subfamily C member 2, N-terminally processed;	S47	KRRNRNASASFQELE
Q99543	DnaJ homolog subfamily C member 2; M-phase phosphoprotein 11; Zuotin-related factor 1; Contains: DnaJ homolog subfamily C member 2, N-terminally processed;	S60	LEDKKELSEESEDEE
Q9UN19	Dual adapter for phosphotyrosine and 3-phosphotyrosine and 3-phosphoinositide; hDAPP1; B lymphocyte adapter protein Bam32; B-cell adapter molecule of 32 kDa;	Y139	KVEEPSIYESVRVHT
Q02750	Dual specificity mitogen-activated protein kinase kinase 1; MAP kinase kinase 1; MAPKK 1; MKK1; EC=2.7.12.2; ERK activator kinase 1; MAPK/ERK kinase 1; MEK 1;	T386	IGLNQPSTPTHAAGV
Q02750	Dual specificity mitogen-activated protein kinase kinase 1; MAP kinase kinase 1; MAPKK 1; MKK1; EC=2.7.12.2; ERK activator kinase 1; MAPK/ERK kinase 1; MEK 1;	S298	RTPGRPLSSYGMDSR
Q02750	Dual specificity mitogen-activated protein kinase kinase 1; MAP kinase kinase 1; MAPKK 1; MKK1; EC=2.7.12.2; ERK activator kinase 1; MAPK/ERK kinase 1; MEK 1;	S218	VSGQLIDSMANSFVG
Q02750	Dual specificity mitogen-activated protein kinase kinase 2; MAP kinase kinase 2; MAPKK 2; EC=2.7.12.2; ERK activator kinase 2; MAPK/ERK kinase 2; MEK 2;	S222	LIDSMANSFVGTRSY
P36507	Dual specificity mitogen-activated protein kinase kinase 2; MAP kinase kinase 2; MAPKK 2; EC=2.7.12.2; ERK activator kinase 2; MAPK/ERK kinase 2; MEK 2;	S306	RPPGRPVSGHGMDSR
P36507	Dual specificity mitogen-activated protein kinase kinase 2; MAP kinase kinase 2; MAPKK 2; EC=2.7.12.2; ERK activator kinase 2; MAPK/ERK kinase 2; MEK 2;	T394	TLRLNQPGTPTRTAV
P46734	Dual specificity mitogen-activated protein kinase kinase 3; MAP kinase kinase 3; MAPKK 3; EC=2.7.12.2; MAPK/ERK kinase 3; MEK 3; Stress-activated protein kinase kinase 2; SAPK kinase 2; SAPKK-2; SAPKK2;	S218	ISGYLVDSVAKTMDA
P46734	Dual specificity mitogen-activated protein kinase kinase 3; MAP kinase kinase 3; MAPKK 3; EC=2.7.12.2; MAPK/ERK kinase 3; MEK 3; Stress-activated protein kinase kinase 2; SAPK kinase 2; SAPKK-2; SAPKK2;	S3	MESPASSQPASMPQS
P45985	Dual specificity mitogen-activated protein kinase kinase 4; MAP kinase kinase 4; MAPKK 4; EC=2.7.12.2; JNK-activating kinase 1; MAPK/ERK kinase 4; MEK 4; SAPK/ERK kinase 1; SEK1; Stress-activated protein kinase kinase 1; SAPK kinase 1; SAPKK-1; SAPKK1; c-Jun N-terminal kinase kinase 1; JNKK;	S91	IERLRTHSIESSGKL
P45985	Dual specificity mitogen-activated protein kinase kinase 4; MAP kinase kinase 4; MAPKK 4; EC=2.7.12.2; JNK-activating kinase 1; MAPK/ERK kinase 4; MEK 4; SAPK/ERK kinase 1; SEK1; Stress-activated protein kinase kinase 1; SAPK kinase 1; SAPKK-1; SAPKK1; c-Jun N-terminal kinase kinase 1; JNKK;	T272	LVDSIAKTRDAGCRP
Q13163	Dual specificity mitogen-activated protein kinase kinase 5; MAP kinase kinase 5; MAPKK 5; EC=2.7.12.2; MAPK/ERK kinase 5; MEK 5;	S149	SNSLKKSSAELKKIL
Q13163	Dual specificity mitogen-activated protein kinase kinase 5; MAP kinase kinase 5; MAPKK 5; EC=2.7.12.2; MAPK/ERK kinase 5; MEK 5;	S129	VNTRAGPSQHSSPAV
Q13163	Dual specificity mitogen-activated protein kinase kinase 5; MAP kinase kinase 5; MAPKK 5; EC=2.7.12.2; MAPK/ERK kinase 5; MEK 5;	S311	VSTQLVNSIAKTYVG
P28562	Dual specificity protein phosphatase 1; EC=3.1.3.16; EC=3.1.3.48; Dual specificity protein phosphatase hVH1; Mitogen-activated protein kinase phosphatase 1; MAP kinase phosphatase 1; MKP-1; Protein-tyrosine phosphatase CL100;	S323	HCSAEAGSPAMAVLD
P28562	Dual specificity protein phosphatase 1; EC=3.1.3.16; EC=3.1.3.48; Dual specificity protein phosphatase hVH1; Mitogen-activated protein kinase phosphatase 1; MAP kinase phosphatase 1; MKP-1; Protein-tyrosine phosphatase CL100;	S296	KQRRSIISPNFSFMG
P28562	Dual specificity protein phosphatase 1; EC=3.1.3.16; EC=3.1.3.48; Dual specificity protein phosphatase hVH1; Mitogen-activated protein kinase phosphatase 1; MAP kinase phosphatase 1; MKP-1; Protein-tyrosine phosphatase CL100;	S359	SALSYLQSPITTSPS
Q9Y6W6	Dual specificity protein phosphatase 10; EC=3.1.3.16; EC=3.1.3.48; Mitogen-activated protein kinase phosphatase 5; MAP kinase phosphatase 5; MKP-5;	S4	MPPSPLDDRVVVALS
Q16828	Dual specificity protein phosphatase 6; EC=3.1.3.16; EC=3.1.3.48; Dual specificity protein phosphatase PYST1; Mitogen-activated protein kinase phosphatase 3; MAP kinase phosphatase 3; MKP-3;	S300	CLAGISRSVTVTVAY
Q16828	Dual specificity protein phosphatase 6; EC=3.1.3.16; EC=3.1.3.48; Dual specificity protein phosphatase PYST1; Mitogen-activated protein kinase phosphatase 3; MAP kinase phosphatase 3; MKP-3;	S159	DGSCSSSSPPLPVLG
Q16828	Dual specificity protein phosphatase 6; EC=3.1.3.16; EC=3.1.3.48; Dual specificity protein phosphatase PYST1; Mitogen-activated protein kinase phosphatase 3; MAP kinase phosphatase 3; MKP-3;	S197	SATDSDGSPLSNSQP
P22681	E3 ubiquitin-protein ligase CBL; EC=6.3.2.-; Casitas B-lineage lymphoma proto-oncogene; Proto-oncogene c-Cbl; RING finger protein 55; Signal transduction protein CBL;	Y700	EGEEDTEYMTPSSRP
P22681	E3 ubiquitin-protein ligase CBL; EC=6.3.2.-; Casitas B-lineage lymphoma proto-oncogene; Proto-oncogene c-Cbl; RING finger protein 55; Signal transduction protein CBL;	Y731	QQIDSCTYEAMYNIQ
P22681	E3 ubiquitin-protein ligase CBL; EC=6.3.2.-; Casitas B-lineage lymphoma proto-oncogene; Proto-oncogene c-Cbl; RING finger protein 55; Signal transduction protein CBL;	Y371	TQEQYELYCEMGSTF
Q9UNE7	E3 ubiquitin-protein ligase CHIP; EC=6.3.2.-; Antigen NY-CO-7; CLL-associated antigen KW-8; Carboxy terminus of Hsp70-interacting protein; STIP1 homology and U box-containing protein 1;	S273	HFDPVTRSPLTQEQL
Q9UNE7	E3 ubiquitin-protein ligase CHIP; EC=6.3.2.-; Antigen NY-CO-7; CLL-associated antigen KW-8; Carboxy terminus of Hsp70-interacting protein; STIP1 homology and U box-containing protein 1;	S19	RLGAGGGSPEKSPSA
Q9UNE7	E3 ubiquitin-protein ligase CHIP; EC=6.3.2.-; Antigen NY-CO-7; CLL-associated antigen KW-8; Carboxy terminus of Hsp70-interacting protein; STIP1 homology and U box-containing protein 1;	Y49	YPEAAACYGRAITRN
Q96FA3	E3 ubiquitin-protein ligase pellino homolog 1; Pellino-1; EC=6.3.2.-; Pellino-related intracellular-signaling molecule;	T80	DQHSISYTLSRAQTV
Q96FA3	E3 ubiquitin-protein ligase pellino homolog 1; Pellino-1; EC=6.3.2.-; Pellino-related intracellular-signaling molecule;	S293	FNTLAFPSMKRKDVV
Q96FA3	E3 ubiquitin-protein ligase pellino homolog 1; Pellino-1; EC=6.3.2.-; Pellino-related intracellular-signaling molecule;	T127	GSQSNSDTQSVQSTI
Q9HAT8	E3 ubiquitin-protein ligase pellino homolog 2; Pellino-2; EC=6.3.2.-;	T290	QCPVGLNTLAFPSIN
O00237	E3 ubiquitin-protein ligase RNF103; EC=6.3.2.-; KF-1; hKF-1; RING finger protein 103; Zinc finger protein 103 homolog; Zfp-103;	Y233	EWNKSDQYWLKIYLF
Q6Q0C0	E3 ubiquitin-protein ligase TRAF7; EC=6.3.2.-; RING finger and WD repeat-containing protein 1; RING finger protein 119; TNF receptor-associated factor 7;	Y68	SSSSTLAYSPRDEED
Q6Q0C0	E3 ubiquitin-protein ligase TRAF7; EC=6.3.2.-; RING finger and WD repeat-containing protein 1; RING finger protein 119; TNF receptor-associated factor 7;	S88	STPRRSDSAISVRSL
Q6Q0C0	E3 ubiquitin-protein ligase TRAF7; EC=6.3.2.-; RING finger and WD repeat-containing protein 1; RING finger protein 119; TNF receptor-associated factor 7;	T59	TYKQHCRTPSSSSTL
Q9NQ86	E3 ubiquitin-protein ligase TRIM36; EC=6.3.2.-; RING finger protein 98; Tripartite motif-containing protein 36; Zinc-binding protein Rbcc728;	Y178	CMDCSASYCNECFKI
Q15075	Early endosome antigen 1; Endosome-associated protein p162; Zinc finger FYVE domain-containing protein 2;	T621	DRVLSLETSVNELNS
Q15075	Early endosome antigen 1; Endosome-associated protein p162; Zinc finger FYVE domain-containing protein 2;	T761	QQQRQLNTDLELRAT
Q15075	Early endosome antigen 1; Endosome-associated protein p162; Zinc finger FYVE domain-containing protein 2;	Y105	SLKEEKWYSEELKKE
Q15717	ELAV-like protein 1; Hu-antigen R; HuR;	S318	GDKILQVSFKTNKSH
Q15717	ELAV-like protein 1; Hu-antigen R; HuR;	S221	QAQRFRFSPMGVDHM
Q15717	ELAV-like protein 1; Hu-antigen R; HuR;	T118	SGLPRTMTQKDVEDM
Q9NYP7	Elongation of very long chain fatty acids protein 5; EC=2.3.1.199; 3-keto acyl-CoA synthase ELOVL5; ELOVL fatty acid elongase 5; ELOVL FA elongase 5; Fatty acid elongase 1; hELO1; Very-long-chain 3-oxoacyl-CoA synthase 5;	S273	LKDHQNGSMAAVNGH
Q9NYP7	Elongation of very long chain fatty acids protein 5; EC=2.3.1.199; 3-keto acyl-CoA synthase ELOVL5; ELOVL fatty acid elongase 5; ELOVL FA elongase 5; Fatty acid elongase 1; hELO1; Very-long-chain 3-oxoacyl-CoA synthase 5;	S285	NGHTNSFSPLENNVK
P14625	Endoplasmin; 94 kDa glucose-regulated protein; GRP-94; Heat shock protein 90 kDa beta member 1; Tumor rejection antigen 1; gp96 homolog; Flags: Precursor;	S306	AKEEKEESDDEAAVE
P14625	Endoplasmin; 94 kDa glucose-regulated protein; GRP-94; Heat shock protein 90 kDa beta member 1; Tumor rejection antigen 1; gp96 homolog; Flags: Precursor;	T165	ELVKNLGTIAKSGTS
P14625	Endoplasmin; 94 kDa glucose-regulated protein; GRP-94; Heat shock protein 90 kDa beta member 1; Tumor rejection antigen 1; gp96 homolog; Flags: Precursor;	S347	KPIWQRPSKEVEEDE
B4DDI2	Ephexin-1; Eph-interacting exchange protein; Neuronal guanine nucleotide exchange factor;	S329	NRRTKFVSFTSRLLD
P21709	Ephrin type-A receptor 1; hEpha1; EC=2.7.10.1; EPH tyrosine kinase; EPH tyrosine kinase 1; Erythropoietin-producing hepatoma receptor; Tyrosine-protein kinase receptor EPH; Flags: Precursor;	Y599	DKLWLKPYVDLQAYE
P21709	Ephrin type-A receptor 1; hEpha1; EC=2.7.10.1; EPH tyrosine kinase; EPH tyrosine kinase 1; Erythropoietin-producing hepatoma receptor; Tyrosine-protein kinase receptor EPH; Flags: Precursor;	Y781	LDDFDGTYETQGGKI
P21709	Ephrin type-A receptor 1; hEpha1; EC=2.7.10.1; EPH tyrosine kinase; EPH tyrosine kinase 1; Erythropoietin-producing hepatoma receptor; Tyrosine-protein kinase receptor EPH; Flags: Precursor;	S910	RLPSLSGSDGIPYRS
J3KR66	Ephrin type-A receptor 7; EC=2.7.10.1; EPH homology kinase 3; EHK-3; EPH-like kinase 11; EK11; hEK11; Flags: Precursor;	Y249	EDDPEAAYTTTGGKI
Q15375	Ephrin type-A receptor 7; EC=2.7.10.1; EPH homology kinase 3; EHK-3; EPH-like kinase 11; EK11; hEK11; Flags: Precursor;	Y608	KFPGTKTYIDPETYE
Q15375	Ephrin type-A receptor 7; EC=2.7.10.1; EPH homology kinase 3; EHK-3; EPH-like kinase 11; EK11; hEK11; Flags: Precursor;	S780	KVSDFGLSRVIEDDP
P54762	Ephrin type-B receptor 1; EC=2.7.10.1; ELK; EPH tyrosine kinase 2; EPH-like kinase 6; EK6; hEK6; Neuronally-expressed EPH-related tyrosine kinase; NET; Tyrosine-protein kinase receptor EPH-2; Flags: Precursor;	Y778	DDTSDPTYTSSLGGK
P54762	Ephrin type-B receptor 1; EC=2.7.10.1; ELK; EPH tyrosine kinase 2; EPH-like kinase 6; EK6; hEK6; Neuronally-expressed EPH-related tyrosine kinase; NET; Tyrosine-protein kinase receptor EPH-2; Flags: Precursor;	Y594	GSPGMKIYIDPFTYE
P54762	Ephrin type-B receptor 1; EC=2.7.10.1; ELK; EPH tyrosine kinase 2; EPH-like kinase 6; EK6; hEK6; Neuronally-expressed EPH-related tyrosine kinase; NET; Tyrosine-protein kinase receptor EPH-2; Flags: Precursor;	Y928	SAIKMVQYRDSFLTA
P29323	Ephrin type-B receptor 2; EC=2.7.10.1; Developmentally-regulated Eph-related tyrosine kinase; ELK-related tyrosine kinase; EPH tyrosine kinase 3; EPH-like kinase 5; EK5; hEK5; Renal carcinoma antigen NY-REN-47; Tyrosine-protein kinase TYRO5; Tyrosine-protein kinase receptor EPH-3; Flags: Precursor;	Y780	DDTSDPTYTSALGGK
P54672	Ephrin type-B receptor 2; EC=2.7.10.1; Developmentally-regulated Eph-related tyrosine kinase; ELK-related tyrosine kinase; EPH tyrosine kinase 3; EPH-like kinase 5; EK5; hEK5; Renal carcinoma antigen NY-REN-47; Tyrosine-protein kinase TYRO5; Tyrosine-protein kinase receptor EPH-3; Flags: Precursor;	Y600	IYIDPFTYEDPNEAV
P29323	Ephrin type-B receptor 2; EC=2.7.10.1; Developmentally-regulated Eph-related tyrosine kinase; ELK-related tyrosine kinase; EPH tyrosine kinase 3; EPH-like kinase 5; EK5; hEK5; Renal carcinoma antigen NY-REN-47; Tyrosine-protein kinase TYRO5; Tyrosine-protein kinase receptor EPH-3; Flags: Precursor;	Y596	MTPGMKIYIDPFTYE
P28693	Ephrin type-B receptor 2; EC=2.7.10.1; EPH-like kinase 5; EK5; cEK5; Flags: Precursor;	Y577	FERADSEYTDKLQHY
P28693	Ephrin type-B receptor 2; EC=2.7.10.1; EPH-like kinase 5; EK5; cEK5; Flags: Precursor;	Y754	GIAAGMKYLADMNYV
P54753	Ephrin type-B receptor 3; EC=2.7.10.1; EPH-like tyrosine kinase 2; EPH-like kinase 2; Embryonic kinase 2; EK2; hEK2; Tyrosine-protein kinase TYRO6; Flags: Precursor;	Y792	DDPSDPTYTSSLGGK
P54753	Ephrin type-B receptor 3; EC=2.7.10.1; EPH-like tyrosine kinase 2; EPH-like kinase 2; Embryonic kinase 2; EK2; hEK2; Tyrosine-protein kinase TYRO6; Flags: Precursor;	T971	DLLRIGVTLAGHQKK
Q96L35	Ephrin type-B receptor 3; EC=2.7.10.1; EPH-like tyrosine kinase 2; EPH-like kinase 2; Embryonic kinase 2; EK2; hEK2; Tyrosine-protein kinase TYRO6; Flags: Precursor;	Y596	VYIDPFTYEDPNEAV
P52799	Ephrin-B2; EPH-related receptor tyrosine kinase ligand 5; LERK-5; HTK ligand; HTK-L; Flags: Precursor;	Y304	DSVFCPHYEKVSGDY
P52799	Ephrin-B2; EPH-related receptor tyrosine kinase ligand 5; LERK-5; HTK ligand; HTK-L; Flags: Precursor;	Y316	GDYGHPVYIVQEMPP
Q15768	Ephrin-B2; EPH-related receptor tyrosine kinase ligand 5; LERK-5; HTK ligand; HTK-L; Flags: Precursor;	Y318	YEKVSGDYGHPVYIV
Q9UBC2	Epidermal growth factor receptor substrate 15-like 1; Eps15-related protein; Eps15R;	S229	AVPVLPASPPPKDSL
Q9UBC2	Epidermal growth factor receptor substrate 15-like 1; Eps15-related protein; Eps15R;	S255	LNSTGSLSPKHSLKQ
P00533	Epidermal growth factor receptor; EC=2.7.10.1; Proto-oncogene c-ErbB-1; Receptor tyrosine-protein kinase erbB-1; Flags: Precursor;	Y869	LGAEEKEYHAEGGKV
P00533	Epidermal growth factor receptor; EC=2.7.10.1; Proto-oncogene c-ErbB-1; Receptor tyrosine-protein kinase erbB-1; Flags: Precursor;	Y1197	STAENAEYLRVAPQS
E9PFD7	Epidermal growth factor receptor; EC=2.7.10.1; Proto-oncogene c-ErbB-1; Receptor tyrosine-protein kinase erbB-1; Flags: Precursor;	Y1039	TFLPVPEYINQSVPK
Q08345	Epithelial discoidin domain-containing receptor 1; Epithelial discoidin domain receptor 1; EC=2.7.10.1; CD167 antigen-like family member A; Cell adhesion kinase; Discoidin receptor tyrosine kinase; HGK2; Mammary carcinoma kinase 10; MCK-10; Protein-tyrosine kinase 3A; Protein-tyrosine kinase RTK-6; TRK E; Tyrosine kinase DDR; Tyrosine-protein kinase CAK; CD_antigen=CD167a; Flags: Precursor;	Y740	AQGPTISYPMLLHVA
Q08345	Epithelial discoidin domain-containing receptor 1; Epithelial discoidin domain receptor 1; EC=2.7.10.1; CD167 antigen-like family member A; Cell adhesion kinase; Discoidin receptor tyrosine kinase; HGK2; Mammary carcinoma kinase 10; MCK-10; Protein-tyrosine kinase 3A; Protein-tyrosine kinase RTK-6; TRK E; Tyrosine kinase DDR; Tyrosine-protein kinase CAK; CD_antigen=CD167a; Flags: Precursor;	Y513	LLLSNPAYRLLLATY
Q08345	Epithelial discoidin domain-containing receptor 1; Epithelial discoidin domain receptor 1; EC=2.7.10.1; CD167 antigen-like family member A; Cell adhesion kinase; Discoidin receptor tyrosine kinase; HGK2; Mammary carcinoma kinase 10; MCK-10; Protein-tyrosine kinase 3A; Protein-tyrosine kinase RTK-6; TRK E; Tyrosine kinase DDR; Tyrosine-protein kinase CAK; CD_antigen=CD167a; Flags: Precursor;	Y796	RNLYAGDYYRVQGRA
Q92506	Estradiol 17-beta-dehydrogenase 8; EC=1.1.1.62; 17-beta-hydroxysteroid dehydrogenase 8; 17-beta-HSD 8; 3-oxoacyl-[acyl-carrier-protein] reductase; EC=1.1.1.-; Protein Ke6; Ke-6; Really interesting new gene 2 protein; Testosterone 17-beta-dehydrogenase 8; EC=1.1.1.239;	Y169	GNVGQTNYAASKAGV
O00418	Eukaryotic elongation factor 2 kinase; eEF-2 kinase; eEF-2K; EC=2.7.11.20; Calcium/calmodulin-dependent eukaryotic elongation factor 2 kinase;	S366	SPQVRTLSGSRPPLL
O00418	Eukaryotic elongation factor 2 kinase; eEF-2 kinase; eEF-2K; EC=2.7.11.20; Calcium/calmodulin-dependent eukaryotic elongation factor 2 kinase;	S780	SSGSPANSFHFKEAW
O00418	Eukaryotic elongation factor 2 kinase; eEF-2 kinase; eEF-2K; EC=2.7.11.20; Calcium/calmodulin-dependent eukaryotic elongation factor 2 kinase;	S396	TFDSLPSSPSSATPH
Q9Z2R9	Eukaryotic translation initiation factor 2-alpha kinase 1; EC=2.7.11.1; Heme-controlled repressor; HCR; Heme-regulated eukaryotic initiation factor eIF-2-alpha kinase; Heme-regulated inhibitor; Hemin-sensitive initiation factor 2-alpha kinase;	T488	GKRTPTHTSRVGTCL
Q9Z2R9	Eukaryotic translation initiation factor 2-alpha kinase 1; EC=2.7.11.1; Heme-controlled repressor; HCR; Heme-regulated eukaryotic initiation factor eIF-2-alpha kinase; Heme-regulated inhibitor; Hemin-sensitive initiation factor 2-alpha kinase;	T493	THTSRVGTCLYASPE
Q9NZJ5	Eukaryotic translation initiation factor 2-alpha kinase 3; EC=2.7.11.1; PRKR-like endoplasmic reticulum kinase; Pancreatic eIF2-alpha kinase; HsPEK; Flags: Precursor;	S715	HIEIIAPSPQRSRSF
Q9NZJ5	Eukaryotic translation initiation factor 2-alpha kinase 3; EC=2.7.11.1; PRKR-like endoplasmic reticulum kinase; Pancreatic eIF2-alpha kinase; HsPEK; Flags: Precursor;	T982	MPAYARHTGQVGTKL
E7ER02	Eukaryotic translation initiation factor 2-alpha kinase 3; EC=2.7.11.1; PRKR-like endoplasmic reticulum kinase; Pancreatic eIF2-alpha kinase; HsPEK; Flags: Precursor;	S404	PHRQRKESETQCQTE
Q9P2K8	Eukaryotic translation initiation factor 2-alpha kinase 4; EC=2.7.11.1; GCN2-like protein;	S230	AAILHGGSPDFVGNG
Q9P2K8	Eukaryotic translation initiation factor 2-alpha kinase 4; EC=2.7.11.1; GCN2-like protein;	T667	ERPAGPGTPPPDSGP
Q9P2K8	Eukaryotic translation initiation factor 2-alpha kinase 4; EC=2.7.11.1; GCN2-like protein;	S555	VEQSPEDSEGQDYVE
O75822	Eukaryotic translation initiation factor 3 subunit J-A; eIF3j-A; Eukaryotic translation initiation factor 3 subunit 1-A; eIF-3-alpha-A; eIF3 p35;	S13	AAAGDSDSWDADAFS
O75822	Eukaryotic translation initiation factor 3 subunit J-A; eIF3j-A; Eukaryotic translation initiation factor 3 subunit 1-A; eIF-3-alpha-A; eIF3 p35;	S78	LKKLQEESDLELAKE
Q3UGC7	Eukaryotic translation initiation factor 3 subunit J-A; eIF3j-A; Eukaryotic translation initiation factor 3 subunit 1-A; eIF-3-alpha-A; eIF3 p35;	T60	PEEPKVLTPEEQLAD
Q13542	Eukaryotic translation initiation factor 4E-binding protein 1; 4E-BP1; eIF4E-binding protein 1; Phosphorylated heat- and acid-stable protein regulated by insulin 1; PHAS-I;	S65	FLMECRNSPVTKTPP
Q13542	Eukaryotic translation initiation factor 4E-binding protein 1; 4E-BP1; eIF4E-binding protein 1; Phosphorylated heat- and acid-stable protein regulated by insulin 1; PHAS-I;	T46	GGTLFSTTPGGTRII
Q13541	Eukaryotic translation initiation factor 4E-binding protein 1; 4E-BP1; eIF4E-binding protein 1; Phosphorylated heat- and acid-stable protein regulated by insulin 1; PHAS-I;	S101	SQSHLRNSPEDKRAG
P15311	Ezrin; Cytovillin; Villin-2; p81;	Y146	KEVHKSGYLSSERLI
P15311	Ezrin; Cytovillin; Villin-2; p81;	Y354	LMLRLQDYEEKTKKA
P15311	Ezrin; Cytovillin; Villin-2; p81;	T567	QGRDKYKTLRQIRQG
Q8N9I5	Fatty acid desaturase 6; EC=1.14.19.-;	Y166	RLPCLNRYVYMFLAP
Q9NVK5	FGFR1 oncogene partner 2;	T64	ARHRPRSTLVMGIQQ
Q9NP95	Fibroblast growth factor 20; FGF-20;	T188	SKRHQKFTHFLPRPV
E7EU09	Fibroblast growth factor receptor 1; FGFR-1; EC=2.7.10.1; Basic fibroblast growth factor receptor 1; BFGFR; bFGF-R-1; Fms-like tyrosine kinase 2; FLT-2; N-sam; Proto-oncogene c-Fgr; CD_antigen=CD331; Flags: Precursor;	Y677	ALTSNQEYLDLSMPL
E7EU09	Fibroblast growth factor receptor 1; FGFR-1; EC=2.7.10.1; Basic fibroblast growth factor receptor 1; BFGFR; bFGF-R-1; Fms-like tyrosine kinase 2; FLT-2; N-sam; Proto-oncogene c-Fgr; CD_antigen=CD331; Flags: Precursor;	Y565	DIHHIDYYKKTTNGR
E7EU09	Fibroblast growth factor receptor 1; FGFR-1; EC=2.7.10.1; Basic fibroblast growth factor receptor 1; BFGFR; bFGF-R-1; Fms-like tyrosine kinase 2; FLT-2; N-sam; Proto-oncogene c-Fgr; CD_antigen=CD331; Flags: Precursor;	Y374	MLAGVSEYELPEDPR
P21802	Fibroblast growth factor receptor 2; FGFR-2; EC=2.7.10.1; K-sam; KGFR; Keratinocyte growth factor receptor; CD_antigen=CD332; Flags: Precursor;	S782	PLEQYSPSYPDTRSS
P21802	Fibroblast growth factor receptor 2; FGFR-2; EC=2.7.10.1; K-sam; KGFR; Keratinocyte growth factor receptor; CD_antigen=CD332; Flags: Precursor;	Y586	RRPPGMEYSYDINRV
P21802	Fibroblast growth factor receptor 2; FGFR-2; EC=2.7.10.1; K-sam; KGFR; Keratinocyte growth factor receptor; CD_antigen=CD332; Flags: Precursor;	Y769	TLTTNEEYLDLSQPL
P22607	Fibroblast growth factor receptor 3; FGFR-3; EC=2.7.10.1; CD_antigen=CD333; Flags: Precursor;	Y724	ANCTHDLYMIMRECW
P22607	Fibroblast growth factor receptor 3; FGFR-3; EC=2.7.10.1; CD_antigen=CD333; Flags: Precursor;	Y536	DVHNLDYYKKTTNGR
P22607	Fibroblast growth factor receptor 3; FGFR-3; EC=2.7.10.1; CD_antigen=CD333; Flags: Precursor;	Y648	TVTSTDEYLDLSAPF
J3KPQ0	Fibroblast growth factor receptor 4; FGFR-4; EC=2.7.10.1; CD_antigen=CD334; Flags: Precursor;	Y686	LLAVSEEYLDLRLTF
P22455	Fibroblast growth factor receptor 4; FGFR-4; EC=2.7.10.1; CD_antigen=CD334; Flags: Precursor;	Y642	RGVHHIDYYKKTSNG
P22455	Fibroblast growth factor receptor 4; FGFR-4; EC=2.7.10.1; CD_antigen=CD334; Flags: Precursor;	S573	RPPGPDLSPDGPRSS
Q8WU20	Fibroblast growth factor receptor substrate 2; FGFR substrate 2; FGFR-signaling adaptor SNT; Suc1-associated neurotrophic factor target 1; SNT-1;	Y196	AEEQVHTYVNTTGVQ
Q8WU20	Fibroblast growth factor receptor substrate 2; FGFR substrate 2; FGFR-signaling adaptor SNT; Suc1-associated neurotrophic factor target 1; SNT-1;	Y306	PSVNKLVYENINGLS
Q8WU20	Fibroblast growth factor receptor substrate 2; FGFR substrate 2; FGFR-signaling adaptor SNT; Suc1-associated neurotrophic factor target 1; SNT-1;	Y349	RRTALLNYENLPSLP
Q05397	Focal adhesion kinase 1; FADK 1; EC=2.7.10.2; Focal adhesion kinase-related nonkinase; FRNK; p41/p43FRNK; Protein-tyrosine kinase 2; p125FAK; pp125FAK;	Y861	PIGNQHIYQPVGKPD
Q05397	Focal adhesion kinase 1; FADK 1; EC=2.7.10.2; Focal adhesion kinase-related nonkinase; FRNK; p41/p43FRNK; Protein-tyrosine kinase 2; p125FAK; pp125FAK;	Y577	YMEDSTYYKASKGKL
Q05397	Focal adhesion kinase 1; FADK 1; EC=2.7.10.2; Focal adhesion kinase-related nonkinase; FRNK; Protein phosphatase 1 regulatory subunit 71; PPP1R71; Protein-tyrosine kinase 2; p125FAK; pp125FAK;	Y925	DRSNDKVYENVTGLV
Q05397	Focal adhesion kinase 1; FADK 1; EC=2.7.10.2; Focal adhesion kinase-related nonkinase; FRNK; Protein phosphatase 1 regulatory subunit 71; PPP1R71; Protein-tyrosine kinase 2; p125FAK; pp125FAK;	Y576	RYMEDSTYYKASKGK
Q05397	Focal adhesion kinase 1; FADK 1; EC=2.7.10.2; Focal adhesion kinase-related nonkinase; FRNK; Protein phosphatase 1 regulatory subunit 71; PPP1R71; Protein-tyrosine kinase 2; p125FAK; pp125FAK;	Y397	SVSETDDYAEIIDEE
Q9UP38	Frizzled-1; Fz-1; hFz1; FzE1; Flags: Precursor;	Y607	FTVFMIKYLMTLIVG
P05062	Fructose-bisphosphate aldolase B; EC=4.1.2.13; Liver-type aldolase;	T39	AADESVGTMGNRLQR
P05062	Fructose-bisphosphate aldolase B; EC=4.1.2.13; Liver-type aldolase;	T123	LAGTNKETTIQGLDG
P05062	Fructose-bisphosphate aldolase B; EC=4.1.2.13; Liver-type aldolase;	Y204	HDLEHCQYVTEKVLA
P34947	G protein-coupled receptor kinase 5; EC=2.7.11.16; G protein-coupled receptor kinase GRK5;	S586	HINSNHVSSNSTGSS
P34947	G protein-coupled receptor kinase 5; EC=2.7.11.16; G protein-coupled receptor kinase GRK5;	T485	LDIEQFSTVKGVNLD
P34947	G protein-coupled receptor kinase 5; EC=2.7.11.16; G protein-coupled receptor kinase GRK5;	Y408	VLETEEVYSHKFSEE
P24385	G1/S-specific cyclin-D1; B-cell lymphoma 1 protein; BCL-1; BCL-1 oncogene; PRAD1 oncogene;	S197	ATDVKFISNPPSMVA
P24385	G1/S-specific cyclin-D1; B-cell lymphoma 1 protein; BCL-1; BCL-1 oncogene; PRAD1 oncogene;	T286	EEVDLACTPTDVRDV
P24385	G1/S-specific cyclin-D1; B-cell lymphoma 1 protein; BCL-1; BCL-1 oncogene; PRAD1 oncogene;	S90	NYLDRFLSLEPVKKS
P24864	G1/S-specific cyclin-E1;	T77	DPCSLIPTPDKEDDD
P24864	G1/S-specific cyclin-E1;	S21	IAPSRGSPLPVLSW
P24864	G1/S-specific cyclin-E1;	T395	PLPSGLLTPPQSGKK
P54803	Galactocerebrosidase; GALCERase; EC=3.2.1.46; Galactocerebroside beta-galactosidase; Galactosylceramidase; Galactosylceramide beta-galactosidase; Flags: Precursor;	S68	VSGGGATSRLLVNYP
P51570	Galactokinase; EC=2.7.1.6; Galactose kinase;	Y236	HSLASSEYPVRRRQC
Q6PCE3	Glucose 1,6-bisphosphate synthase; EC=2.7.1.106; PMMLP; Phosphoglucomutase-2-like 1;	S175	AGVMITASHNRKEDN
Q6PCE3	Glucose 1,6-bisphosphate synthase; EC=2.7.1.106; PMMLP; Phosphoglucomutase-2-like 1;	T134	SQRLAKLTAAVLLAK
Q6PCE3	Glucose 1,6-bisphosphate synthase; EC=2.7.1.106; PMMLP; Phosphoglucomutase-2-like 1;	Y159	VPTPFVPYAVQKLKA
P06744	Glucose-6-phosphate isomerase; GPI; EC=5.3.1.9; Autocrine motility factor; AMF; Neuroleukin; NLK; Phosphoglucose isomerase; PGI; Phosphohexose isomerase; PHI; Sperm antigen 36; SA-36;	S247	AKHFVALSTNTTKVK
P06744	Glucose-6-phosphate isomerase; GPI; EC=5.3.1.9; Autocrine motility factor; AMF; Neuroleukin; NLK; Phosphoglucose isomerase; PGI; Phosphohexose isomerase; PHI; Sperm antigen 36; SA-36;	S185	GPRVWYVSNIDGTHI
P06744	Glucose-6-phosphate isomerase; GPI; EC=5.3.1.9; Autocrine motility factor; AMF; Neuroleukin; NLK; Phosphoglucose isomerase; PGI; Phosphohexose isomerase; PHI; Sperm antigen 36; SA-36;	T214	IIASKTFTTQETITN
P04406	Glyceraldehyde-3-phosphate dehydrogenase; GAPDH; EC=1.2.1.12; Peptidyl-cysteine S-nitrosylase GAPDH; EC=2.6.99.-;	Y40	DPFIDLNYMVYMFQY
P04406	Glyceraldehyde-3-phosphate dehydrogenase; GAPDH; EC=1.2.1.12; Peptidyl-cysteine S-nitrosylase GAPDH; EC=2.6.99.-;	Y140	MGVNHEKYDNSLKII
P04406	Glyceraldehyde-3-phosphate dehydrogenase; GAPDH; EC=1.2.1.12; Peptidyl-cysteine S-nitrosylase GAPDH; EC=2.6.99.-;	T246	NVSVVDLTCRLEKPA
P35573	Glycogen debranching enzyme; Glycogen debrancher; Includes: 4-alpha-glucanotransferase; EC=2.4.1.25; Oligo-1,4-1,4-glucantransferase; Includes: Amylo-alpha-1,6-glucosidase; Amylo-1,6-glucosidase; EC=3.2.1.33; Dextrin 6-alpha-D-glucosidase;	T1130	IILAFAGTLRHGLIP
P35573	Glycogen debranching enzyme; Glycogen debrancher; Includes: 4-alpha-glucanotransferase; EC=2.4.1.25; Oligo-1,4-1,4-glucantransferase; Includes: Amylo-alpha-1,6-glucosidase; Amylo-1,6-glucosidase; EC=3.2.1.33; Dextrin 6-alpha-D-glucosidase;	Y584	IREAMSAYNSHEEGR
P35573	Glycogen debranching enzyme; Glycogen debrancher; Includes: 4-alpha-glucanotransferase; EC=2.4.1.25; Oligo-1,4-1,4-glucantransferase; Includes: Amylo-alpha-1,6-glucosidase; Amylo-1,6-glucosidase; EC=3.2.1.33; Dextrin 6-alpha-D-glucosidase;	T1277	RNRGIPATPRDGSAV
P06737	Glycogen phosphorylase, liver form; EC=2.4.1.1;	Y727	AALDKKGYEAKEYYE
P06737	Glycogen phosphorylase, liver form; EC=2.4.1.1;	Y76	WIRTQQHYYDKCPKR
P06737	Glycogen phosphorylase, liver form; EC=2.4.1.1;	S15	QEKRRQISIRGIVGV
P11217	Glycogen phosphorylase, muscle form; EC=2.4.1.1; Myophosphorylase;	Y162	AYGYGIRYEFGIFNQ
P11217	Glycogen phosphorylase, muscle form; EC=2.4.1.1; Myophosphorylase;	Y733	GYNAQEYYDRIPELR
P11217	Glycogen phosphorylase, muscle form; EC=2.4.1.1; Myophosphorylase;	S15	QEKRKQISVRGLAGV
P49840	Glycogen synthase kinase-3 alpha; GSK-3 alpha; EC=2.7.11.26; Serine/threonine-protein kinase GSK3A; EC=2.7.11.1;	S39	GGGGPGGSASGPGGT
P49840	Glycogen synthase kinase-3 alpha; GSK-3 alpha; EC=2.7.11.26; Serine/threonine-protein kinase GSK3A; EC=2.7.11.1;	Y279	RGEPNVSYICSRYYR
P49840	Glycogen synthase kinase-3 alpha; GSK-3 alpha; EC=2.7.11.26; Serine/threonine-protein kinase GSK3A; EC=2.7.11.1;	S21	SGRARTSSFAEPGGG
P49841	Glycogen synthase kinase-3 beta; GSK-3 beta; EC=2.7.11.26; Serine/threonine-protein kinase GSK3B; EC=2.7.11.1;	S389	ARIQAAASTPTNATA
P46976	Glycogenin-1; GN-1; GN1; EC=2.4.1.186;	Y315	WEQGQADYMGADSFD
Q92896	Golgi apparatus protein 1; CFR-1; Cysteine-rich fibroblast growth factor receptor; E-selectin ligand 1; ESL-1; Golgi sialoglycoprotein MG-160; Flags: Precursor;	Y564	WKLDPVLYRKCQGDA
Q13322	Growth factor receptor-bound protein 10; GRB10 adapter protein; Insulin receptor-binding protein Grb-IR;	S470	MNILGSQSPLHPSTL
Q13322	Growth factor receptor-bound protein 10; GRB10 adapter protein; Insulin receptor-binding protein Grb-IR;	S150	PELCGPGSPPVLTPG
Q13322	Growth factor receptor-bound protein 10; GRB10 adapter protein; Insulin receptor-binding protein Grb-IR;	S428	STPVRSVSENSLVAM
P62993	Growth factor receptor-bound protein 2; Adapter protein GRB2; Protein Ash; SH2/SH3 adapter GRB2;	Y52	DGFIPKNYIEMKPHP
P62993	Growth factor receptor-bound protein 2; Adapter protein GRB2; Protein Ash; SH2/SH3 adapter GRB2;	Y160	QVPQQPTYVQALFDF
P62993	Growth factor receptor-bound protein 2; Adapter protein GRB2; Protein Ash; SH2/SH3 adapter GRB2;	Y209	TGMFPRNYVTPVNRN
P01112	GTPase HRas; H-Ras-1; Ha-Ras; Transforming protein p21; c-H-ras; p21ras; Contains: GTPase HRas, N-terminally processed; Flags: Precursor;	S183	DESGPGCMSCKCVLS
P01112	GTPase HRas; H-Ras-1; Ha-Ras; Transforming protein p21; c-H-ras; p21ras; Contains: GTPase HRas, N-terminally processed; Flags: Precursor;	T35	FVDEYDPTIEDSYRK
P01112	GTPase HRas; H-Ras-1; Ha-Ras; Transforming protein p21; c-H-ras; p21ras; Contains: GTPase HRas, N-terminally processed; Flags: Precursor;	T144	YGIPYIETSAKTRQG
P04233	H-2 class II histocompatibility antigen gamma chain; Ia antigen-associated invariant chain; Ii; MHC class II-associated invariant chain; CD_antigen=CD74;	S25	DDQRDLISNNEQLPM
Q9Y450	HBS1-like protein; ERFS;	T231	ASEEQSSTPAPVKKS
Q9Y450	HBS1-like protein; ERFS;	Y58	EPVEEYDYEDLKESS
Q9Y450	HBS1-like protein; ERFS;	Y604	GFPVLLHYQTVSEPA
P0DMV8	Heat shock 70 kDa protein 1A/1B; Heat shock 70 kDa protein 1/2; HSP70-1/HSP70-2; HSP70.1/HSP70.2;	Y525	MVQEAEKYKAEDEVQ
P0DMV8	Heat shock 70 kDa protein 1A/1B; Heat shock 70 kDa protein 1/2; HSP70-1/HSP70-2; HSP70.1/HSP70.2;	T636	GPKGGSGSGPTIEEV
P34932	Heat shock 70 kDa protein 4; HSP70RY; Heat shock 70-related protein APG-2;	Y336	KLKKEDIYAVEIVGG
P34932	Heat shock 70 kDa protein 4; HSP70RY; Heat shock 70-related protein APG-2;	S76	RFHGRAFSDPFVEAE
P34932	Heat shock 70 kDa protein 4; HSP70RY; Heat shock 70-related protein APG-2;	T538	VEEQQQQTPAENKAE
O95757	Heat shock 70 kDa protein 4L; Heat shock 70-related protein APG-1; Osmotic stress protein 94;	S384	ALQCAILSPAFKVRE
O95757	Heat shock 70 kDa protein 4L; Heat shock 70-related protein APG-1; Osmotic stress protein 94;	T761	AQNKLSLTQDPVVKV
O95757	Heat shock 70 kDa protein 4L; Heat shock 70-related protein APG-1; Osmotic stress protein 94;	Y660	EDTENWLYEDGEDQP
P11142	Heat shock cognate 71 kDa protein; Heat shock 70 kDa protein 8;	S329	RDAKLDKSQIHDIVL
P11142	Heat shock cognate 71 kDa protein; Heat shock 70 kDa protein 8;	Y107	RPKVQVEYKGETKSF
Q92598	Heat shock protein 105 kDa; Antigen NY-CO-25; Heat shock 110 kDa protein;	S809	QPKPKIESPKLERTP
Q92598	Heat shock protein 105 kDa; Antigen NY-CO-25; Heat shock 110 kDa protein;	S557	QTSQSPPSPELTSEE
P04792	Heat shock protein beta-1; HspB1; 28 kDa heat shock protein; Estrogen-regulated 24 kDa protein; Heat shock 27 kDa protein; HSP 27; Stress-responsive protein 27; SRP27;	S15	FSLLRGPSWDPFRDW
P04792	Heat shock protein beta-1; HspB1; 28 kDa heat shock protein; Estrogen-regulated 24 kDa protein; Heat shock 27 kDa protein; HSP 27; Stress-responsive protein 27; SRP27;	S82	RALSRQLSSGVSEIR
P04792	Heat shock protein beta-1; HspB1; 28 kDa heat shock protein; Estrogen-regulated 24 kDa protein; Heat shock 27 kDa protein; HSP 27; Stress-responsive protein 27; SRP27;	T143	RCFTRKYTLPPGVDP
P08238	Heat shock protein HSP 90-beta; HSP 90; Heat shock 84 kDa; HSP 84; HSP84;	S255	PKIEDVGSDEEDDSG
P08238	Heat shock protein HSP 90-beta; HSP 90; Heat shock 84 kDa; HSP 84; HSP84;	S718	PLEGDEDASRMEEVD
P08238	Heat shock protein HSP 90-beta; HSP 90; Heat shock 84 kDa; HSP 84; HSP84;	T89	RTLTLVDTGIGMTKA
P14317	Hematopoietic lineage cell-specific protein; Hematopoietic cell-specific LYN substrate 1; LckBP1; p75;	Y378	EPEPENDYEDVEEMD
P14317	Hematopoietic lineage cell-specific protein; Hematopoietic cell-specific LYN substrate 1; LckBP1; p75;	Y222	MEAPTTAYKKTTPIE
P14317	Hematopoietic lineage cell-specific protein; Hematopoietic cell-specific LYN substrate 1; LckBP1; p75;	T23	TQGDDWDTDPDFVND
P08581	Hepatocyte growth factor receptor; HGF receptor; EC=2.7.10.1; HGF/SF receptor; Proto-oncogene c-Met; Scatter factor receptor; SF receptor; Tyrosine-protein kinase Met; Flags: Precursor;	Y1235	DMYDKEYYSVHNKTG
P08581	Hepatocyte growth factor receptor; HGF receptor; EC=2.7.10.1; HGF/SF receptor; Proto-oncogene c-Met; Scatter factor receptor; SF receptor; Tyrosine-protein kinase Met; Flags: Precursor;	Y1349	STFIGEHYVHVNATY
P08581	Hepatocyte growth factor receptor; HGF receptor; EC=2.7.10.1; HGF/SF receptor; Proto-oncogene c-Met; Scatter factor receptor; SF receptor; Tyrosine-protein kinase Met; Flags: Precursor;	Y1003	VSNESVDYRATFPED
P19367	Hexokinase-1; EC=2.7.1.1; Brain form hexokinase; Hexokinase type I; HK I;	T821	DDSILVKTVCGVVSR
P19367	Hexokinase-1; EC=2.7.1.1; Brain form hexokinase; Hexokinase type I; HK I;	S340	KFNTSDVSAIEKNKE
P19367	Hexokinase-1; EC=2.7.1.1; Brain form hexokinase; Hexokinase type I; HK I;	S298	QLFEKMVSGMYLGEL
P19637	Hexokinase-2; EC=2.7.1.1; Hexokinase type II; HK II; Muscle form hexokinase;	Y461	AMVTAVAYRLAEQHR
P52789	Hexokinase-2; EC=2.7.1.1; Hexokinase type II; HK II; Muscle form hexokinase;	Y301	EKMISGMYMGELVRL
P52789	Hexokinase-2; EC=2.7.1.1; Hexokinase type II; HK II; Muscle form hexokinase;	T762	RNILIDFTKRGLLFR
P52790	Hexokinase-3; EC=2.7.1.1; Hexokinase type III; HK III;	Y755	EKMISGMYLGEIVRH
P35367	Histamine H1 receptor; H1R; HH1R;	T478	CNENFKKTFKRILHI
P35367	Histamine H1 receptor; H1R; HH1R;	S398	WKRLRSHSRQYVSGL
P35367	Histamine H1 receptor; H1R; HH1R;	T142	YLKYRTKTRASATIL
Q09472	Histone acetyltransferase p300; p300 HAT; EC=2.3.1.48; E1A-associated protein p300;	S1834	MLRRRMASMQRTGVV
Q09472	Histone acetyltransferase p300; p300 HAT; EC=2.3.1.48; E1A-associated protein p300;	S2279	PVQPNPMSPQQHMLP
Q09472	Histone acetyltransferase p300; p300 HAT; EC=2.3.1.48; E1A-associated protein p300;	S89	SELLRSGSSPNLNMG
P56524	Histone deacetylase 4; HD4; EC=3.5.1.98;	S246	FPLRKTASEPNLKLR
P56524	Histone deacetylase 4; HD4; EC=3.5.1.98;	S467	RPLGRTQSAPLPQNA
P56524	Histone deacetylase 4; HD4; EC=3.5.1.98;	S632	RPLSRAQSSPASATF
P50502	Hsc70-interacting protein; Hip; Aging-associated protein 2; Progesterone receptor-associated p48 protein; Protein FAM10A1; Putative tumor suppressor ST13; Renal carcinoma antigen NY-REN-33; Suppression of tumorigenicity 13 protein;	S181	AIEINPDSAQPYKWR
P50502	Hsc70-interacting protein; Hip; Aging-associated protein 2; Progesterone receptor-associated p48 protein; Protein FAM10A1; Putative tumor suppressor ST13; Renal carcinoma antigen NY-REN-33; Suppression of tumorigenicity 13 protein;	S346	AQNPANMSKYQSNPK
P50502	Hsc70-interacting protein; Hip; Aging-associated protein 2; Progesterone receptor-associated p48 protein; Protein FAM10A1; Putative tumor suppressor ST13; Renal carcinoma antigen NY-REN-33; Suppression of tumorigenicity 13 protein;	S79	DEPSSEESDLEIDKE
Q16543	Hsp90 co-chaperone Cdc37; Hsp90 chaperone protein kinase-targeting subunit; p50Cdc37; Contains: Hsp90 co-chaperone Cdc37, N-terminally processed;	Y298	GLDPVEVYESLPEEL
Q16543	Hsp90 co-chaperone Cdc37; Hsp90 chaperone protein kinase-targeting subunit; p50Cdc37; Contains: Hsp90 co-chaperone Cdc37, N-terminally processed;	S377	LEAVPKTGDEKDVSV
Q16543	Hsp90 co-chaperone Cdc37; Hsp90 chaperone protein kinase-targeting subunit; p50Cdc37; Contains: Hsp90 co-chaperone Cdc37, N-terminally processed;	S13	VWDHIEVSDDEDETH
Q16836	Hydroxyacyl-coenzyme A dehydrogenase, mitochondrial; HCDH; EC=1.1.1.35; Medium and short-chain L-3-hydroxyacyl-coenzyme A dehydrogenase; Short-chain 3-hydroxyacyl-CoA dehydrogenase; Flags: Precursor;	S73	SKKGIEESLRKVAKK
Q16836	Hydroxyacyl-coenzyme A dehydrogenase, mitochondrial; HCDH; EC=1.1.1.35; Medium and short-chain L-3-hydroxyacyl-coenzyme A dehydrogenase; Short-chain 3-hydroxyacyl-CoA dehydrogenase; Flags: Precursor;	Y226	VNRLLVPYLMEAIRL
Q16665	Hypoxia-inducible factor 1-alpha; HIF-1-alpha; HIF1-alpha; ARNT-interacting protein; Basic-helix-loop-helix-PAS protein MOP1; Class E basic helix-loop-helix protein 78; bHLHe78; Member of PAS protein 1; PAS domain-containing protein 8;	S576	DDDFQLRSFDQLSPL
Q16665	Hypoxia-inducible factor 1-alpha; HIF-1-alpha; HIF1-alpha; ARNT-interacting protein; Basic-helix-loop-helix-PAS protein MOP1; Class E basic helix-loop-helix protein 78; bHLHe78; Member of PAS protein 1; PAS domain-containing protein 8;	S643	KILIASPSPTHIHKE
O15111	Inhibitor of nuclear factor kappa-B kinase subunit alpha; I-kappa-B kinase alpha; IKK-A; IKK-alpha; IkBKA; IkappaB kinase; EC=2.7.11.10; Conserved helix-loop-helix ubiquitous kinase; I-kappa-B kinase 1; IKK1; Nuclear factor NF-kappa-B inhibitor kinase alpha; NFKBIKA; Transcription factor 16; TCF-16;	S180	DQGSLCTSFVGTLQY
O15111	Inhibitor of nuclear factor kappa-B kinase subunit alpha; I-kappa-B kinase alpha; IKK-A; IKK-alpha; IkBKA; IkappaB kinase; EC=2.7.11.10; Conserved helix-loop-helix ubiquitous kinase; I-kappa-B kinase 1; IKK1; Nuclear factor NF-kappa-B inhibitor kinase alpha; NFKBIKA; Transcription factor 16; TCF-16;	T23	EMRERLGTGGFGNVC
O15111	Inhibitor of nuclear factor kappa-B kinase subunit alpha; I-kappa-B kinase alpha; IKK-A; IKK-alpha; IkBKA; IkappaB kinase; EC=2.7.11.10; Conserved helix-loop-helix ubiquitous kinase; I-kappa-B kinase 1; IKK1; Nuclear factor NF-kappa-B inhibitor kinase alpha; NFKBIKA; Transcription factor 16; TCF-16;	S473	KNTLISASQQLKAKL
Q14164	Inhibitor of nuclear factor kappa-B kinase subunit epsilon; I-kappa-B kinase epsilon; IKK-E; IKK-epsilon; IkBKE; EC=2.7.11.10; Inducible I kappa-B kinase; IKK-i;	S172	DDDEKFVSVYGTEEY
Q14164	Inhibitor of nuclear factor kappa-B kinase subunit epsilon; I-kappa-B kinase epsilon; IKK-E; IKK-epsilon; IkBKE; EC=2.7.11.10; Inducible I kappa-B kinase; IKK-i;	S664	RAKGAQASPPPIAPY
P35568	Insulin receptor substrate 1; IRS-1;	S1101	GCRRRHSSETFSSTP
P35568	Insulin receptor substrate 1; IRS-1;	S636	SGDYMPMSPKSVSAP
P35568	Insulin receptor substrate 1; IRS-1;	S312	TESITATSPASMVGG
P06213	Insulin receptor; IR; EC=2.7.10.1; CD_antigen=CD220; Contains: Insulin receptor subunit alpha; Contains: Insulin receptor subunit beta; Flags: Precursor;	Y1011	DVFPCSVYVPDEWEV
P08069	Insulin receptor; IR; EC=2.7.10.1; CD_antigen=CD220; Contains: Insulin receptor subunit alpha; Contains: Insulin receptor subunit beta; Flags: Precursor;	Y1165	RDIYETDYYRKGGKG
P06213	Insulin receptor; IR; EC=2.7.10.1; CD_antigen=CD220; Contains: Insulin receptor subunit alpha; Contains: Insulin receptor subunit beta; Flags: Precursor;	Y1361	SYEEHIPYTHMNGGK
Q9NZI8	Insulin-like growth factor 2 mRNA-binding protein 1; IGF2 mRNA-binding protein 1; IMP-1; IMP1; Coding region determinant-binding protein; CRD-BP; IGF-II mRNA-binding protein 1; VICKZ family member 1; Zipcode-binding protein 1; ZBP-1;	T273	KEAKDTKTADEVPLK
Q9NZI8	Insulin-like growth factor 2 mRNA-binding protein 1; IGF2 mRNA-binding protein 1; IMP-1; IMP1; Coding region determinant-binding protein; CRD-BP; IGF-II mRNA-binding protein 1; VICKZ family member 1; Zipcode-binding protein 1; ZBP-1;	S181	RGQPRQGSPVAAGAP
Q9NZI8	Insulin-like growth factor 2 mRNA-binding protein 1; IGF2 mRNA-binding protein 1; IMP-1; IMP1; Coding region determinant-binding protein; CRD-BP; IGF-II mRNA-binding protein 1; VICKZ family member 1; Zipcode-binding protein 1; ZBP-1;	S12	YIGNLNESVTPADLE
P08833	Insulin-like growth factor-binding protein 1; IBP-1; IGF-binding protein 1; IGFBP-1; Placental protein 12; PP12; Flags: Precursor;	S144	NFHLMAPSEEDHSIL
P18065	Insulin-like growth factor-binding protein 2; IBP-2; IGF-binding protein 2; IGFBP-2; Flags: Precursor;	S142	RDAEYGASPEQVADN
P17936	Insulin-like growth factor-binding protein 3; IBP-3; IGF-binding protein 3; IGFBP-3; Flags: Precursor;	S140	APGNASESEEDRSAG
P17936	Insulin-like growth factor-binding protein 3; IBP-3; IGF-binding protein 3; IGFBP-3; Flags: Precursor;	S83	KKGHAKDSQRYKVDY
P17936	Insulin-like growth factor-binding protein 3; IBP-3; IGF-binding protein 3; IGFBP-3; Flags: Precursor;	S194	KVDYESQSTDTQNFS
P24593	Insulin-like growth factor-binding protein 5; IBP-5; IGF-binding protein 5; IGFBP-5; Flags: Precursor;	S268	DGDFQCHTFDSSNVE
P24593	Insulin-like growth factor-binding protein 5; IBP-5; IGF-binding protein 5; IGFBP-5; Flags: Precursor;	S116	QVKIERDSREHEEPT
Q16270	Insulin-like growth factor-binding protein 7; IBP-7; IGF-binding protein 7; IGFBP-7; IGFBP-rP1; MAC25 protein; PGI2-stimulating factor; Prostacyclin-stimulating factor; Tumor-derived adhesion factor; TAF; Flags: Precursor;	Y117	VCVCKSRYPVCGSDG
P23229	Integrin alpha-6; CD49 antigen-like family member F; VLA-6; CD_antigen=CD49f; Contains: Integrin alpha-6 heavy chain; Contains: Integrin alpha-6 light chain; Contains: Processed integrin alpha-6; Alpha6p; Flags: Precursor;	S317	KDEITFVSGAPRANH
P23229	Integrin alpha-6; CD49 antigen-like family member F; VLA-6; CD_antigen=CD49f; Contains: Integrin alpha-6 heavy chain; Contains: Integrin alpha-6 light chain; Contains: Processed integrin alpha-6; Alpha6p; Flags: Precursor;	T716	KDIALEITVTNSPSN
P23229	Integrin alpha-6; CD49 antigen-like family member F; VLA-6; CD_antigen=CD49f; Contains: Integrin alpha-6 heavy chain; Contains: Integrin alpha-6 light chain; Contains: Processed integrin alpha-6; Alpha6p; Flags: Precursor;	S187	RGHEKFGSCQQGVAA
P17181	Interferon alpha/beta receptor 1; IFN-R-1; IFN-alpha/beta receptor 1; Cytokine receptor class-II member 1; Cytokine receptor family 2 member 1; CRF2-1; Type I interferon receptor 1; Flags: Precursor;	Y481	PSSSIDEYFSEQPLK
P17181	Interferon alpha/beta receptor 1; IFN-R-1; IFN-alpha/beta receptor 1; Cytokine receptor class-II member 1; Cytokine receptor family 2 member 1; CRF2-1; Type I interferon receptor 1; Flags: Precursor;	S535	SSQTSQDSGNYSNED
P17181	Interferon alpha/beta receptor 1; IFN-R-1; IFN-alpha/beta receptor 1; Cytokine receptor class-II member 1; Cytokine receptor family 2 member 1; CRF2-1; Type I interferon receptor 1; Flags: Precursor;	Y466	VFLRCINYVFFPSLK
P10914	Interferon regulatory factor 1; IRF-1;	Y109	GSSAVRVYRMLPPLT
P19525	Interferon-induced, double-stranded RNA-activated protein kinase; EC=2.7.11.1; Eukaryotic translation initiation factor 2-alpha kinase 2; eIF-2A protein kinase 2; Interferon-inducible RNA-dependent protein kinase; P1/eIF-2A protein kinase; Protein kinase RNA-activated; PKR; Tyrosine-protein kinase EIF2AK2; EC=2.7.10.2; p68 kinase;	T293	HRIDGKTYVIKRVKY
P19525	Interferon-induced, double-stranded RNA-activated protein kinase; EC=2.7.11.1; Eukaryotic translation initiation factor 2-alpha kinase 2; eIF-2A protein kinase 2; Interferon-inducible RNA-dependent protein kinase; P1/eIF-2A protein kinase; Protein kinase RNA-activated; PKR; Tyrosine-protein kinase EIF2AK2; EC=2.7.10.2; p68 kinase;	T446	LKNDGKRTRSKGTLR
P19525	Interferon-induced, double-stranded RNA-activated protein kinase; EC=2.7.11.1; Eukaryotic translation initiation factor 2-alpha kinase 2; eIF-2A protein kinase 2; Interferon-inducible RNA-dependent protein kinase; P1/eIF-2A protein kinase; Protein kinase RNA-activated; PKR; Tyrosine-protein kinase EIF2AK2; EC=2.7.10.2; p68 kinase;	S242	NQRKAKRSLAPRFDL
P29460	Interleukin-12 subunit beta; IL-12B; Cytotoxic lymphocyte maturation factor 40 kDa subunit; CLMF p40; IL-12 subunit p40; NK cell stimulatory factor chain 2; NKSF2; Flags: Precursor;	S162	SVKSSRGSSDPQGVT
P29460	Interleukin-12 subunit beta; IL-12B; Cytotoxic lymphocyte maturation factor 40 kDa subunit; CLMF p40; IL-12 subunit p40; NK cell stimulatory factor chain 2; NKSF2; Flags: Precursor;	S163	VKSSRGSSDPQGVTC
Q5VWK5	Interleukin-23 receptor; IL-23 receptor; IL-23R; Flags: Precursor;	Y178	QQYLTSSYINISTDS
P40189	Interleukin-6 receptor subunit beta; IL-6 receptor subunit beta; IL-6R subunit beta; IL-6R-beta; IL-6RB; CDw130; Interleukin-6 signal transducer; Membrane glycoprotein 130; gp130; Oncostatin-M receptor subunit alpha; CD_antigen=CD130; Flags: Precursor;	Y905	DEGMPKSYLPQTVRQ
P40189	Interleukin-6 receptor subunit beta; IL-6 receptor subunit beta; IL-6R subunit beta; IL-6R-beta; IL-6RB; CDw130; Interleukin-6 signal transducer; Membrane glycoprotein 130; gp130; Oncostatin-M receptor subunit alpha; CD_antigen=CD130; Flags: Precursor;	Y759	NTSSTVQYSTVVHSG
P40189	Interleukin-6 receptor subunit beta; IL-6 receptor subunit beta; IL-6R subunit beta; IL-6R-beta; IL-6RB; CDw130; Interleukin-6 signal transducer; Membrane glycoprotein 130; gp130; Oncostatin-M receptor subunit alpha; CD_antigen=CD130; Flags: Precursor;	S780	QVFSRSESTQPLLDS
P16871	Interleukin-7 receptor subunit alpha; IL-7 receptor subunit alpha; IL-7R subunit alpha; IL-7R-alpha; IL-7RA; CDw127; CD_antigen=CD127; Flags: Precursor;	Y449	GSNQEEAYVTMSSFY
O43837	Isocitrate dehydrogenase [NAD] subunit beta, mitochondrial; EC=1.1.1.41; Isocitric dehydrogenase subunit beta; NAD(+)-specific ICDH subunit beta; Flags: Precursor;	S172	EQTEGEYSSLEHESA
Q9BX67	Junctional adhesion molecule C; JAM-C; JAM-2; Junctional adhesion molecule 3; JAM-3; Flags: Precursor;	Y242	GKPDGVNYIRTDEEG
P02788	Lactotransferrin; Lactoferrin; EC=3.4.21.-; Growth-inhibiting protein 12; Talalactoferrin; Contains: Lactoferricin-H; Lfcin-H; Contains: Kaliocin-1; Contains: Lactoferroxin-A; Contains: Lactoferroxin-B; Contains: Lactoferroxin-C; Flags: Precursor;	S278	SHAVVARSVNGKEDA
P02788	Lactotransferrin; Lactoferrin; EC=3.4.21.-; Growth-inhibiting protein 12; Talalactoferrin; Contains: Lactoferricin-H; Lfcin-H; Contains: Kaliocin-1; Contains: Lactoferroxin-A; Contains: Lactoferroxin-B; Contains: Lactoferroxin-C; Flags: Precursor;	Y547	SNERYYGYTGAFRCL
P02788	Lactotransferrin; Lactoferrin; EC=3.4.21.-; Growth-inhibiting protein 12; Talalactoferrin; Contains: Lactoferricin-H; Lfcin-H; Contains: Kaliocin-1; Contains: Lactoferroxin-A; Contains: Lactoferroxin-B; Contains: Lactoferroxin-C; Flags: Precursor;	Y211	SQEPYFSYSGAFKCL
Q9NZU0	Leucine-rich repeat transmembrane protein FLRT3; Fibronectin-like domain-containing leucine-rich transmembrane protein 3; Flags: Precursor;	S585	AGTKKDNSILEIRET
Q9NZU0	Leucine-rich repeat transmembrane protein FLRT3; Fibronectin-like domain-containing leucine-rich transmembrane protein 3; Flags: Precursor;	S322	WVRDWLQSLPVKVNV
P09960	Leukotriene A-4 hydrolase; LTA-4 hydrolase; EC=3.3.2.6; Leukotriene A(4) hydrolase;	S416	KAYVEKFSYKSITTD
P09960	Leukotriene A-4 hydrolase; LTA-4 hydrolase; EC=3.3.2.6; Leukotriene A(4) hydrolase;	S172	KELVALMSAIRDGET
Q6XZB0	Lipase member I; LIPI; EC=3.1.1.-; Cancer/testis antigen 17; CT17; LPD lipase; Membrane-associated phosphatidic acid-selective phospholipase A1-beta; mPA-PLA1 beta; Flags: Precursor;	S25	KRPCLEFSQLSVKDS
P00338	L-lactate dehydrogenase A chain; LDH-A; EC=1.1.1.27; Cell proliferation-inducing gene 19 protein; LDH muscle subunit; LDH-M; Renal carcinoma antigen NY-REN-59;	Y83	KIVSGKDYNVTANSK
P00338	L-lactate dehydrogenase A chain; LDH-A; EC=1.1.1.27; Cell proliferation-inducing gene 19 protein; LDH muscle subunit; LDH-M; Renal carcinoma antigen NY-REN-59;	Y181	KQVVDSAYEVIKLKG
P00338	L-lactate dehydrogenase A chain; LDH-A; EC=1.1.1.27; Cell proliferation-inducing gene 19 protein; LDH muscle subunit; LDH-M; Renal carcinoma antigen NY-REN-59;	Y172	LDSARFRYLMGERLG
P07195	L-lactate dehydrogenase B chain; LDH-B; EC=1.1.1.27; LDH heart subunit; LDH-H; Renal carcinoma antigen NY-REN-46;	S44	AISILGKSLADELAL
P07195	L-lactate dehydrogenase B chain; LDH-B; EC=1.1.1.27; LDH heart subunit; LDH-H; Renal carcinoma antigen NY-REN-46;	Y240	KMVVESAYEVIKLKG
P07195	L-lactate dehydrogenase B chain; LDH-B; EC=1.1.1.27; LDH heart subunit; LDH-H; Renal carcinoma antigen NY-REN-46;	Y173	LDSARFRYLMAEKLG
O60488	Long-chain-fatty-acid--CoA ligase 4; EC=6.2.1.3; Long-chain acyl-CoA synthetase 4; LACS 4;	Y415	LEQIKKGYDAPLCNL
O60488	Long-chain-fatty-acid--CoA ligase 4; EC=6.2.1.3; Long-chain acyl-CoA synthetase 4; LACS 4;	T638	RLSPEPWTPETGLVT
O60488	Long-chain-fatty-acid--CoA ligase 4; EC=6.2.1.3; Long-chain acyl-CoA synthetase 4; LACS 4;	S140	RRVNNFGSGLTALGL
Q9ULC5	Long-chain-fatty-acid--CoA ligase 5; EC=6.2.1.3; Long-chain acyl-CoA synthetase 5; LACS 5;	Y96	DNGPCLGYRKPNQPY
Q9ULC5	Long-chain-fatty-acid--CoA ligase 5; EC=6.2.1.3; Long-chain acyl-CoA synthetase 5; LACS 5;	S580	VHGESLRSSLVGVVV
Q9UKU0	Long-chain-fatty-acid--CoA ligase 6; EC=6.2.1.3; Long-chain acyl-CoA synthetase 6; LACS 6;	Y621	KRGIEGTYADLCTNK
P24666	Low molecular weight phosphotyrosine protein phosphatase; LMW-PTP; LMW-PTPase; EC=3.1.3.48; Adipocyte acid phosphatase; Low molecular weight cytosolic acid phosphatase; EC=3.1.3.2; Red cell acid phosphatase 1;	S20	CLGNICRSPIAEAVF
P24666	Low molecular weight phosphotyrosine protein phosphatase; LMW-PTP; LMW-PTPase; EC=3.1.3.48; Adipocyte acid phosphatase; Low molecular weight cytosolic acid phosphatase; EC=3.1.3.2; Red cell acid phosphatase 1;	Y50	DSAATSGYEIGNPPD
P24666	Low molecular weight phosphotyrosine protein phosphatase; LMW-PTP; LMW-PTPase; EC=3.1.3.48; Adipocyte acid phosphatase; Low molecular weight cytosolic acid phosphatase; EC=3.1.3.2; Red cell acid phosphatase 1;	Y98	QLIIEDPYYGNDADF
Q9UQV4	Lysosome-associated membrane glycoprotein 3; LAMP-3; Lysosomal-associated membrane protein 3; DC-lysosome-associated membrane glycoprotein; DC LAMP; Protein TSC403; CD_antigen=CD208; Flags: Precursor;	T268	FNIDPNATQASGNCG
P07333	Macrophage colony-stimulating factor 1 receptor; CSF-1 receptor; CSF-1-R; CSF-1R; M-CSF-R; EC=2.7.10.1; Proto-oncogene c-Fms; CD_antigen=CD115; Flags: Precursor;	Y809	DIMNDSNYIVKGNAR
P07333	Macrophage colony-stimulating factor 1 receptor; CSF-1 receptor; CSF-1-R; CSF-1R; M-CSF-R; EC=2.7.10.1; Proto-oncogene c-Fms; CD_antigen=CD115; Flags: Precursor;	Y561	ESYEGNSYTFIDPTQ
P07333	Macrophage colony-stimulating factor 1 receptor; CSF-1 receptor; CSF-1-R; CSF-1R; M-CSF-R; EC=2.7.10.1; Proto-oncogene c-Fms; CD_antigen=CD115; Flags: Precursor;	Y723	SSQGVDTYVEMRPVS
P49137	MAP kinase-activated protein kinase 2; MAPK-activated protein kinase 2; MAPKAP kinase 2; MAPKAP-K2; MAPKAPK-2; MK-2; MK2; EC=2.7.11.1;	T334	QSTKVPQTPLHTSRV
P49137	MAP kinase-activated protein kinase 2; MAPK-activated protein kinase 2; MAPKAP kinase 2; MAPKAP-K2; MAPKAPK-2; MK-2; MK2; EC=2.7.11.1;	S272	SNHGLAISPGMKTRI
P49137	MAP kinase-activated protein kinase 2; MAPK-activated protein kinase 2; MAPKAP kinase 2; MAPKAP-K2; MAPKAPK-2; MK-2; MK2; EC=2.7.11.1;	T222	TSHNSLTTPCYTPYY
Q16644	MAP kinase-activated protein kinase 3; MAPK-activated protein kinase 3; MAPKAP kinase 3; MAPKAP-K3; MAPKAPK-3; MK-3; EC=2.7.11.1; Chromosome 3p kinase; 3pK;	T313	QSMVVPQTPLHTARV
Q16644	MAP kinase-activated protein kinase 3; MAPK-activated protein kinase 3; MAPKAP kinase 3; MAPKAP-K3; MAPKAPK-3; MK-3; EC=2.7.11.1; Chromosome 3p kinase; 3pK;	S251	SNTGQAISPGMKRRI
Q16644	MAP kinase-activated protein kinase 3; MAPK-activated protein kinase 3; MAPKAP kinase 3; MAPKAP-K3; MAPKAPK-3; MK-3; EC=2.7.11.1; Chromosome 3p kinase; 3pK;	T201	TTQNALQTPCYTPYY
Q8IW41	MAP kinase-activated protein kinase 5; MAPK-activated protein kinase 5; MAPKAP kinase 5; MAPKAP-K5; MAPKAPK-5; MK-5; MK5; EC=2.7.11.1; p38-regulated/activated protein kinase; PRAK;	S115	GELFHRISQHRHFTE
Q8IW41	MAP kinase-activated protein kinase 5; MAPK-activated protein kinase 5; MAPKAP kinase 5; MAPKAP-K5; MAPKAPK-5; MK-5; MK5; EC=2.7.11.1; p38-regulated/activated protein kinase; PRAK;	T182	IDQGDLMTPQFTPYY
Q9BUB5	MAP kinase-interacting serine/threonine-protein kinase 1; EC=2.7.11.1; MAP kinase signal-integrating kinase 1; MAPK signal-integrating kinase 1; Mnk1;	T385	APEKGLPTPQVLQRN
Q7Z319	MAP kinase-interacting serine/threonine-protein kinase 1; EC=2.7.11.1; MAP kinase signal-integrating kinase 1; MAPK signal-integrating kinase 1; Mnk1;	T119	ITTPELTTPCGSAEY
P10721	Mast/stem cell growth factor receptor Kit; SCFR; EC=2.7.10.1; Piebald trait protein; PBT; Proto-oncogene c-Kit; Tyrosine-protein kinase Kit; p145 c-kit; v-kit Hardy-Zuckerman 4 feline sarcoma viral oncogene homolog; CD_antigen=CD117; Flags: Precursor;	Y721	CSDSTNEYMDMKPGV
P10721	Mast/stem cell growth factor receptor Kit; SCFR; EC=2.7.10.1; Piebald trait protein; PBT; Proto-oncogene c-Kit; Tyrosine-protein kinase Kit; p145 c-kit; v-kit Hardy-Zuckerman 4 feline sarcoma viral oncogene homolog; CD_antigen=CD117; Flags: Precursor;	Y568	EEINGNNYVYIDPTQ
P10721	Mast/stem cell growth factor receptor Kit; SCFR; EC=2.7.10.1; Piebald trait protein; PBT; Proto-oncogene c-Kit; Tyrosine-protein kinase Kit; p145 c-kit; v-kit Hardy-Zuckerman 4 feline sarcoma viral oncogene homolog; CD_antigen=CD117; Flags: Precursor;	Y936	SESTNHIYSNLANCS
P11310	Medium-chain specific acyl-CoA dehydrogenase, mitochondrial; MCAD; EC=1.3.8.7; Flags: Precursor;	T300	QRALDEATKYALERK
P32245	Melanocortin receptor 4; MC4-R;	S329	CCYPLGGLCDLSSRY
P32245	Melanocortin receptor 4; MC4-R;	T312	RSQELRKTFKEIICC
Q13255	Metabotropic glutamate receptor 1; mGluR1; Flags: Precursor;	Y672	GLSSAMCYSALVTKT
Q13255	Metabotropic glutamate receptor 1; mGluR1; Flags: Precursor;	T677	MCYSALVTKTNRIAR
Q13255	Metabotropic glutamate receptor 1; mGluR1; Flags: Precursor;	T188	PQIAYSATSIDLSDK
H7C3K2	Metabotropic glutamate receptor 8; mGluR8; Flags: Precursor;	S862	NVQKRKRSFKAVVTA
P46821	Microtubule-associated protein 1B; MAP-1B; Contains: MAP1B heavy chain; Contains: MAP1 light chain LC1;	S1501	RKLGGDVSPTQIDVS
P46821	Microtubule-associated protein 1B; MAP-1B; Contains: MAP1B heavy chain; Contains: MAP1 light chain LC1;	S1400	KVLSPLRSPPLIGSE
P46821	Microtubule-associated protein 1B; MAP-1B; Contains: MAP1B heavy chain; Contains: MAP1 light chain LC1;	S1779	SLEGEKLSPKSDISP
P11137	Microtubule-associated protein 2; MAP-2;	Y67	EHGSQGTYSNTKENG
P11137	Microtubule-associated protein 2; MAP-2;	S1782	GAEIITQSPGRSSVA
P11137	Microtubule-associated protein 2; MAP-2;	S1679	NVKSKIGSTDNIKYQ
P28482	Mitogen-activated protein kinase 1; MAP kinase 1; MAPK 1; EC=2.7.11.24; ERT1; Extracellular signal-regulated kinase 2; ERK-2; MAP kinase isoform p42; p42-MAPK; Mitogen-activated protein kinase 2; MAP kinase 2; MAPK 2;	T181	ADPDHDHTGFLTEYV
P28482	Mitogen-activated protein kinase 1; MAP kinase 1; MAPK 1; EC=2.7.11.24; ERT1; Extracellular signal-regulated kinase 2; ERK-2; MAP kinase isoform p42; p42-MAPK; Mitogen-activated protein kinase 2; MAP kinase 2; MAPK 2;	S246	HILGILGSPSQEDLN
P28482	Mitogen-activated protein kinase 1; MAP kinase 1; MAPK 1; EC=2.7.11.24; ERT1; Extracellular signal-regulated kinase 2; ERK-2; MAP kinase isoform p42; p42-MAPK; Mitogen-activated protein kinase 2; MAP kinase 2; MAPK 2;	Y187	HTGFLTEYVATRWYR
Q16539	Mitogen-activated protein kinase 14; MAP kinase 14; MAPK 14; EC=2.7.11.24; Cytokine suppressive anti-inflammatory drug-binding protein; CSAID-binding protein; CSBP; MAP kinase MXI2; MAX-interacting protein 2; Mitogen-activated protein kinase p38 alpha; MAP kinase p38 alpha; Stress-activated protein kinase 2a; SAPK2a;	Y323	DEPVADPYDQSFESR
Q16539	Mitogen-activated protein kinase 14; MAP kinase 14; MAPK 14; EC=2.7.11.24; Cytokine suppressive anti-inflammatory drug-binding protein; CSAID-binding protein; CSBP; MAP kinase MXI2; MAX-interacting protein 2; Mitogen-activated protein kinase p38 alpha; MAP kinase p38 alpha; Stress-activated protein kinase 2a; SAPK2a;	T123	IVKCQKLTDDHVQFL
Q16539	Mitogen-activated protein kinase 14; MAP kinase 14; MAPK 14; EC=2.7.11.24; Cytokine suppressive anti-inflammatory drug-binding protein; CSAID-binding protein; CSBP; MAP kinase MXI2; MAX-interacting protein 2; Mitogen-activated protein kinase p38 alpha; MAP kinase p38 alpha; Stress-activated protein kinase 2a; SAPK2a;	Y182	TDDEMTGYVATRWYR
P31152	Mitogen-activated protein kinase 4; MAP kinase 4; MAPK 4; EC=2.7.11.24; Extracellular signal-regulated kinase 4; ERK-4; MAP kinase isoform p63; p63-MAPK;	S186	YSHKGYLSEGLVTKW
Q16659	Mitogen-activated protein kinase 6; MAP kinase 6; MAPK 6; EC=2.7.11.24; Extracellular signal-regulated kinase 3; ERK-3; MAP kinase isoform p97; p97-MAPK;	S684	IGIPQFHSPVGSPLK
Q16659	Mitogen-activated protein kinase 6; MAP kinase 6; MAPK 6; EC=2.7.11.24; Extracellular signal-regulated kinase 3; ERK-3; MAP kinase isoform p97; p97-MAPK;	T698	KSIQATLTPSAMKSS
Q16659	Mitogen-activated protein kinase 6; MAP kinase 6; MAPK 6; EC=2.7.11.24; Extracellular signal-regulated kinase 3; ERK-3; MAP kinase isoform p97; p97-MAPK;	S189	YSHKGHLSEGLVTKW
P45983	Mitogen-activated protein kinase 8; MAP kinase 8; MAPK 8; EC=2.7.11.24; JNK-46; Stress-activated protein kinase 1c; SAPK1c; Stress-activated protein kinase JNK1; c-Jun N-terminal kinase 1;	S155	IHRDLKPSNIVVKSD
P45983	Mitogen-activated protein kinase 8; MAP kinase 8; MAPK 8; EC=2.7.11.24; JNK-46; Stress-activated protein kinase 1c; SAPK1c; Stress-activated protein kinase JNK1; c-Jun N-terminal kinase 1;	Y185	TSFMMTPYVVTRYYR
Q13233	Mitogen-activated protein kinase kinase kinase 1; EC=2.7.11.25; MAPK/ERK kinase kinase 1; MEK kinase 1; MEKK 1;	S137	APDSGASSPAAAEP
Q13233	Mitogen-activated protein kinase kinase kinase 1; EC=2.7.11.25; MAPK/ERK kinase kinase 1; MEK kinase 1; MEKK 1;	T1400	ARLASKGTGAGEFQG
Q13233	Mitogen-activated protein kinase kinase kinase 1; EC=2.7.11.25; MAPK/ERK kinase kinase 1; MEK kinase 1; MEKK 1;	T1412	FQGQLLGTIAFMAPE
Q13233	Mitogen-activated protein kinase kinase kinase 1; EC=2.7.11.25; MAPK/ERK kinase kinase 1; MEK kinase 1; MEKK 1;	S923	CATKLSASSEDISER
Q13233	Mitogen-activated protein kinase kinase kinase 1; EC=2.7.11.25; MAPK/ERK kinase kinase 1; MEK kinase 1; MEKK 1;	S67	RQLRKVRSVELDQLP
Q13233	Mitogen-activated protein kinase kinase kinase 1; EC=2.7.11.25; MAPK/ERK kinase kinase 1; MEK kinase 1; MEKK 1;	S292	TPPRRAPSPDGFSPY
Q16584	Mitogen-activated protein kinase kinase kinase 11; EC=2.7.11.25; Mixed lineage kinase 3; Src-homology 3 domain-containing proline-rich kinase;	S524	FEVGPGDSPTFPRFR
Q16584	Mitogen-activated protein kinase kinase kinase 11; EC=2.7.11.25; Mixed lineage kinase 3; Src-homology 3 domain-containing proline-rich kinase;	T277	LAREWHKTTQMSAAG
Q16584	Mitogen-activated protein kinase kinase kinase 11; EC=2.7.11.25; Mixed lineage kinase 3; Src-homology 3 domain-containing proline-rich kinase;	S793	PRPSPLPSPQPAPRR
Q99558	Mitogen-activated protein kinase kinase kinase 14; EC=2.7.11.25; NF-kappa-beta-inducing kinase; HsNIK; Serine/threonine-protein kinase NIK;	T559	TGDYIPGTETHMAPE
Q99759	Mitogen-activated protein kinase kinase kinase 3; EC=2.7.11.25; MAPK/ERK kinase kinase 3; MEK kinase 3; MEKK 3;	T294	DYSDGRRTFPRIRRH
Q99759	Mitogen-activated protein kinase kinase kinase 3; EC=2.7.11.25; MAPK/ERK kinase kinase 3; MEK kinase 3; MEKK 3;	T516	GASKRLQTICMSGTG
Q99759	Mitogen-activated protein kinase kinase kinase 3; EC=2.7.11.25; MAPK/ERK kinase kinase 3; MEK kinase 3; MEKK 3;	T530	GMRSVTGTPYWMSPE
Q99683	Mitogen-activated protein kinase kinase kinase 5; EC=2.7.11.25; Apoptosis signal-regulating kinase 1; ASK-1; MAPK/ERK kinase kinase 5; MEK kinase 5; MEKK 5;	S83	ATRGRGSSVGGGSRR
Q99683	Mitogen-activated protein kinase kinase kinase 5; EC=2.7.11.25; Apoptosis signal-regulating kinase 1; ASK-1; MAPK/ERK kinase kinase 5; MEK kinase 5; MEKK 5;	T838	GINPCTETFTGTLQY
Q99683	Mitogen-activated protein kinase kinase kinase 5; EC=2.7.11.25; Apoptosis signal-regulating kinase 1; ASK-1; MAPK/ERK kinase kinase 5; MEK kinase 5; MEKK 5;	S966	NEYLRSISLPVPVLV
O43318	Mitogen-activated protein kinase kinase kinase 7; EC=2.7.11.25; Transforming growth factor-beta-activated kinase 1; TGF-beta-activated kinase 1;	T187	CDIQTHMTNNKGSAA
O43318	Mitogen-activated protein kinase kinase kinase 7; EC=2.7.11.25; Transforming growth factor-beta-activated kinase 1; TGF-beta-activated kinase 1;	T178	LKICDFGTACDIQTH
O43318	Mitogen-activated protein kinase kinase kinase 7; EC=2.7.11.25; Transforming growth factor-beta-activated kinase 1; TGF-beta-activated kinase 1;	S439	NGQPRRRSIQDLTVT
P41279	Mitogen-activated protein kinase kinase kinase 8; EC=2.7.11.25; Cancer Osaka thyroid oncogene; Proto-oncogene c-Cot; Serine/threonine-protein kinase cot; Tumor progression locus 2; TPL-2;	S371	EDQPRCQSLDSALLE
P41279	Mitogen-activated protein kinase kinase kinase 8; EC=2.7.11.25; Cancer Osaka thyroid oncogene; Proto-oncogene c-Cot; Serine/threonine-protein kinase cot; Tumor progression locus 2; TPL-2;	T261	FPKDLRGTEIYMSPE
P41279	Mitogen-activated protein kinase kinase kinase 8; EC=2.7.11.25; Cancer Osaka thyroid oncogene; Proto-oncogene c-Cot; Serine/threonine-protein kinase cot; Tumor progression locus 2; TPL-2;	S62	QNDERSKSLLLSGQE
Q15797	Mothers against decapentaplegic homolog 1; MAD homolog 1; Mothers against DPP homolog 1; JV4-1; Mad-related protein 1; SMAD family member 1; SMAD 1; Smad1; hSMAD1; Transforming growth factor-beta-signaling protein 1; BSP-1;	S462	LTQMGSPHNPISSVS
Q15797	Mothers against decapentaplegic homolog 1; MAD homolog 1; Mothers against DPP homolog 1; JV4-1; Mad-related protein 1; SMAD family member 1; SMAD 1; Smad1; hSMAD1; Transforming growth factor-beta-signaling protein 1; BSP-1;	S187	NSHPFPHSPNSSYPN
Q15797	Mothers against decapentaplegic homolog 1; MAD homolog 1; Mothers against DPP homolog 1; JV4-1; Mad-related protein 1; SMAD family member 1; SMAD 1; Smad1; hSMAD1; Transforming growth factor-beta-signaling protein 1; BSP-1;	S206	SSSTYPHSPTSSDPG
Q15796	Mothers against decapentaplegic homolog 2; MAD homolog 2; Mothers against DPP homolog 2; JV18-1; Mad-related protein 2; hMAD-2; SMAD family member 2; SMAD 2; Smad2; hSMAD2;	S460	LTQMGSPSVRCSSMS
Q15796	Mothers against decapentaplegic homolog 2; MAD homolog 2; Mothers against DPP homolog 2; JV18-1; Mad-related protein 2; hMAD-2; SMAD family member 2; SMAD 2; Smad2; hSMAD2;	T8	MSSILPFTPPVVKRL
Q15796	Mothers against decapentaplegic homolog 2; MAD homolog 2; Mothers against DPP homolog 2; JV18-1; Mad-related protein 2; hMAD-2; SMAD family member 2; SMAD 2; Smad2; hSMAD2;	T220	QSNYIPETPPPGYIS
P84022	Mothers against decapentaplegic homolog 3; MAD homolog 3; Mad3; Mothers against DPP homolog 3; hMAD-3; JV15-2; SMAD family member 3; SMAD 3; Smad3; hSMAD3;	S418	LTQMGSPSIRCSSVS
P84022	Mothers against decapentaplegic homolog 3; MAD homolog 3; Mad3; Mothers against DPP homolog 3; hMAD-3; JV15-2; SMAD family member 3; SMAD 3; Smad3; hSMAD3;	S204	NHSMDAGSPNLSPNP
P84022	Mothers against decapentaplegic homolog 3; MAD homolog 3; Mad3; Mothers against DPP homolog 3; hMAD-3; JV15-2; SMAD family member 3; SMAD 3; Smad3; hSMAD3;	T179	PQSNIPETPPPGYLS
P30304	M-phase inducer phosphatase 1; EC=3.1.3.48; Dual specificity phosphatase Cdc25A;	T507	KFRTKSRTWAGEKSK
P30304	M-phase inducer phosphatase 1; EC=3.1.3.48; Dual specificity phosphatase Cdc25A;	S124	PALKRSHSDSLDHDI
P30304	M-phase inducer phosphatase 1; EC=3.1.3.48; Dual specificity phosphatase Cdc25A;	S76	SNLQRMGSSESTDSG
P33527	Multidrug resistance-associated protein 1; ATP-binding cassette sub-family C member 1; Leukotriene C(4) transporter; LTC4 transporter;	S930	DISRHHNSTAELQKA
P33527	Multidrug resistance-associated protein 1; ATP-binding cassette sub-family C member 1; Leukotriene C(4) transporter; LTC4 transporter;	Y490	MAMKTKTYQVAHMKS
P33527	Multidrug resistance-associated protein 1; ATP-binding cassette sub-family C member 1; Leukotriene C(4) transporter; LTC4 transporter;	T249	WSLNKEDTSEQVVPV
P35372	Mu-type opioid receptor; M-OR-1; MOR-1; Mu opiate receptor; Mu opioid receptor; MOP; hMOP;	Y68	CTMSVDRYIAVCHPV
P35372	Mu-type opioid receptor; M-OR-1; MOR-1; Mu opiate receptor; Mu opioid receptor; MOP; hMOP;	S277	QNTRDHPSTANTVDR
P35372	Mu-type opioid receptor; M-OR-1; MOR-1; Mu opiate receptor; Mu opioid receptor; MOP; hMOP;	S265	SNIEQQNSTRIRQNT
Q15746	Myosin light chain kinase, smooth muscle; MLCK; EC=2.7.11.18; Telokin; Contains: Myosin light chain kinase, smooth muscle, deglutamylated form;	S889	PHVKPYFSKTIRDLE
Q15746	Myosin light chain kinase, smooth muscle; MLCK; EC=2.7.11.18; Telokin; Contains: Myosin light chain kinase, smooth muscle, deglutamylated form;	S838	RAIGRLSSMAMISGL
Q15746	Myosin light chain kinase, smooth muscle; MLCK; smMLCK; EC=2.7.11.18; Kinase-related protein; KRP; Telokin; Contains: Myosin light chain kinase, smooth muscle, deglutamylated form;	S854	GRKSSTGSPTSPLNA
Q15746	Myosin light chain kinase, smooth muscle; MLCK; smMLCK; EC=2.7.11.18; Kinase-related protein; KRP; Telokin; Contains: Myosin light chain kinase, smooth muscle, deglutamylated form;	S516	PKDEVEVSDDDEKEP
Q15746	Myosin light chain kinase, smooth muscle; MLCK; smMLCK; EC=2.7.11.18; Kinase-related protein; KRP; Telokin; Contains: Myosin light chain kinase, smooth muscle, deglutamylated form;	Y653	QISEGVEYIHKQGIV
P29966	Myristoylated alanine-rich C-kinase substrate; MARCKS;	S167	FKKSFKLSGFSFKKN
P29966	Myristoylated alanine-rich C-kinase substrate; MARCKS; Protein kinase C substrate, 80 kDa protein, light chain; 80K-L protein; PKCSL;	S27	GEAAVASSPSKANGQ
P29966	Myristoylated alanine-rich C-kinase substrate; MARCKS; Protein kinase C substrate, 80 kDa protein, light chain; 80K-L protein; PKCSL;	S163	KRFSFKKSFKLSGFS
P29966	Myristoylated alanine-rich C-kinase substrate; MARCKS; Protein kinase C substrate, 80 kDa protein, light chain; 80K-L protein; PKCSL;	T150	TPSPSNETPKKKKKR
Q96P20	NACHT, LRR and PYD domains-containing protein 3; Angiotensin/vasopressin receptor AII/AVP-like; Caterpiller protein 1.1; CLR1.1; Cold autoinflammatory syndrome 1 protein; Cryopyrin; PYRIN-containing APAF1-like protein 1;	T233	GAAGIGKTILARKMM
Q96EB6	NAD-dependent protein deacetylase sirtuin-1; hSIRT1; EC=3.5.1.-; Regulatory protein SIR2 homolog 1; SIR2-like protein 1; hSIR2; Contains: SirtT1 75 kDa fragment; 75SirT1;	S47	DGPGLERSPGEPGGA
Q96EB6	NAD-dependent protein deacetylase sirtuin-1; hSIRT1; EC=3.5.1.-; Regulatory protein SIR2 homolog 1; SIR2-like protein 1; hSIR2; Contains: SirtT1 75 kDa fragment; 75SirT1;	S659	FHGAEVYSDSEDDVL
Q96EB6	NAD-dependent protein deacetylase sirtuin-1; hSIRT1; EC=3.5.1.-; Regulatory protein SIR2 homolog 1; SIR2-like protein 1; hSIR2; Contains: SirtT1 75 kDa fragment; 75SirT1;	T530	YLSELPPTPLHVSED
Q8IXJ6	NAD-dependent protein deacetylase sirtuin-2; EC=3.5.1.-; Regulatory protein SIR2 homolog 2; SIR2-like protein 2;	S356	HASIDAQSGAGVPNP
Q8IXJ6	NAD-dependent protein deacetylase sirtuin-2; EC=3.5.1.-; Regulatory protein SIR2 homolog 2; SIR2-like protein 2;	S368	PNPSTSASPKKSPPP
Q8IXJ6	NAD-dependent protein deacetylase sirtuin-2; EC=3.5.1.-; Regulatory protein SIR2 homolog 2; SIR2-like protein 2;	S25	QEAQDSDSDSEGGAA
Q9NTG7	NAD-dependent protein deacetylase sirtuin-3, mitochondrial; hSIRT3; EC=3.5.1.-; Regulatory protein SIR2 homolog 3; SIR2-like protein 3; Flags: Precursor;	T391	RDLVQRETGKLDGPD
Q8N6T7	NAD-dependent protein deacetylase sirtuin-6; EC=3.5.1.-; Regulatory protein SIR2 homolog 6; SIR2-like protein 6;	S330	HNGSEPASPKRERPT
Q9NXA8	NAD-dependent protein deacylase sirtuin-5, mitochondrial; EC=3.5.1.-; Regulatory protein SIR2 homolog 5; SIR2-like protein 5; Flags: Precursor;	S160	NLLEIHGSLFKTRCT
O43847	Nardilysin; EC=3.4.24.61; N-arginine dibasic convertase; NRD convertase; NRD-C; Flags: Precursor;	T390	QSKETLDTLEKWVTE
P32004	Neural cell adhesion molecule L1; N-CAM-L1; NCAM-L1; CD_antigen=CD171; Flags: Precursor;	S1204	GDIKPLGSDDSLADY
P32004	Neural cell adhesion molecule L1; N-CAM-L1; NCAM-L1; CD_antigen=CD171; Flags: Precursor;	S1184	GEYRSLESDNEEKAF
P32004	Neural cell adhesion molecule L1; N-CAM-L1; NCAM-L1; CD_antigen=CD171; Flags: Precursor;	S1248	NDSSGATSPINPAVA
O00401	Neural Wiskott-Aldrich syndrome protein; N-WASP;	S430	EQNSRPVSCSGRDAL
O00401	Neural Wiskott-Aldrich syndrome protein; N-WASP;	S484	KRSKAIHSSDEDEDE
O00401	Neural Wiskott-Aldrich syndrome protein; N-WASP;	Y256	RETSKVIYDFIEKTG
P36544	Neuronal acetylcholine receptor subunit alpha-7; Flags: Precursor;	Y386	ASNGNLLYIGFRGLD
P36544	Neuronal acetylcholine receptor subunit alpha-7; Flags: Precursor;	Y442	KILEEVRYIANRFRC
P51674	Neuronal membrane glycoprotein M6-a; M6a;	S267	QELHDIHSTRSKERL
P51674	Neuronal membrane glycoprotein M6-a; M6a;	S256	QKYEDIKSKEEQELH
P14598	Neutrophil cytosol factor 1; NCF-1; 47 kDa autosomal chronic granulomatous disease protein; 47 kDa neutrophil oxidase factor; NCF-47K; Neutrophil NADPH oxidase factor 1; Nox organizer 2; Nox-organizing protein 2; SH3 and PX domain-containing protein 1A; p47-phox;	Y139	QTKKPETYLMPKDGK
P14598	Neutrophil cytosol factor 1; NCF-1; 47 kDa autosomal chronic granulomatous disease protein; 47 kDa neutrophil oxidase factor; NCF-47K; Neutrophil NADPH oxidase factor 1; Nox organizer 2; Nox-organizing protein 2; SH3 and PX domain-containing protein 1A; p47-phox;	S370	PAVPPRPSADLILNR
P14598	Neutrophil cytosol factor 1; NCF-1; 47 kDa autosomal chronic granulomatous disease protein; 47 kDa neutrophil oxidase factor; NCF-47K; Neutrophil NADPH oxidase factor 1; Nox organizer 2; Nox-organizing protein 2; SH3 and PX domain-containing protein 1A; p47-phox;	S328	QDAYRRNSVRFLQQR
P25963	NF-kappa-B inhibitor alpha; I-kappa-B-alpha; IkB-alpha; IkappaBalpha; Major histocompatibility complex enhancer-binding protein MAD3;	T291	EDEESYDTESEFTEF
P25963	NF-kappa-B inhibitor alpha; I-kappa-B-alpha; IkB-alpha; IkappaBalpha; Major histocompatibility complex enhancer-binding protein MAD3;	S32	LLDDRHDSGLDSMKD
P25963	NF-kappa-B inhibitor alpha; I-kappa-B-alpha; IkB-alpha; IkappaBalpha; Major histocompatibility complex enhancer-binding protein MAD3;	S283	NLQMLPESEDEESYD
Q6T3U4	Niemann-Pick C1-like protein 1; Flags: Precursor;	S746	ALGRVAPSMLLCSLS
P35228	Nitric oxide synthase, inducible; EC=1.14.13.39; Hepatocyte NOS; HEP-NOS; Inducible NO synthase; Inducible NOS; iNOS; NOS type II; Peptidyl-cysteine S-nitrosylase NOS2;	Y868	ALCQPSEYSKWKFTN
P35228	Nitric oxide synthase, inducible; EC=1.14.13.39; Hepatocyte NOS; HEP-NOS; Inducible NO synthase; Inducible NOS; iNOS; NOS type II; Peptidyl-cysteine S-nitrosylase NOS2;	Y151	IEFVNQYYGSFKEAK
P35228	Nitric oxide synthase, inducible; EC=1.14.13.39; Hepatocyte NOS; HEP-NOS; Inducible NO synthase; Inducible NOS; iNOS; NOS type II; Peptidyl-cysteine S-nitrosylase NOS2;	S745	KSRQNLQSPTSSRAT
Q16288	NT-3 growth factor receptor; EC=2.7.10.1; GP145-TrkC; Trk-C; Neurotrophic tyrosine kinase receptor type 3; TrkC tyrosine kinase; Flags: Precursor;	T368	IAKNPLGTANQTING
Q16620	NT-3 growth factor receptor; EC=2.7.10.1; GP145-TrkC; Trk-C; Neurotrophic tyrosine kinase receptor type 3; TrkC tyrosine kinase; Flags: Precursor;	Y516	PVIENPQYFGITNSQ
O60285	NUAK family SNF1-like kinase 1; EC=2.7.11.1; AMPK-related protein kinase 5; ARK5; Omphalocele kinase 1;	S455	AEVPGKLSPKQSATM
O60285	NUAK family SNF1-like kinase 1; EC=2.7.11.1; AMPK-related protein kinase 5; ARK5; Omphalocele kinase 1;	S600	PARQRIRSCVSAENF
O60285	NUAK family SNF1-like kinase 1; EC=2.7.11.1; AMPK-related protein kinase 5; ARK5; Omphalocele kinase 1;	T211	QKDKFLQTFCGSPLY
Q16236	Nuclear factor erythroid 2-related factor 2; NF-E2-related factor 2; NFE2-related factor 2; HEBP1; Nuclear factor, erythroid derived 2, like 2;	S558	HLLKKQLSTLYLEVF
Q16236	Nuclear factor erythroid 2-related factor 2; NF-E2-related factor 2; NFE2-related factor 2; HEBP1; Nuclear factor, erythroid derived 2, like 2;	S40	SREVFDFSQRRKEYE
Q16236	Nuclear factor erythroid 2-related factor 2; NF-E2-related factor 2; NFE2-related factor 2; HEBP1; Nuclear factor, erythroid derived 2, like 2;	S215	VETTMVPSPEAKLTE
Q16649	Nuclear factor interleukin-3-regulated protein; E4 promoter-binding protein 4; Interleukin-3 promoter transcriptional activator; Interleukin-3-binding protein 1; Transcriptional activator NF-IL3A;	S353	EATQKLSSPIDMTSK
Q16649	Nuclear factor interleukin-3-regulated protein; E4 promoter-binding protein 4; Interleukin-3 promoter transcriptional activator; Interleukin-3-binding protein 1; Transcriptional activator NF-IL3A;	S258	SFSGYSHSPPLLQVN
Q16649	Nuclear factor interleukin-3-regulated protein; E4 promoter-binding protein 4; Interleukin-3 promoter transcriptional activator; Interleukin-3-binding protein 1; Transcriptional activator NF-IL3A;	S301	VPKGPIHSPVELQRV
Q00653	Nuclear factor NF-kappa-B p100 subunit; DNA-binding factor KBF2; H2TF1; Lymphocyte translocation chromosome 10 protein; Nuclear factor of kappa light polypeptide gene enhancer in B-cells 2; Oncogene Lyt-10; Lyt10; Contains: Nuclear factor NF-kappa-B p52 subunit;	S707	EPLCPLPSPPTSDSD
Q00653	Nuclear factor NF-kappa-B p100 subunit; DNA-binding factor KBF2; H2TF1; Lymphocyte translocation chromosome 10 protein; Nuclear factor of kappa light polypeptide gene enhancer in B-cells 2; Oncogene Lyt-10; Lyt10; Contains: Nuclear factor NF-kappa-B p52 subunit;	S99	EVDLVTHSDPPRAHA
Q00653	Nuclear factor NF-kappa-B p100 subunit; DNA-binding factor KBF2; H2TF1; Lymphocyte translocation chromosome 10 protein; Nuclear factor of kappa light polypeptide gene enhancer in B-cells 2; Oncogene Lyt-10; Lyt10; Contains: Nuclear factor NF-kappa-B p52 subunit;	S866	TAEVKEDSAYGSQSV
P19838	Nuclear factor NF-kappa-B p105 subunit; DNA-binding factor KBF1; EBP-1; Nuclear factor of kappa light polypeptide gene enhancer in B-cells 1; Contains: Nuclear factor NF-kappa-B p50 subunit;	S927	DSDSVCDSGVETSFR
P19838	Nuclear factor NF-kappa-B p105 subunit; DNA-binding factor KBF1; EBP-1; Nuclear factor of kappa light polypeptide gene enhancer in B-cells 1; Contains: Nuclear factor NF-kappa-B p50 subunit;	S337	FVQLRRKSDLETSEP
P19838	Nuclear factor NF-kappa-B p105 subunit; DNA-binding factor KBF1; EBP-1; Nuclear factor of kappa light polypeptide gene enhancer in B-cells 1; Contains: Nuclear factor NF-kappa-B p50 subunit;	S903	KTTSQAHSLPLSPAS
O95644	Nuclear factor of activated T-cells, cytoplasmic 1; NF-ATc1; NFATc1; NFAT transcription complex cytosolic component; NF-ATc; NFATc;	S294	PHGSPRVSVTDDSWL
O95644	Nuclear factor of activated T-cells, cytoplasmic 1; NF-ATc1; NFATc1; NFAT transcription complex cytosolic component; NF-ATc; NFATc;	S245	PSTSPRASVTEESWL
O95644	Nuclear factor of activated T-cells, cytoplasmic 1; NF-ATc1; NFATc1; NFAT transcription complex cytosolic component; NF-ATc; NFATc;	S172	YRDPSCLSPASSLSS
Q13469	Nuclear factor of activated T-cells, cytoplasmic 2; NF-ATc2; NFATc2; NFAT pre-existing subunit; NF-ATp; T-cell transcription factor NFAT1;	S326	PPKMWKTSPDPSPVS
Q13469	Nuclear factor of activated T-cells, cytoplasmic 2; NF-ATc2; NFATc2; NFAT pre-existing subunit; NF-ATp; T-cell transcription factor NFAT1;	S757	VLYQRSKSLSPSLLG
Q13469	Nuclear factor of activated T-cells, cytoplasmic 2; NF-ATc2; NFATc2; NFAT pre-existing subunit; NF-ATp; T-cell transcription factor NFAT1;	S856	VSQGQRLSPGSYPTV
Q13469	Nuclear factor of activated T-cells, cytoplasmic 2; NF-ATc2; NFATc2; NFAT pre-existing subunit; NF-ATp; T-cell transcription factor NFAT1;	S201	PRTSPIMSPRTSLAE
Q13469	Nuclear factor of activated T-cells, cytoplasmic 2; NF-ATc2; NFATc2; NFAT pre-existing subunit; NF-ATp; T-cell transcription factor NFAT1;	T96	SPRIEITPSHELIQ
Q13469	Nuclear factor of activated T-cells, cytoplasmic 2; NF-ATc2; NFATc2; NFAT pre-existing subunit; NF-ATp; T-cell transcription factor NFAT1;	S148	YREPLCLSPASSGSS
Q12968	Nuclear factor of activated T-cells, cytoplasmic 3; NF-ATc3; NFATc3; NFATx; T-cell transcription factor NFAT4; NF-AT4;	S207	AARFTLGSPLTSPGG
Q12968	Nuclear factor of activated T-cells, cytoplasmic 3; NF-ATc3; NFATc3; NFATx; T-cell transcription factor NFAT4; NF-AT4;	S186	ASSCESLSHIYDDVD
Q12968	Nuclear factor of activated T-cells, cytoplasmic 3; NF-ATc3; NFATc3; NFATx; T-cell transcription factor NFAT4; NF-AT4;	S165	RESSLSPSPASSISS
Q15788	Nuclear receptor coactivator 1; NCoA-1; EC=2.3.1.48; Class E basic helix-loop-helix protein 74; bHLHe74; Protein Hin-2; RIP160; Renal carcinoma antigen NY-REN-52; Steroid receptor coactivator 1; SRC-1;	S1185	GTPPASTSPFSQLAA
Q15788	Nuclear receptor coactivator 1; NCoA-1; EC=2.3.1.48; Class E basic helix-loop-helix protein 74; bHLHe74; Protein Hin-2; RIP160; Renal carcinoma antigen NY-REN-52; Steroid receptor coactivator 1; SRC-1;	S395	PSVNPSISPAHGVAR
Q15788	Nuclear receptor coactivator 1; NCoA-1; EC=2.3.1.48; Class E basic helix-loop-helix protein 74; bHLHe74; Protein Hin-2; RIP160; Renal carcinoma antigen NY-REN-52; Steroid receptor coactivator 1; SRC-1;	S569	RQMSSQNSPSRLNIQ
Q9BZE4	Nucleolar GTP-binding protein 1; Chronic renal failure gene protein; GTP-binding protein NGB;	S470	AGEYDSVSESEDEEM
Q9BZE4	Nucleolar GTP-binding protein 1; Chronic renal failure gene protein; GTP-binding protein NGB;	S558	RKRKREDSAPPSSVA
Q9BZE4	Nucleolar GTP-binding protein 1; Chronic renal failure gene protein; GTP-binding protein NGB;	S578	SRTPRDVSGLRDVKM
Q13133	Oxysterols receptor LXR-alpha; Liver X receptor alpha; Nuclear receptor subfamily 1 group H member 3;	S198	SLPPRASSPPQILPQ
P49023	Paxillin;	S85	HQQPQSSSPVYGSSA
P49023	Paxillin;	Y118	VGEEEHVYSFPNKQK
P49024	Paxillin;	S118	YGVPETNSPLGGKAG
Q96AY3	Peptidyl-prolyl cis-trans isomerase FKBP10; PPIase FKBP10; EC=5.2.1.8; 65 kDa FK506-binding protein; 65 kDa FKBP; FKBP-65; FK506-binding protein 10; FKBP-10; Immunophilin FKBP65; Rotamase; Flags: Precursor;	S35	GRGLGRASPAGGPLE
Q9Y680	Peptidyl-prolyl cis-trans isomerase FKBP7; PPIase FKBP7; EC=5.2.1.8; 23 kDa FK506-binding protein; 23 kDa FKBP; FKBP-23; FK506-binding protein 7; FKBP-7; Rotamase; Flags: Precursor;	Y72	AKDGSKFYCSRTQNE
Q99541	Perilipin-2; Adipophilin; Adipose differentiation-related protein; ADRP;	Y217	LVQKPSYYVRLGSLS
O60664	Perilipin-3; 47 kDa mannose 6-phosphate receptor-binding protein; 47 kDa MPR-binding protein; Cargo selection protein TIP47; Mannose-6-phosphate receptor-binding protein 1; Placental protein 17; PP17;	S130	ELVSSKVSGAQEMVS
O60664	Perilipin-3; 47 kDa mannose 6-phosphate receptor-binding protein; 47 kDa MPR-binding protein; Cargo selection protein TIP47; Mannose-6-phosphate receptor-binding protein 1; Placental protein 17; PP17;	S179	GVQSVMGSRLGQMVL
O60664	Perilipin-3; 47 kDa mannose 6-phosphate receptor-binding protein; 47 kDa MPR-binding protein; Cargo selection protein TIP47; Mannose-6-phosphate receptor-binding protein 1; Placental protein 17; PP17;	Y95	QIASASEYAHRGLDK
Q00G26	Perilipin-5; Lipid storage droplet protein 5;	S203	GYFVRLGSLSARIRH
Q00G26	Perilipin-5; Lipid storage droplet protein 5;	S277	PPESRRRSQAELETL
P32119	Peroxiredoxin-2; EC=1.11.1.15; Natural killer cell-enhancing factor B; NKEF-B; PRP; Thiol-specific antioxidant protein; TSA; Thioredoxin peroxidase 1; Thioredoxin-dependent peroxide reductase 1;	Y193	KPNVDDSKEYFSKHN
P32119	Peroxiredoxin-2; EC=1.11.1.15; Natural killer cell-enhancing factor B; NKEF-B; PRP; Thiol-specific antioxidant protein; TSA; Thioredoxin peroxidase 1; Thioredoxin-dependent peroxide reductase 1;	T89	THLAWINTPRKEGGL
Q15067	Peroxisomal acyl-coenzyme A oxidase 1; AOX; EC=1.3.3.6; Palmitoyl-CoA oxidase; Straight-chain acyl-CoA oxidase; SCOX;	S26	LTHILDGSPEKTRRR
Q15067	Peroxisomal acyl-coenzyme A oxidase 1; AOX; EC=1.3.3.6; Palmitoyl-CoA oxidase; Straight-chain acyl-CoA oxidase; SCOX;	Y487	PESLTEAYKLRAARL
Q15067	Peroxisomal acyl-coenzyme A oxidase 1; AOX; EC=1.3.3.6; Palmitoyl-CoA oxidase; Straight-chain acyl-CoA oxidase; SCOX;	Y275	PLSNKLTYGTMVFVR
Q9UKG9	Peroxisomal carnitine O-octanoyltransferase; COT; EC=2.3.1.137;	S533	TDPLFSKSGGGGNFV
P51659	Peroxisomal multifunctional enzyme type 2; MFE-2; 17-beta-hydroxysteroid dehydrogenase 4; 17-beta-HSD 4; D-bifunctional protein; DBP; Multifunctional protein 2; MPF-2; Contains: (3R)-hydroxyacyl-CoA dehydrogenase; EC=1.1.1.n12; Contains: Enoyl-CoA hydratase 2; EC=4.2.1.107; EC=4.2.1.119; 3-alpha,7-alpha,12-alpha-trihydroxy-5-beta-cholest-24-enoyl-CoA hydratase;	S3	MGSPLRFDGRVVLVT
P51659	Peroxisomal multifunctional enzyme type 2; MFE-2; 17-beta-hydroxysteroid dehydrogenase 4; 17-beta-HSD 4; D-bifunctional protein; DBP; Multifunctional protein 2; MPF-2; Contains: (3R)-hydroxyacyl-CoA dehydrogenase; EC=1.1.1.n12; Contains: Enoyl-CoA hydratase 2; EC=4.2.1.107; EC=4.2.1.119; 3-alpha,7-alpha,12-alpha-trihydroxy-5-beta-cholest-24-enoyl-CoA hydratase;	S318	NHTSRATSTATSGFA
P51659	Peroxisomal multifunctional enzyme type 2; MFE-2; 17-beta-hydroxysteroid dehydrogenase 4; 17-beta-HSD 4; D-bifunctional protein; DBP; Multifunctional protein 2; MPF-2; Contains: (3R)-hydroxyacyl-CoA dehydrogenase; EC=1.1.1.n12; Contains: Enoyl-CoA hydratase 2; EC=4.2.1.107; EC=4.2.1.119; 3-alpha,7-alpha,12-alpha-trihydroxy-5-beta-cholest-24-enoyl-CoA hydratase;	S265	RQKNHPMTPEAVKAN
Q9BY49	Peroxisomal trans-2-enoyl-CoA reductase; TERP; EC=1.3.1.38; 2,4-dienoyl-CoA reductase-related protein; DCR-RP; HPDHase; pVI-ARL;	Y149	GAARAGVYNLTKSLA
Q07869	Peroxisome proliferator-activated receptor alpha; PPAR-alpha; Nuclear receptor subfamily 1 group C member 1;	T29	CKGFFRRTIRLKLVY
Q07869	Peroxisome proliferator-activated receptor alpha; PPAR-alpha; Nuclear receptor subfamily 1 group C member 1;	S163	CRFHKCLSVGMSHNA
Q07869	Peroxisome proliferator-activated receptor alpha; PPAR-alpha; Nuclear receptor subfamily 1 group C member 1;	S21	LEAGDLESPLSEEFL
Q07869	Peroxisome proliferator-activated receptor alpha; PPAR-alpha; Nuclear receptor subfamily 1 group C member 1;	S6	MVDTESPLCPLSPLE
Q07869	Peroxisome proliferator-activated receptor alpha; PPAR-alpha; Nuclear receptor subfamily 1 group C member 1;	S179	RFGRMPRSEKAKLKA
Q9UBK2	Peroxisome proliferator-activated receptor gamma coactivator 1-alpha; PGC-1-alpha; PPAR-gamma coactivator 1-alpha; PPARGC-1-alpha; Ligand effect modulator 6;	T172	AGLTPPTTPPHKANQ
Q9UBK2	Peroxisome proliferator-activated receptor gamma coactivator 1-alpha; PGC-1-alpha; PPAR-gamma coactivator 1-alpha; PPARGC-1-alpha; Ligand effect modulator 6;	S444	RMRSRSRSFSRHRSC
Q9UBK2	Peroxisome proliferator-activated receptor gamma coactivator 1-alpha; PGC-1-alpha; PPAR-gamma coactivator 1-alpha; PPARGC-1-alpha; Ligand effect modulator 6;	S139	SLPLTPESPNDPKGS
P37231	Peroxisome proliferator-activated receptor gamma; PPAR-gamma; Nuclear receptor subfamily 1 group C member 3;	S112	AIKVEPASPPYYSEK
P37231	Peroxisome proliferator-activated receptor gamma; PPAR-gamma; Nuclear receptor subfamily 1 group C member 3;	S273	TGKTTDKSPFVIYDM
Q5SV97	PGC-1 and ERR-induced regulator in muscle protein 1; PPARGC1 and ESRR-induced regulator in muscle 1; Peroxisome proliferator-activated receptor gamma coactivator 1 and estrogen-related receptor-induced regulator in muscle 1;	S62	PPGEPPGSPKSPGHS
Q14693	Phosphatidate phosphatase LPIN1; EC=3.1.3.4; Lipin-1;	T249	PSGSRPSTPKSDSEL
Q14693	Phosphatidate phosphatase LPIN1; EC=3.1.3.4; Lipin-1;	S162	RRKRRRKSQLDSLKR
Q14693	Phosphatidate phosphatase LPIN1; EC=3.1.3.4; Lipin-1;	S449	VGSSGVDSGVESTSD
Q92539	Phosphatidate phosphatase LPIN2; EC=3.1.3.4; Lipin-2;	S106	LPAYLATSPIPTEDQ
Q92539	Phosphatidate phosphatase LPIN2; EC=3.1.3.4; Lipin-2;	S243	PQAVCPKSDSELEVK
Q92539	Phosphatidate phosphatase LPIN2; EC=3.1.3.4; Lipin-2;	S303	THFRVIPSEDNLISE
Q9BQK8	Phosphatidate phosphatase LPIN3; EC=3.1.3.4; Lipin-3; Lipin-3-like;	S162	DAVATDSSPEELEAG
P60484	Phosphatidylinositol 3,4,5-trisphosphate 3-phosphatase and dual-specificity protein phosphatase PTEN; EC=3.1.3.16; EC=3.1.3.48; EC=3.1.3.67; Mutated in multiple advanced cancers 1; Phosphatase and tensin homolog;	S380	EPDHYRYSDTTDSDP
P60484	Phosphatidylinositol 3,4,5-trisphosphate 3-phosphatase and dual-specificity protein phosphatase PTEN; EC=3.1.3.16; EC=3.1.3.48; EC=3.1.3.67; Mutated in multiple advanced cancers 1; Phosphatase and tensin homolog;	Y315	RADNDKEYLVLTLTK
P60484	Phosphatidylinositol 3,4,5-trisphosphate 3-phosphatase and dual-specificity protein phosphatase PTEN; EC=3.1.3.16; EC=3.1.3.48; EC=3.1.3.67; Mutated in multiple advanced cancers 1; Phosphatase and tensin homolog;	Y138	TGVMICAYLLHRGKF
P27986	Phosphatidylinositol 3-kinase regulatory subunit alpha; PI3-kinase regulatory subunit alpha; PI3K regulatory subunit alpha; PtdIns-3-kinase regulatory subunit alpha; Phosphatidylinositol 3-kinase 85 kDa regulatory subunit alpha; PI3-kinase subunit p85-alpha; PtdIns-3-kinase regulatory subunit p85-alpha;	S608	ENTEDQYSLVEDDED
P27986	Phosphatidylinositol 3-kinase regulatory subunit alpha; PI3-kinase regulatory subunit alpha; PI3K regulatory subunit alpha; PtdIns-3-kinase regulatory subunit alpha; Phosphatidylinositol 3-kinase 85 kDa regulatory subunit alpha; PI3-kinase subunit p85-alpha; PtdIns-3-kinase regulatory subunit p85-alpha;	Y580	LRKTRDQYLMWLTQK
P27986	Phosphatidylinositol 3-kinase regulatory subunit alpha; PI3-kinase regulatory subunit alpha; PI3K regulatory subunit alpha; PtdIns-3-kinase regulatory subunit alpha; Phosphatidylinositol 3-kinase 85 kDa regulatory subunit alpha; PI3-kinase subunit p85-alpha; PtdIns-3-kinase regulatory subunit p85-alpha;	Y467	SREYDRLYEEYTRTS
O00459	Phosphatidylinositol 3-kinase regulatory subunit beta; PI3-kinase regulatory subunit beta; PI3K regulatory subunit beta; PtdIns-3-kinase regulatory subunit beta; Phosphatidylinositol 3-kinase 85 kDa regulatory subunit beta; PI3-kinase subunit p85-beta; PtdIns-3-kinase regulatory subunit p85-beta;	Y655	ESSQRGCYACSVVVD
O00459	Phosphatidylinositol 3-kinase regulatory subunit beta; PI3-kinase regulatory subunit beta; PI3K regulatory subunit beta; PtdIns-3-kinase regulatory subunit beta; Phosphatidylinositol 3-kinase 85 kDa regulatory subunit beta; PI3-kinase subunit p85-beta; PtdIns-3-kinase regulatory subunit p85-beta;	Y605	KNETEDQYALMEDED
O00459	Phosphatidylinositol 3-kinase regulatory subunit beta; PI3-kinase regulatory subunit beta; PI3K regulatory subunit beta; PtdIns-3-kinase regulatory subunit beta; Phosphatidylinositol 3-kinase 85 kDa regulatory subunit beta; PI3-kinase subunit p85-beta; PtdIns-3-kinase regulatory subunit p85-beta;	Y464	SREYDQLYEEYTRTS
P42338	Phosphatidylinositol 4,5-bisphosphate 3-kinase catalytic subunit beta isoform; PI3-kinase subunit beta; PI3K-beta; PI3Kbeta; PtdIns-3-kinase subunit beta; EC=2.7.1.153; Phosphatidylinositol 4,5-bisphosphate 3-kinase 110 kDa catalytic subunit beta; PtdIns-3-kinase subunit p110-beta; p110beta;	Y504	ENKKQPYYYPPFDKI
P42338	Phosphatidylinositol 4,5-bisphosphate 3-kinase catalytic subunit beta isoform; PI3-kinase subunit beta; PI3K-beta; PI3Kbeta; PtdIns-3-kinase subunit beta; EC=2.7.1.153; Phosphatidylinositol 4,5-bisphosphate 3-kinase 110 kDa catalytic subunit beta; PtdIns-3-kinase subunit p110-beta; p110beta;	S1070	KVNWMAHTVRKDYRS
P42338	Phosphatidylinositol 4,5-bisphosphate 3-kinase catalytic subunit beta isoform; PI3-kinase subunit beta; PI3K-beta; PI3Kbeta; PtdIns-3-kinase subunit beta; EC=2.7.1.153; Phosphatidylinositol 4,5-bisphosphate 3-kinase 110 kDa catalytic subunit beta; PtdIns-3-kinase subunit p110-beta; p110beta;	Y956	RVPFILTYDFIHVIQ
O00329	Phosphatidylinositol 4,5-bisphosphate 3-kinase catalytic subunit delta isoform; PI3-kinase subunit delta; PI3K-delta; PI3Kdelta; PtdIns-3-kinase subunit delta; EC=2.7.1.153; Phosphatidylinositol 4,5-bisphosphate 3-kinase 110 kDa catalytic subunit delta; PtdIns-3-kinase subunit p110-delta; p110delta;	Y484	EVAPHPVYYPALEKI
O00329	Phosphatidylinositol 4,5-bisphosphate 3-kinase catalytic subunit delta isoform; PI3-kinase subunit delta; PI3K-delta; PI3Kdelta; PtdIns-3-kinase subunit delta; EC=2.7.1.153; Phosphatidylinositol 4,5-bisphosphate 3-kinase 110 kDa catalytic subunit delta; PtdIns-3-kinase subunit p110-delta; p110delta;	S1039	KVNWLAHNVSKDNRQ
O00329	Phosphatidylinositol 4,5-bisphosphate 3-kinase catalytic subunit delta isoform; PI3-kinase subunit delta; PI3K-delta; PI3Kdelta; PtdIns-3-kinase subunit delta; EC=2.7.1.153; Phosphatidylinositol 4,5-bisphosphate 3-kinase 110 kDa catalytic subunit delta; PtdIns-3-kinase subunit p110-delta; p110delta;	Y524	RRGSGELYEHEKDLV
P48736	Phosphatidylinositol 4,5-bisphosphate 3-kinase catalytic subunit gamma isoform; PI3-kinase subunit gamma; PI3K-gamma; PI3Kgamma; PtdIns-3-kinase subunit gamma; EC=2.7.1.153; Phosphatidylinositol 4,5-bisphosphate 3-kinase 110 kDa catalytic subunit gamma; PtdIns-3-kinase subunit p110-gamma; p110gamma; Phosphoinositide-3-kinase catalytic gamma polypeptide; Serine/threonine protein kinase PIK3CG; EC=…	S582	LWHFRYESLKHPKAY
P48736	Phosphatidylinositol 4,5-bisphosphate 3-kinase catalytic subunit gamma isoform; PI3-kinase subunit gamma; PI3K-gamma; PI3Kgamma; PtdIns-3-kinase subunit gamma; EC=2.7.1.153; Phosphatidylinositol 4,5-bisphosphate 3-kinase 110 kDa catalytic subunit gamma; PtdIns-3-kinase subunit p110-gamma; p110gamma; Phosphoinositide-3-kinase catalytic gamma polypeptide; Serine/threonine protein kinase PIK3CG; EC=…	T607	QQEIVAKTYQLLARR
O60331	Phosphatidylinositol 4-phosphate 5-kinase type-1 gamma; PIP5K1-gamma; PtdIns(4)P-5-kinase 1 gamma; EC=2.7.1.68; Phosphatidylinositol 4-phosphate 5-kinase type I gamma; PIP5KIgamma;	Y649	TDERSWVYSPLHYSA
O95394	Phosphoacetylglucosamine mutase; PAGM; EC=5.4.2.3; Acetylglucosamine phosphomutase; N-acetylglucosamine-phosphate mutase; Phosphoglucomutase-3; PGM 3;	S64	IGVMVTASHNPEEDN
O95394	Phosphoacetylglucosamine mutase; PAGM; EC=5.4.2.3; Acetylglucosamine phosphomutase; N-acetylglucosamine-phosphate mutase; Phosphoglucomutase-3; PGM 3;	S463	VADRRVISTTDAERQ
P36871	Phosphoglucomutase-1; PGM 1; EC=5.4.2.2; Glucose phosphomutase 1;	S117	GGIILTASHNPGGPN
P36871	Phosphoglucomutase-1; PGM 1; EC=5.4.2.2; Glucose phosphomutase 1;	T467	SANDKVYTVEKADNF
P36871	Phosphoglucomutase-1; PGM 1; EC=5.4.2.2; Glucose phosphomutase 1;	Y156	NATKIALYETPTGWK
Q96G03	Phosphoglucomutase-2; PGM 2; EC=5.4.2.2; Glucose phosphomutase 2; Phosphodeoxyribomutase; Phosphopentomutase; EC=5.4.2.7;	S165	AGIMITASHNPKQDN
Q96G03	Phosphoglucomutase-2; PGM 2; EC=5.4.2.2; Glucose phosphomutase 2; Phosphodeoxyribomutase; Phosphopentomutase; EC=5.4.2.7;	T19	DARLDQETAQWLRWD
Q96G03	Phosphoglucomutase-2; PGM 2; EC=5.4.2.2; Glucose phosphomutase 2; Phosphodeoxyribomutase; Phosphopentomutase; EC=5.4.2.7;	Y568	GTEPKIKYYAELCAP
P00558	Phosphoglycerate kinase 1; EC=2.7.2.3; Cell migration-inducing gene 10 protein; Primer recognition protein 2; PRP 2;	S136	EGKGKDASGNKVKAE
P00558	Phosphoglycerate kinase 1; EC=2.7.2.3; Cell migration-inducing gene 10 protein; Primer recognition protein 2; PRP 2;	Y76	GVPMPDKYSLEPVAV
P00558	Phosphoglycerate kinase 1; EC=2.7.2.3; Cell migration-inducing gene 10 protein; Primer recognition protein 2; PRP 2;	S203	YFAKALESPERPFLA
P18669	Phosphoglycerate mutase 1; EC=3.1.3.13; EC=5.4.2.11; EC=5.4.2.4; BPG-dependent PGAM 1; Phosphoglycerate mutase isozyme B; PGAM-B;	S118	QVKIWRRSYDVPPPP
P18669	Phosphoglycerate mutase 1; EC=3.1.3.13; EC=5.4.2.11; EC=5.4.2.4; BPG-dependent PGAM 1; Phosphoglycerate mutase isozyme B; PGAM-B;	S23	WNLENRFSGWYDADL
P18669	Phosphoglycerate mutase 1; EC=3.1.3.13; EC=5.4.2.11; EC=5.4.2.4; BPG-dependent PGAM 1; Phosphoglycerate mutase isozyme B; PGAM-B;	Y92	WRLNERHYGGLTGLN
Q6ZUJ8	Phosphoinositide 3-kinase adapter protein 1; B-cell adapter for phosphoinositide 3-kinase; B-cell phosphoinositide 3-kinase adapter protein 1;	Y694	AKVEFGVYESGPRKS
Q6ZUJ8	Phosphoinositide 3-kinase adapter protein 1; B-cell adapter for phosphoinositide 3-kinase; B-cell phosphoinositide 3-kinase adapter protein 1;	Y513	LGQEEDVYHTVDDDE
Q6ZUJ8	Phosphoinositide 3-kinase adapter protein 1; B-cell adapter for phosphoinositide 3-kinase; B-cell phosphoinositide 3-kinase adapter protein 1;	Y570	QERPGNFYVSSESIR
Q16816	Phosphorylase b kinase gamma catalytic chain, skeletal muscle/heart isoform; PHK-gamma-M; EC=2.7.11.19; Phosphorylase kinase subunit gamma-1; Serine/threonine-protein kinase PHKG1; EC=2.7.11.1; EC=2.7.11.26;	Y338	EIVIRDPYALRPLRR
P46019	Phosphorylase b kinase regulatory subunit alpha, liver isoform; Phosphorylase kinase alpha L subunit;	S1015	KQMTRRFSADEQFFS
P46019	Phosphorylase b kinase regulatory subunit alpha, liver isoform; Phosphorylase kinase alpha L subunit;	S729	VLSAHRKSLNLVDSP
P46020	Phosphorylase b kinase regulatory subunit alpha, skeletal muscle isoform; Phosphorylase kinase alpha M subunit;	S758	IHLPRDQSGEVDFKA
P46020	Phosphorylase b kinase regulatory subunit alpha, skeletal muscle isoform; Phosphorylase kinase alpha M subunit;	S972	KEFGVERSVRPTDSN
P46020	Phosphorylase b kinase regulatory subunit alpha, skeletal muscle isoform; Phosphorylase kinase alpha M subunit;	S5	MRSRSNSGVRLDGYA
Q93100	Phosphorylase b kinase regulatory subunit beta; Phosphorylase kinase subunit beta;	Y338	KRFLRDGYRTSLEDP
Q93100	Phosphorylase b kinase regulatory subunit beta; Phosphorylase kinase subunit beta;	T702	KVKRQSSTPSAPELG
Q93100	Phosphorylase b kinase regulatory subunit beta; Phosphorylase kinase subunit beta;	Y1055	QDDMTSFYNTPPLGK
P20020	Plasma membrane calcium-transporting ATPase 1; PMCA1; EC=3.6.3.8; Plasma membrane calcium ATPase isoform 1; Plasma membrane calcium pump isoform 1;	S17	AYSGVKNSLKEANHD
P20020	Plasma membrane calcium-transporting ATPase 1; PMCA1; EC=3.6.3.8; Plasma membrane calcium ATPase isoform 1; Plasma membrane calcium pump isoform 1;	S1155	PEFRIEDSEPHIPLI
P20020	Plasma membrane calcium-transporting ATPase 1; PMCA1; EC=3.6.3.8; Plasma membrane calcium ATPase isoform 1; Plasma membrane calcium pump isoform 1;	S1182	RNSSPPPSPNKNNNA
P16234	Platelet-derived growth factor receptor alpha; PDGF-R-alpha; PDGFR-alpha; EC=2.7.10.1; Alpha platelet-derived growth factor receptor; Alpha-type platelet-derived growth factor receptor; CD140 antigen-like family member A; CD140a antigen; Platelet-derived growth factor alpha receptor; Platelet-derived growth factor receptor 2; PDGFR-2; CD_antigen=CD140a; Flags: Precursor;	Y20	ADESTRSYVILSFEN
P16234	Platelet-derived growth factor receptor alpha; PDGF-R-alpha; PDGFR-alpha; EC=2.7.10.1; Alpha platelet-derived growth factor receptor; Alpha-type platelet-derived growth factor receptor; CD140 antigen-like family member A; CD140a antigen; Platelet-derived growth factor alpha receptor; Platelet-derived growth factor receptor 2; PDGFR-2; CD_antigen=CD140a; Flags: Precursor;	Y572	ISPDGHEYIYVDPMQ
P16234	Platelet-derived growth factor receptor alpha; PDGF-R-alpha; PDGFR-alpha; EC=2.7.10.1; Alpha platelet-derived growth factor receptor; Alpha-type platelet-derived growth factor receptor; CD140 antigen-like family member A; CD140a antigen; Platelet-derived growth factor alpha receptor; Platelet-derived growth factor receptor 2; PDGFR-2; CD_antigen=CD140a; Flags: Precursor;	Y1018	RLSADSGYIIPLPDI
P09619	Platelet-derived growth factor receptor beta; PDGF-R-beta; PDGFR-beta; EC=2.7.10.1; Beta platelet-derived growth factor receptor; Beta-type platelet-derived growth factor receptor; CD140 antigen-like family member B; Platelet-derived growth factor receptor 1; PDGFR-1; CD_antigen=CD140b; Flags: Precursor;	Y857	DIMRDSNYISKGSTF
P09619	Platelet-derived growth factor receptor beta; PDGF-R-beta; PDGFR-beta; EC=2.7.10.1; Beta platelet-derived growth factor receptor; Beta-type platelet-derived growth factor receptor; CD140 antigen-like family member B; Platelet-derived growth factor receptor 1; PDGFR-1; CD_antigen=CD140b; Flags: Precursor;	Y1008	LDTSSVLYTAVQPNE
P09619	Platelet-derived growth factor receptor beta; PDGF-R-beta; PDGFR-beta; EC=2.7.10.1; Beta platelet-derived growth factor receptor; Beta-type platelet-derived growth factor receptor; CD140 antigen-like family member B; Platelet-derived growth factor receptor 1; PDGFR-1; CD_antigen=CD140b; Flags: Precursor;	Y751	SKDESVDYVPMLDMK
Q9NTG1	Polycystic kidney disease and receptor for egg jelly-related protein; PKD and REJ homolog; Flags: Precursor;	Y2235	PEKNSHRYLGLKTRN
P54707	Potassium-transporting ATPase alpha chain 2; EC=3.6.3.10; Non-gastric H(+)/K(+) ATPase subunit alpha; Proton pump;	S10	QKTPEIYSVELSGTK
P54707	Potassium-transporting ATPase alpha chain 2; EC=3.6.3.10; Non-gastric H(+)/K(+) ATPase subunit alpha; Proton pump;	T362	VTVTLSLTAKRMAKK
C9J2N0	Profilin-2; Profilin II;	Y114	GGLNKKAYSMAKYLR
P35080	Profilin-2; Profilin II;	Y99	SQGGEPTYNVAVGRA
P35232	Prohibitin;	S151	ELVSRQVSDDLTERA
P35232	Prohibitin;	Y114	FTSIGEDYDERVLPS
P35232	Prohibitin;	Y259	SRSRNITYLPAGQSV
O43586	Proline-serine-threonine phosphatase-interacting protein 1; PEST phosphatase-interacting protein 1; CD2-binding protein 1; H-PIP;	T333	ASAASTETLTPTPER
O43586	Proline-serine-threonine phosphatase-interacting protein 1; PEST phosphatase-interacting protein 1; CD2-binding protein 1; H-PIP;	Y119	QKEQRKKYEAVMDRV
Q05769	Prostaglandin G/H synthase 2; EC=1.14.99.1; Cyclooxygenase-2; COX-2; Glucocorticoid-regulated inflammatory cyclooxygenase; Gripghs; Macrophage activation-associated marker protein P71/73; PES-2; PHS II; Prostaglandin H2 synthase 2; PGH synthase 2; PGHS-2; Prostaglandin-endoperoxide synthase 2; TIS10 protein; Flags: Precursor;	Y446	DQSREMKYQSLNEYR
Q05769	Prostaglandin G/H synthase 2; EC=1.14.99.1; Cyclooxygenase-2; COX-2; Glucocorticoid-regulated inflammatory cyclooxygenase; Gripghs; Macrophage activation-associated marker protein P71/73; PES-2; PHS II; Prostaglandin H2 synthase 2; PGH synthase 2; PGHS-2; Prostaglandin-endoperoxide synthase 2; TIS10 protein; Flags: Precursor;	S437	VQAVAKASIDQSREM
Q5VYK3	Proteasome-associated protein ECM29 homolog; Ecm29;	S1144	GIRQAMTSIWNALVT
Q5VYK3	Proteasome-associated protein ECM29 homolog; Ecm29;	Y107	IIYVKMGYPRLPVEK
Q5VYK3	Proteasome-associated protein ECM29 homolog; Ecm29;	T836	PSEGSGFTKLHLVES
P35354	Protein 4.1; P4.1; 4.1R; Band 4.1; EPB4.1;	S437	VQKVSQASIDQSRQM
P11171	Protein 4.1; P4.1; 4.1R; Band 4.1; EPB4.1;	S84	RGLSRLFSSFLKRPK
P11171	Protein 4.1; P4.1; 4.1R; Band 4.1; EPB4.1;	Y660	RLDGENIYIRHSNLM
P14921	Protein C-ets-1; p54;	T38	CADVPLLTPSSKEMM
P14921	Protein C-ets-1; p54;	S257	DSFESIESYDSCDRL
P14921	Protein C-ets-1; p54;	S282	NSLQRVPSYDSFDSE
P30101	Protein disulfide-isomerase A3; EC=5.3.4.1; 58 kDa glucose-regulated protein; 58 kDa microsomal protein; p58; Disulfide isomerase ER-60; Endoplasmic reticulum resident protein 57; ER protein 57; ERp57; Endoplasmic reticulum resident protein 60; ER protein 60; ERp60; Flags: Precursor;	Y67	CKRLAPEYEAAATRL
P30101	Protein disulfide-isomerase A3; EC=5.3.4.1; 58 kDa glucose-regulated protein; 58 kDa microsomal protein; p58; Disulfide isomerase ER-60; Endoplasmic reticulum resident protein 57; ER protein 57; ERp57; Endoplasmic reticulum resident protein 60; ER protein 60; ERp60; Flags: Precursor;	T223	EDKTVAYTEQKMTSG
P30101	Protein disulfide-isomerase A3; EC=5.3.4.1; 58 kDa glucose-regulated protein; 58 kDa microsomal protein; p58; Disulfide isomerase ER-60; Endoplasmic reticulum resident protein 57; ER protein 57; ERp57; Endoplasmic reticulum resident protein 60; ER protein 60; ERp60; Flags: Precursor;	S456	GFPTIYFSPANKKLN
Q9P2X3	Protein IMPACT; Imprinted and ancient gene protein;	T130	GPDVKKKTEEEDVEC
Q9P2X3	Protein IMPACT; Imprinted and ancient gene protein;	T98	NKKIASATHNIYAYR
P17252	Protein kinase C alpha type; PKC-A; PKC-alpha; EC=2.7.11.13;	T497	MDGVTTRTFCGTPDY
P17252	Protein kinase C alpha type; PKC-A; PKC-alpha; EC=2.7.11.13;	Y658	SDFEGFSYVNPQFVH
P17252	Protein kinase C alpha type; PKC-A; PKC-alpha; EC=2.7.11.13;	T638	TRGQPVLTPPDQLVI
Q05655	Protein kinase C delta type; EC=2.7.11.13; Tyrosine-protein kinase PRKCD; EC=2.7.10.2; nPKC-delta; Contains: Protein kinase C delta type regulatory subunit; Contains: Protein kinase C delta type catalytic subunit; Sphingosine-dependent protein kinase-1; SDK1;	S645	LNEKARLSYSDKNLI
Q05655	Protein kinase C delta type; EC=2.7.11.13; Tyrosine-protein kinase PRKCD; EC=2.7.10.2; nPKC-delta; Contains: Protein kinase C delta type regulatory subunit; Contains: Protein kinase C delta type catalytic subunit; Sphingosine-dependent protein kinase-1; SDK1;	Y313	SSEPVGIYQGFEKKT
Q02156	Protein kinase C epsilon type; EC=2.7.11.13; nPKC-epsilon;	S350	RSKSAPTSPCDQEIK
Q02156	Protein kinase C epsilon type; EC=2.7.11.13; nPKC-epsilon;	T566	LNGVTTTTFCGTPDY
Q02156	Protein kinase C epsilon type; EC=2.7.11.13; nPKC-epsilon;	S368	NNIRKALSFDNRGEE
Q02156	Protein kinase C epsilon type; EC=2.7.11.13; nPKC-epsilon;	S729	QEEFKGFSYFGEDLM
Q04759	Protein kinase C theta type; EC=2.7.11.13; nPKC-theta;	T538	LGDAKTNTFCGTPDY
Q04759	Protein kinase C theta type; EC=2.7.11.13; nPKC-theta;	S695	QNMFRNFSFMNPGME
Q04759	Protein kinase C theta type; EC=2.7.11.13; nPKC-theta;	Y90	SETTVELYSLAERCR
Q96HA8	Protein N-terminal glutamine amidohydrolase; EC=3.5.1.-; Protein NH2-terminal glutamine deamidase; N-terminal Gln amidase; Nt(Q)-amidase; WDYHV motif-containing protein 1;	S171	PCIETGDSKMNLNDF
O14974	Protein phosphatase 1 regulatory subunit 12A; 130 kDa myosin-binding subunit of smooth muscle myosin phosphatase; Myosin phosphatase-targeting subunit 1; Myosin phosphatase target subunit 1; PP1M subunit M110; Protein phosphatase myosin-binding subunit;	T717	TIGRSRSTRTREQEN
O14974	Protein phosphatase 1 regulatory subunit 12A; Myosin phosphatase-targeting subunit 1; Myosin phosphatase target subunit 1; Protein phosphatase myosin-binding subunit;	T696	ARQSRRSTQGVTLTD
O14974	Protein phosphatase 1 regulatory subunit 12A; Myosin phosphatase-targeting subunit 1; Myosin phosphatase target subunit 1; Protein phosphatase myosin-binding subunit;	S445	LGLRKTGSYGALAEI
O14974	Protein phosphatase 1 regulatory subunit 12A; Myosin phosphatase-targeting subunit 1; Myosin phosphatase target subunit 1; Protein phosphatase myosin-binding subunit;	T853	PREKRRSTGVSFWTQ
Q86U86	Protein polybromo-1; hPB1; BRG1-associated factor 180; BAF180; Polybromo-1D;	S355	ALQYGSESEEDAALA
Q86U86	Protein polybromo-1; hPB1; BRG1-associated factor 180; BAF180; Polybromo-1D;	S25	DFDDGHHSVSTPGPS
Q86U86	Protein polybromo-1; hPB1; BRG1-associated factor 180; BAF180; Polybromo-1D;	S1453	QQQQPSASPRAGTPV
P55085	Proteinase-activated receptor 2; PAR-2; Coagulation factor II receptor-like 1; G-protein coupled receptor 11; Thrombin receptor-like 1; Contains: Proteinase-activated receptor 2, alternate cleaved 1; Contains: Proteinase-activated receptor 2, alternate cleaved 2; Flags: Precursor;	S384	KKHSRKSSSYSSSST
P55085	Proteinase-activated receptor 2; PAR-2; Coagulation factor II receptor-like 1; G-protein coupled receptor 11; Thrombin receptor-like 1; Contains: Proteinase-activated receptor 2, alternate cleaved 1; Contains: Proteinase-activated receptor 2, alternate cleaved 2; Flags: Precursor;	S387	SRKSSSYSSSSTTVK
Q14289	Protein-tyrosine kinase 2-beta; EC=2.7.10.2; Calcium-dependent tyrosine kinase; CADTK; Calcium-regulated non-receptor proline-rich tyrosine kinase; Cell adhesion kinase beta; CAK-beta; CAKB; Focal adhesion kinase 2; FADK 2; Proline-rich tyrosine kinase 2; Related adhesion focal tyrosine kinase; RAFTK;	Y402	CSIESDIYAEIPDET
Q14289	Protein-tyrosine kinase 2-beta; EC=2.7.10.2; Calcium-dependent tyrosine kinase; CADTK; Calcium-regulated non-receptor proline-rich tyrosine kinase; Cell adhesion kinase beta; CAK-beta; CAKB; Focal adhesion kinase 2; FADK 2; Proline-rich tyrosine kinase 2; Related adhesion focal tyrosine kinase; RAFTK;	Y881	DRTDDLVYLNVMELV
Q14289	Protein-tyrosine kinase 2-beta; EC=2.7.10.2; Calcium-dependent tyrosine kinase; CADTK; Calcium-regulated non-receptor proline-rich tyrosine kinase; Cell adhesion kinase beta; CAK-beta; CAKB; Focal adhesion kinase 2; FADK 2; Proline-rich tyrosine kinase 2; Related adhesion focal tyrosine kinase; RAFTK;	Y580	YIEDEDYYKASVTRL
P01100	Proto-oncogene c-Fos; Cellular oncogene fos; G0/G1 switch regulatory protein 7;	S362	AAAHRKGSSSNEPSS
P01100	Proto-oncogene c-Fos; Cellular oncogene fos; G0/G1 switch regulatory protein 7;	Y30	AGDSLSYYHSPADSF
P01100	Proto-oncogene c-Fos; Cellular oncogene fos; G0/G1 switch regulatory protein 7;	T232	GGLPEVATPESEEAF
P12931	Proto-oncogene tyrosine-protein kinase Src; EC=2.7.10.2; Proto-oncogene c-Src; pp60c-src; p60-Src;	S17	DASQRRRSLEPAENV
P12931	Proto-oncogene tyrosine-protein kinase Src; EC=2.7.10.2; Proto-oncogene c-Src; pp60c-src; p60-Src;	Y536	YFTSTEPQYQPGENL
Q2TB90	Putative hexokinase HKDC1; EC=2.7.1.1; Hexokinase domain-containing protein 1;	S772	LLFRGQISERLRTRG
P98179	Putative RNA-binding protein 3; RNA-binding motif protein 3; RNPL;	Y146	QGGYDRYSGGNYRD
P98179	Putative RNA-binding protein 3; RNA-binding motif protein 3; RNPL;	Y132	YGYGYGRSRDYNG
P98179	Putative RNA-binding protein 3; RNA-binding motif protein 3; RNPL;	Y151	YDRYSGGNYRDNYDN
P30613	Pyruvate kinase PKLR; EC=2.7.1.40; Pyruvate kinase 1; Pyruvate kinase isozymes L/R; R-type/L-type pyruvate kinase; Red cell/liver pyruvate kinase;	S292	ASFVRKASDVVAVRD
P30613	Pyruvate kinase PKLR; EC=2.7.1.40; Pyruvate kinase 1; Pyruvate kinase isozymes L/R; R-type/L-type pyruvate kinase; Red cell/liver pyruvate kinase;	T556	GDLVIVVTGWRPGSG
P14618	Pyruvate kinase PKM; EC=2.7.1.40; Cytosolic thyroid hormone-binding protein; CTHBP; Opa-interacting protein 3; OIP-3; Pyruvate kinase 2/3; Pyruvate kinase muscle isozyme; Thyroid hormone-binding protein 1; THBP1; Tumor M2-PK; p58;	Y105	FASDPILYRPVAVAL
P14618	Pyruvate kinase PKM; EC=2.7.1.40; Cytosolic thyroid hormone-binding protein; CTHBP; Opa-interacting protein 3; OIP-3; Pyruvate kinase 2/3; Pyruvate kinase muscle isozyme; Thyroid hormone-binding protein 1; THBP1; Tumor M2-PK; p58;	S37	MCRLDIDSPPITARN
P14618	Pyruvate kinase PKM; EC=2.7.1.40; Cytosolic thyroid hormone-binding protein; CTHBP; Opa-interacting protein 3; OIP-3; Pyruvate kinase 2/3; Pyruvate kinase muscle isozyme; Thyroid hormone-binding protein 1; THBP1; Tumor M2-PK; p58;	Y390	REAEAAIYHLQLFEE
P31150	Rab GDP dissociation inhibitor alpha; Rab GDI alpha; Guanosine diphosphate dissociation inhibitor 1; GDI-1; Oligophrenin-2; Protein XAP-4;	Y93	QLVKMLLYTEVTRYL
P31150	Rab GDP dissociation inhibitor alpha; Rab GDI alpha; Guanosine diphosphate dissociation inhibitor 1; GDI-1; Oligophrenin-2; Protein XAP-4;	Y333	VNRKSDIYVCMISYA
P31749	RAC-alpha serine/threonine-protein kinase; EC=2.7.11.1; Protein kinase B; PKB; Protein kinase B alpha; PKB alpha; Proto-oncogene c-Akt; RAC-PK-alpha;	T308	KDGATMKTFCGTPEY
P31749	RAC-alpha serine/threonine-protein kinase; EC=2.7.11.1; Protein kinase B; PKB; Protein kinase B alpha; PKB alpha; Proto-oncogene c-Akt; RAC-PK-alpha;	S129	SGSPSDNSGAEEMEV
P31749	RAC-alpha serine/threonine-protein kinase; EC=2.7.11.1; Protein kinase B; PKB; Protein kinase B alpha; PKB alpha; Proto-oncogene c-Akt; RAC-PK-alpha;	T450	TAQMITITPPDQDDS
Q9Y243	RAC-gamma serine/threonine-protein kinase; EC=2.7.11.1; Protein kinase Akt-3; Protein kinase B gamma; PKB gamma; RAC-PK-gamma; STK-2;	S120	EEERMNCSPTSQIDN
Q9Y243	RAC-gamma serine/threonine-protein kinase; EC=2.7.11.1; Protein kinase Akt-3; Protein kinase B gamma; PKB gamma; RAC-PK-gamma; STK-2;	T447	TAQTITITPPEKYDE
Q9Y243	RAC-gamma serine/threonine-protein kinase; EC=2.7.11.1; Protein kinase Akt-3; Protein kinase B gamma; PKB gamma; RAC-PK-gamma; STK-2;	T305	TDAATMKTFCGTPEY
P04049	RAF proto-oncogene serine/threonine-protein kinase; EC=2.7.11.1; C-MIL; C-RAF; MIL proto-oncogene serine/threonine-protein kinase; RAF-1;	Y341	GQRDSSYYWEIEASE
P04049	RAF proto-oncogene serine/threonine-protein kinase; EC=2.7.11.1; Proto-oncogene c-RAF; cRaf; Raf-1;	S43	FGYQRRASDDGKLTD
P04049	RAF proto-oncogene serine/threonine-protein kinase; EC=2.7.11.1; Proto-oncogene c-RAF; cRaf; Raf-1;	S338	RPRGQRDSSYYWEIE
P04049	RAF proto-oncogene serine/threonine-protein kinase; EC=2.7.11.1; Proto-oncogene c-RAF; cRaf; Raf-1;	S259	SQRQRSTSTPNVHMV
P47736	Rap1 GTPase-activating protein 1; Rap1GAP; Rap1GAP1;	S525	AGQKTPDSGHVSQEP
P47736	Rap1 GTPase-activating protein 1; Rap1GAP; Rap1GAP1;	S499	PFGSRRSSAIGIENI
P47736	Rap1 GTPase-activating protein 1; Rap1GAP; Rap1GAP1;	S441	VIRSRSQSMDAMGLS
Q8WWW0	Ras association domain-containing protein 5; New ras effector 1; Regulator for cell adhesion and polarization enriched in lymphoid tissues; RAPL;	T352	RLLAGPDTEVLSFVL
Q8NHQ8	Ras association domain-containing protein 8; Carcinoma-associated protein HOJ-1;	S105	ERTLYRQSLPPLAKL
Q8NHQ8	Ras association domain-containing protein 8; Carcinoma-associated protein HOJ-1;	S322	GIKAVERSLGQATKR
Q8NHQ8	Ras association domain-containing protein 8; Carcinoma-associated protein HOJ-1;	S394	SLKRPGSSRQLPSNL
P46940	Ras GTPase-activating-like protein IQGAP1; p195;	S330	ALFRALQSPALGLRG
P46940	Ras GTPase-activating-like protein IQGAP1; p195;	S1443	DKMKKSKSVKEDSNL
P46940	Ras GTPase-activating-like protein IQGAP1; p195;	Y1510	LVKLQQTYAALNSKA
Q8IV61	Ras guanyl-releasing protein 3; Calcium and DAG-regulated guanine nucleotide exchange factor III; Guanine nucleotide exchange factor for Rap1;	T133	YDWMRRVTQRKKVSK
P15153	Ras-related C3 botulinum toxin substrate 1; Cell migration-inducing gene 5 protein; Ras-like protein TC25; p21-Rac1; Flags: Precursor;	T108	VRHHCPSTPIILVGT
P63000	Ras-related C3 botulinum toxin substrate 1; Cell migration-inducing gene 5 protein; Ras-like protein TC25; p21-Rac1; Flags: Precursor;	S71	YDRLRPLSYPQTDVF
P62491	Ras-related protein Rab-11A; Rab-11; YL8; Flags: Precursor;	Y73	DTAGQERYRAITSAY
P62491	Ras-related protein Rab-11A; Rab-11; YL8; Flags: Precursor;	Y8	MGTRDDEYDYLFKVV
P62491	Ras-related protein Rab-11A; Rab-11; YL8; Flags: Precursor;	S177	TEIYRIVSQKQMSDR
P61106	Ras-related protein Rab-14;	S56	GTRIIEVSGQKIKLQ
P61106	Ras-related protein Rab-14;	Y8	MATAPYNYSYIFKYI
P61106	Ras-related protein Rab-14;	S97	VYDITRRSTYNHLSS
P20338	Ras-related protein Rab-4A;	S199	AALRQLRSPRRAQAP
P20338	Ras-related protein Rab-4A;	T19	LVIGNAGTGKSCLLH
P20339	Ras-related protein Rab-5A;	S123	KELQRQASPNIVIAL
P20339	Ras-related protein Rab-5A;	T202	RGRGVDLTEPTQPTR
P51149	Ras-related protein Rab-7a;	S729	AGQERFQSLGVAFYR
P51149	Ras-related protein Rab-7a;	S17	KVIILGDSGVGKTSL
P51149	Ras-related protein Rab-7a;	Y183	QETEVELYNEFPEPI
P36888	Receptor-type tyrosine-protein kinase FLT3; EC=2.7.10.1; FL cytokine receptor; Fetal liver kinase-2; FLK-2; Fms-like tyrosine kinase 3; FLT-3; Stem cell tyrosine kinase 1; STK-1; CD_antigen=CD135; Flags: Precursor;	Y955	ADAEEAMYQNVDGRV
P36888	Receptor-type tyrosine-protein kinase FLT3; EC=2.7.10.1; FL cytokine receptor; Fetal liver kinase-2; FLK-2; Fms-like tyrosine kinase 3; FLT-3; Stem cell tyrosine kinase 1; STK-1; CD_antigen=CD135; Flags: Precursor;	Y842	DIMSDSNYVVRGNAR
P36888	Receptor-type tyrosine-protein kinase FLT3; EC=2.7.10.1; FL cytokine receptor; Fetal liver kinase-2; FLK-2; Fms-like tyrosine kinase 3; FLT-3; Stem cell tyrosine kinase 1; STK-1; CD_antigen=CD135; Flags: Precursor;	Y591	SSDNEYFYVDFREYE
P08575	Receptor-type tyrosine-protein phosphatase C; EC=3.1.3.48; Leukocyte common antigen; L-CA; T200; CD_antigen=CD45; Flags: Precursor;	S1297	HSVNGPASPALNQGS
P08575	Receptor-type tyrosine-protein phosphatase C; EC=3.1.3.48; Leukocyte common antigen; L-CA; T200; CD_antigen=CD45; Flags: Precursor;	Y1216	MVSTFEQYQFLYDVI
P08575	Receptor-type tyrosine-protein phosphatase C; EC=3.1.3.48; Leukocyte common antigen; L-CA; T200; CD_antigen=CD45; Flags: Precursor;	Y973	NKSKNRNSNVIPYDY
Q8N122	Regulatory-associated protein of mTOR; Raptor; p150 target of rapamycin (TOR)-scaffold protein;	S792	DKMRRASSYSSLNSL
Q8N122	Regulatory-associated protein of mTOR; Raptor; p150 target of rapamycin (TOR)-scaffold protein;	S863	LTQSAPASPTNKGVH
Q8N122	Regulatory-associated protein of mTOR; Raptor; p150 target of rapamycin (TOR)-scaffold protein;	T706	TTEGGSLTPVRDSPC
Q68EM7	Rho GTPase-activating protein 17; Rho-type GTPase-activating protein 17; RhoGAP interacting with CIP4 homologs protein 1; RICH-1;	S575	GPSPGDGSPPKPKDP
Q68EM7	Rho GTPase-activating protein 17; Rho-type GTPase-activating protein 17; RhoGAP interacting with CIP4 homologs protein 1; RICH-1;	S484	LERKRPASMAVMEGD
Q68EM7	Rho GTPase-activating protein 17; Rho-type GTPase-activating protein 17; RhoGAP interacting with CIP4 homologs protein 1; RICH-1;	S674	SPKPPTRSPSPPTQH
O43182	Rho GTPase-activating protein 6; Rho-type GTPase-activating protein 6; Rho-type GTPase-activating protein RhoGAPX-1;	S673	ISPYDNNSPVLSERS
O43182	Rho GTPase-activating protein 6; Rho-type GTPase-activating protein 6; Rho-type GTPase-activating protein RhoGAPX-1;	S754	KDPGMTGSSGDIFES
O43182	Rho GTPase-activating protein 6; Rho-type GTPase-activating protein 6; Rho-type GTPase-activating protein RhoGAPX-1;	T368	AMSVDSITDLDDNQS
Q96DR7	Rho guanine nucleotide exchange factor 26; SH3 domain-containing guanine exchange factor;	S392	EKALDIDSDEESEPK
Q96DR7	Rho guanine nucleotide exchange factor 26; SH3 domain-containing guanine exchange factor;	S419	KPLRSTWSQLSAVKR
Q96DR7	Rho guanine nucleotide exchange factor 26; SH3 domain-containing guanine exchange factor;	S222	LPLQRLPSQENELLEN
O75116	Rho-associated protein kinase 2; EC=2.7.11.1; Rho kinase 2; Rho-associated, coiled-coil-containing protein kinase 2; Rho-associated, coiled-coil-containing protein kinase II; ROCK-II; p164 ROCK-2;	Y722	LADKNKIYESIEEAK
O75116	Rho-associated protein kinase 2; EC=2.7.11.1; Rho kinase 2; Rho-associated, coiled-coil-containing protein kinase 2; Rho-associated, coiled-coil-containing protein kinase II; ROCK-II; p164 ROCK-2;	S1137	LDSSSIGSGPGDAEA
O75116	Rho-associated protein kinase 2; EC=2.7.11.1; Rho kinase 2; Rho-associated, coiled-coil-containing protein kinase 2; Rho-associated, coiled-coil-containing protein kinase II; ROCK-II; p164 ROCK-2;	S1374	MKIQQNQSIRRPSRQ
P52758	Ribonuclease UK114; EC=3.1.-.-; 14.5 kDa translational inhibitor protein; p14.5; Heat-responsive protein 12; UK114 antigen homolog;	Y21	APGAIGPYSQAVLVD
P52758	Ribonuclease UK114; EC=3.1.-.-; 14.5 kDa translational inhibitor protein; p14.5; Heat-responsive protein 12; UK114 antigen homolog;	S2	MSSLIRRVISTAKAP
P52758	Ribonuclease UK114; EC=3.1.-.-; 14.5 kDa translational inhibitor protein; p14.5; Heat-responsive protein 12; UK114 antigen homolog;	Y110	NFPARAAYQVAALPK
Q15418	Ribosomal protein S6 kinase 2 alpha; EC=2.7.11.1; MAP kinase-activated protein kinase 1; MAPK-activated protein kinase 1; MAPKAP kinase 1; MAPKAPK-1; Ribosomal protein S6 kinase II alpha; S6KII-alpha; p90-RSK;	S363	TSRTPKDSPGIPPSA
Q15418	Ribosomal protein S6 kinase alpha-1; S6K-alpha-1; EC=2.7.11.1; 90 kDa ribosomal protein S6 kinase 1; p90-RSK 1; p90RSK1; p90S6K; MAP kinase-activated protein kinase 1a; MAPK-activated protein kinase 1a; MAPKAP kinase 1a; MAPKAPK-1a; Ribosomal S6 kinase 1; RSK-1;	T359	DTEFTSRTPKDSPGI
Q15418	Ribosomal protein S6 kinase alpha-1; S6K-alpha-1; EC=2.7.11.1; 90 kDa ribosomal protein S6 kinase 1; p90-RSK 1; p90RSK1; p90S6K; MAP kinase-activated protein kinase 1a; MAPK-activated protein kinase 1a; MAPKAP kinase 1a; MAPKAPK-1a; Ribosomal S6 kinase 1; RSK-1;	S30	HQLFRGFSFVATGLM
P51812	Ribosomal protein S6 kinase alpha-3; S6K-alpha-3; EC=2.7.11.1; 90 kDa ribosomal protein S6 kinase 3; p90-RSK 3; p90RSK3; Insulin-stimulated protein kinase 1; ISPK-1; MAP kinase-activated protein kinase 1b; MAPK-activated protein kinase 1b; MAPKAP kinase 1b; MAPKAPK-1b; Ribosomal S6 kinase 2; RSK-2; pp90RSK2;	S386	HQLFRGFSFVAITSD
P51812	Ribosomal protein S6 kinase alpha-3; S6K-alpha-3; EC=2.7.11.1; 90 kDa ribosomal protein S6 kinase 3; p90-RSK 3; p90RSK3; Insulin-stimulated protein kinase 1; ISPK-1; MAP kinase-activated protein kinase 1b; MAPK-activated protein kinase 1b; MAPKAP kinase 1b; MAPKAPK-1b; Ribosomal S6 kinase 2; RSK-2; pp90RSK2;	S369	TAKTPKDSPGIPPSA
O75582	Ribosomal protein S6 kinase alpha-5; S6K-alpha-5; EC=2.7.11.1; 90 kDa ribosomal protein S6 kinase 5; Nuclear mitogen- and stress-activated protein kinase 1; RSK-like protein kinase; RSKL;	S376	EKLFQGYSFVAPSIL
O75582	Ribosomal protein S6 kinase alpha-5; S6K-alpha-5; EC=2.7.11.1; 90 kDa ribosomal protein S6 kinase 5; Nuclear mitogen- and stress-activated protein kinase 1; RSK-like protein kinase; RSKL;	T581	PDNQPLKTPCFTLHY
O75582	Ribosomal protein S6 kinase alpha-5; S6K-alpha-5; EC=2.7.11.1; 90 kDa ribosomal protein S6 kinase 5; Nuclear mitogen- and stress-activated protein kinase 1; RSK-like protein kinase; RSKL;	S758	TSTETRSSSSESSHS
P23443	Ribosomal protein S6 kinase beta-1; S6K-beta-1; S6K1; EC=2.7.11.1; 70 kDa ribosomal protein S6 kinase 1; P70S6K1; p70-S6K 1; Ribosomal protein S6 kinase I; Serine/threonine-protein kinase 14A; p70 ribosomal S6 kinase alpha; p70 S6 kinase alpha; p70 S6K-alpha; p70 S6KA;	T252	HDGTVTHTFCGTIEY
P23443	Ribosomal protein S6 kinase beta-1; S6K-beta-1; S6K1; EC=2.7.11.1; 70 kDa ribosomal protein S6 kinase 1; P70S6K1; p70-S6K 1; Ribosomal protein S6 kinase I; Serine/threonine-protein kinase 14A; p70 ribosomal S6 kinase alpha; p70 S6 kinase alpha; p70 S6K-alpha; p70 S6KA;	T412	NQVFLGFTYVAPSVL
P23443	Ribosomal protein S6 kinase beta-1; S6K-beta-1; S6K1; EC=2.7.11.1; 70 kDa ribosomal protein S6 kinase 1; P70S6K1; p70-S6K 1; Ribosomal protein S6 kinase I; Serine/threonine-protein kinase 14A; p70 ribosomal S6 kinase alpha; p70 S6 kinase alpha; p70 S6K-alpha; p70 S6KA;	S394	TRQTPVDSPDDSTLS
Q6P6C2	RNA demethylase ALKBH5; EC=1.14.11.-; Alkylated DNA repair protein alkB homolog 5; Alpha-ketoglutarate-dependent dioxygenase alkB homolog 5;	S296	APRLETKSLSSSVLP
Q6P6C2	RNA demethylase ALKBH5; EC=1.14.11.-; Alkylated DNA repair protein alkB homolog 5; Alpha-ketoglutarate-dependent dioxygenase alkB homolog 5;	S384	DCSEAAGSPARKVKM
Q6P6C2	RNA demethylase ALKBH5; EC=1.14.11.-; Alkylated DNA repair protein alkB homolog 5; Alpha-ketoglutarate-dependent dioxygenase alkB homolog 5;	S64	KRKYQEDSDPERSDY
Q969E2	Secretory carrier-associated membrane protein 4; Secretory carrier membrane protein 4;	T194	QTEWNTGTWRNPPSR
Q07955	Serine/arginine-rich splicing factor 1; Alternative-splicing factor 1; ASF-1; Splicing factor, arginine/serine-rich 1; pre-mRNA-splicing factor SF2, P33 subunit;	S227	NSRSRSYSPRRSRGS
Q07955	Serine/arginine-rich splicing factor 1; Alternative-splicing factor 1; ASF-1; Splicing factor, arginine/serine-rich 1; pre-mRNA-splicing factor SF2, P33 subunit;	S205	RSPSYGRSRSRSRSR
Q07955	Serine/arginine-rich splicing factor 1; Alternative-splicing factor 1; ASF-1; Splicing factor, arginine/serine-rich 1; pre-mRNA-splicing factor SF2, P33 subunit;	S199	VKVDGPRSPSYGRSR
O94804	Serine/threonine-protein kinase 10; EC=2.7.11.1; Lymphocyte-oriented kinase;	S438	AEQGGDLSPAANRSQ
O94804	Serine/threonine-protein kinase 10; EC=2.7.11.1; Lymphocyte-oriented kinase;	S13	FRRILRLSTFEKRKS
O94804	Serine/threonine-protein kinase 10; EC=2.7.11.1; Lymphocyte-oriented kinase;	S191	KTLQKRDSFIGTPYW
P15056	Serine/threonine-protein kinase B-raf; EC=2.7.11.1; Proto-oncogene B-Raf; p94; v-Raf murine sarcoma viral oncogene homolog B1;	S602	FGLATVKSRWSGSHQ
P15056	Serine/threonine-protein kinase B-raf; EC=2.7.11.1; Proto-oncogene B-Raf; p94; v-Raf murine sarcoma viral oncogene homolog B1;	S365	GQRDRSSSAPNVHIN
P15056	Serine/threonine-protein kinase B-raf; EC=2.7.11.1; Proto-oncogene B-Raf; p94; v-Raf murine sarcoma viral oncogene homolog B1;	T599	IGDFGLATVKSRWSG
P15056	Serine/threonine-protein kinase B-raf; EC=2.7.11.1; Proto-oncogene B-Raf; Proto-oncogene c-Rmil; Serine/threonine-protein kinase Rmil;	S446	KTLGRRDSSDDWEIP
P15056	Serine/threonine-protein kinase B-raf; EC=2.7.11.1; Proto-oncogene B-Raf; Proto-oncogene c-Rmil; Serine/threonine-protein kinase Rmil;	T753	YACASPKTPIQAGGY
O96017	Serine/threonine-protein kinase Chk2; EC=2.7.11.1; CHK2 checkpoint homolog; Cds1 homolog; Hucds1; hCds1; Checkpoint kinase 2;	T387	LMRTLCGTPTYLAPE
O96017	Serine/threonine-protein kinase Chk2; EC=2.7.11.1; CHK2 checkpoint homolog; Cds1 homolog; Hucds1; hCds1; Checkpoint kinase 2;	S516	PQVLAQPSTSRKRPR
O96017	Serine/threonine-protein kinase Chk2; EC=2.7.11.1; CHK2 checkpoint homolog; Cds1 homolog; Hucds1; hCds1; Checkpoint kinase 2;	T68	SSLETVSTQELYSIP
Q15139	Serine/threonine-protein kinase D1; EC=2.7.11.13; Protein kinase C mu type; Protein kinase D; nPKC-D1; nPKC-mu;	S738	ARIIGEKSFRRSVVG
Q15139	Serine/threonine-protein kinase D1; EC=2.7.11.13; Protein kinase C mu type; Protein kinase D; nPKC-D1; nPKC-mu;	S910	EETEMKALGERVSIL
Q15139	Serine/threonine-protein kinase D1; EC=2.7.11.13; Protein kinase C mu type; Protein kinase D; nPKC-D1; nPKC-mu;	Y463	NDTGSRYYKEIPLSE
Q7KZI7	Serine/threonine-protein kinase MARK2; EC=2.7.11.1; EC=2.7.11.26; ELKL motif kinase 1; EMK-1; MAP/microtubule affinity-regulating kinase 2; PAR1 homolog; PAR1 homolog b; Par-1b; Par1b;	s212	KLDTFCGSPPYAAPE
Q7KZI7	Serine/threonine-protein kinase MARK2; EC=2.7.11.1; EC=2.7.11.26; ELKL motif kinase 1; EMK-1; MAP/microtubule affinity-regulating kinase 2; PAR1 homolog; PAR1 homolog b; Par-1b; Par1b;	T596	RGVSSRSTFHAGQLR
Q7KZI7	Serine/threonine-protein kinase MARK2; EC=2.7.11.1; EC=2.7.11.26; ELKL motif kinase 1; EMK-1; MAP/microtubule affinity-regulating kinase 2; PAR1 homolog; PAR1 homolog b; Par-1b; Par1b;	T208	TFGNKLDTFCGSPPY
P42345	Serine/threonine-protein kinase mTOR; EC=2.7.11.1; FK506-binding protein 12-rapamycin complex-associated protein 1; FKBP12-rapamycin complex-associated protein; Mammalian target of rapamycin; mTOR; Mechanistic target of rapamycin; Rapamycin and FKBP12 target 1; Rapamycin target protein 1;	S1261	PMKKLHVSTINLQKA
P42345	Serine/threonine-protein kinase mTOR; EC=2.7.11.1; FK506-binding protein 12-rapamycin complex-associated protein 1; FKBP12-rapamycin complex-associated protein; Mammalian target of rapamycin; mTOR; Mechanistic target of rapamycin; Rapamycin and FKBP12 target 1; Rapamycin target protein 1;	S2448	RSRTRTDSYSAGQSV
P42345	Serine/threonine-protein kinase mTOR; EC=2.7.11.1; FK506-binding protein 12-rapamycin complex-associated protein 1; FKBP12-rapamycin complex-associated protein; Mammalian target of rapamycin; mTOR; Mechanistic target of rapamycin; Rapamycin and FKBP12 target 1; Rapamycin target protein 1;	S2481	TVPESIHSFIGDGLV
Q13153	Serine/threonine-protein kinase PAK 1; EC=2.7.11.1; Alpha-PAK; p21-activated kinase 1; PAK-1; p65-PAK;	T423	PEQSKRSTMVGTPYW
Q13153	Serine/threonine-protein kinase PAK 1; EC=2.7.11.1; Alpha-PAK; p21-activated kinase 1; PAK-1; p65-PAK;	S199	PRPEHTKSVYTRSVI
Q13153	Serine/threonine-protein kinase PAK 1; EC=2.7.11.1; Alpha-PAK; p21-activated kinase 1; PAK-1; p65-PAK;	Y285	QGASGTVYTAMDVAT
Q13177	Serine/threonine-protein kinase PAK 2; EC=2.7.11.1; Gamma-PAK; PAK65; S6/H4 kinase; p21-activated kinase 2; PAK-2; p58; Contains: PAK-2p27; p27; Contains: PAK-2p34; p34; C-t-PAK2;	S197	TKSIYTRSVIDPVPA
Q13177	Serine/threonine-protein kinase PAK 2; EC=2.7.11.1; Gamma-PAK; PAK65; S6/H4 kinase; p21-activated kinase 2; PAK-2; p58; Contains: PAK-2p27; p27; Contains: PAK-2p34; p34; C-t-PAK2;	S141	TVKQKYLSFTPPEKD
O96013	Serine/threonine-protein kinase PAK 4; EC=2.7.11.1; p21-activated kinase 4; PAK-4;	S474	KEVPRRKSLVGTPYW
O96013	Serine/threonine-protein kinase PAK 4; EC=2.7.11.1; p21-activated kinase 4; PAK-4;	S99	MSVTRSNSLRRDSPP
O96013	Serine/threonine-protein kinase PAK 4; EC=2.7.11.1; p21-activated kinase 4; PAK-4;	S181	SRDKRPLSGPDVGTP
P11309	Serine/threonine-protein kinase pim-1; EC=2.7.11.1;	Y218	EWIRYHRYHGRSAAV
P11309	Serine/threonine-protein kinase pim-1; EC=2.7.11.1;	S261	FFRQRVSSECQHLIR
P11309	Serine/threonine-protein kinase pim-1; EC=2.7.11.1;	S8	MLLSKINSLAHLRAA
P11309	Serine/threonine-protein kinase pim-1; EC=2.7.11.1;	S98	VLLKKVSSGFSGVIR
Q9P1W9	Serine/threonine-protein kinase pim-2; EC=2.7.11.1; Pim-2h;	S204	FDGTRVYSPPEWISR
Q9P1W9	Serine/threonine-protein kinase pim-2; EC=2.7.11.1; Pim-2h;	T195	LLHDEPYTDFDGTRV
Q15831	Serine/threonine-protein kinase STK11; EC=2.7.11.1; Liver kinase B1; LKB1; hLKB1; Renal carcinoma antigen NY-REN-19; Flags: Precursor;	S307	IRQIRQHSWFRKKHP
Q15831	Serine/threonine-protein kinase STK11; EC=2.7.11.1; Liver kinase B1; LKB1; hLKB1; Renal carcinoma antigen NY-REN-19; Flags: Precursor;	T189	LLLTTGGTLKISDLG
Q15831	Serine/threonine-protein kinase STK11; EC=2.7.11.1; Liver kinase B1; LKB1; hLKB1; Renal carcinoma antigen NY-REN-19; Flags: Precursor;	S428	SASSKIRRLSACKQQ
Q7L7X3	Serine/threonine-protein kinase TAO1; EC=2.7.11.1; Kinase from chicken homolog B; hKFC-B; MARK Kinase; MARKK; Prostate-derived sterile 20-like kinase 2; PSK-2; PSK2; Prostate-derived STE20-like kinase 2; Thousand and one amino acid protein kinase 1; TAOK1; hTAOK1;	T643	EELNKRQTQKDLEHA
Q7L7X3	Serine/threonine-protein kinase TAO1; EC=2.7.11.1; Kinase from chicken homolog B; hKFC-B; MARK Kinase; MARKK; Prostate-derived sterile 20-like kinase 2; PSK-2; PSK2; Prostate-derived STE20-like kinase 2; Thousand and one amino acid protein kinase 1; TAOK1; hTAOK1;	S554	ELNSFLESQKREYKL
Q7L7X3	Serine/threonine-protein kinase TAO1; EC=2.7.11.1; Kinase from chicken homolog B; hKFC-B; MARK Kinase; MARKK; Prostate-derived sterile 20-like kinase 2; PSK-2; PSK2; Prostate-derived STE20-like kinase 2; Thousand and one amino acid protein kinase 1; TAOK1; hTAOK1;	T785	SINEMLSTQALRLDE
Q9UHD2	Serine/threonine-protein kinase TBK1; EC=2.7.11.1; NF-kappa-B-activating kinase; T2K; TANK-binding kinase 1;	S172	EDDEQFVSLYGTEEY
Q9UHD2	Serine/threonine-protein kinase TBK1; EC=2.7.11.1; NF-kappa-B-activating kinase; T2K; TANK-binding kinase 1;	Y153	GEDGQSVYKLTDFGA
Q9UHD2	Serine/threonine-protein kinase TBK1; EC=2.7.11.1; NF-kappa-B-activating kinase; T2K; TANK-binding kinase 1;	S716	HILERFGSLTMDGGL
Q14738	Serine/threonine-protein phosphatase 2A 56 kDa regulatory subunit delta isoform; PP2A B subunit isoform B'-delta; PP2A B subunit isoform B56-delta; PP2A B subunit isoform PR61-delta; PP2A B subunit isoform R5-delta;	S573	KVLLRRKSELPQDVY
Q14738	Serine/threonine-protein phosphatase 2A 56 kDa regulatory subunit delta isoform; PP2A B subunit isoform B'-delta; PP2A B subunit isoform B56-delta; PP2A B subunit isoform PR61-delta; PP2A B subunit isoform R5-delta;	S60	PSSNKRPSNSTPPPT
Q14738	Serine/threonine-protein phosphatase 2A 56 kDa regulatory subunit delta isoform; PP2A B subunit isoform B'-delta; PP2A B subunit isoform B56-delta; PP2A B subunit isoform PR61-delta; PP2A B subunit isoform R5-delta;	S75	QLSKIKYSGGPQIVK
P67775	Serine/threonine-protein phosphatase 2A catalytic subunit alpha isoform; PP2A-alpha; EC=3.1.3.16; Replication protein C; RP-C;	Y248	HQLVMEGYNWCHDRN
P67775	Serine/threonine-protein phosphatase 2A catalytic subunit alpha isoform; PP2A-alpha; EC=3.1.3.16; Replication protein C; RP-C;	T304	RGEPHVTRRTPDYFL
P67775	Serine/threonine-protein phosphatase 2A catalytic subunit alpha isoform; PP2A-alpha; EC=3.1.3.16; Replication protein C; RP-C;	Y265	TIFSAPNYCYRCGNQ
Q96B97	SH3 domain-containing kinase-binding protein 1; CD2-binding protein 3; CD2BP3; Cbl-interacting protein of 85 kDa; Human Src family kinase-binding protein 1; HSB-1;	S511	PDIFDSPSPEEDKEE
Q96B97	SH3 domain-containing kinase-binding protein 1; CD2-binding protein 3; CD2BP3; Cbl-interacting protein of 85 kDa; Human Src family kinase-binding protein 1; HSB-1;	S230	PIKLRPRSIEVENDF
Q96B97	SH3 domain-containing kinase-binding protein 1; CD2-binding protein 3; CD2BP3; Cbl-interacting protein of 85 kDa; Human Src family kinase-binding protein 1; HSB-1;	S587	TAGHRANSPSLFGTE
Q8TEJ3	SH3 domain-containing RING finger protein 3; Plenty of SH3s 2; SH3 multiple domains protein 4;	T232	KLLAGASTKKKSRSP
Q8TEJ3	SH3 domain-containing RING finger protein 3; Plenty of SH3s 2; SH3 multiple domains protein 4;	S797	PLHRKAGSLDLNFTS
Q8TEJ3	SH3 domain-containing RING finger protein 3; Plenty of SH3s 2; SH3 multiple domains protein 4;	S400	QAASHRHSMEISAPV
P29353	SHC-transforming protein 1; SHC-transforming protein 3; SHC-transforming protein A; Src homology 2 domain-containing-transforming protein C1; SH2 domain protein C1;	Y349	EEPPDHQYYNDFPGK
P29353	SHC-transforming protein 1; SHC-transforming protein 3; SHC-transforming protein A; Src homology 2 domain-containing-transforming protein C1; SH2 domain protein C1;	Y427	ELFDDPSYVNVQNLD
P29353	SHC-transforming protein 1; SHC-transforming protein 3; SHC-transforming protein A; Src homology 2 domain-containing-transforming protein C1; SH2 domain protein C1;	S36	TPPEELPSPSASSLG
Q92529	SHC-transforming protein 3; Neuronal Shc; N-Shc; Protein Rai; SHC-transforming protein C; Src homology 2 domain-containing-transforming protein C3; SH2 domain protein C3;	Y342	DGSDHPYYNSIPSKM
Q92529	SHC-transforming protein 3; Neuronal Shc; N-Shc; Protein Rai; SHC-transforming protein C; Src homology 2 domain-containing-transforming protein C3; SH2 domain protein C3;	Y424	PTGEAPTYVNTQQIP
P45954	Short/branched chain specific acyl-CoA dehydrogenase, mitochondrial; SBCAD; EC=1.3.8.5; 2-methyl branched chain acyl-CoA dehydrogenase; 2-MEBCAD; 2-methylbutyryl-coenzyme A dehydrogenase; 2-methylbutyryl-CoA dehydrogenase; Flags: Precursor;	Y413	DAKIGTIYEGASNIQ
P45954	Short/branched chain specific acyl-CoA dehydrogenase, mitochondrial; SBCAD; EC=1.3.8.5; 2-methyl branched chain acyl-CoA dehydrogenase; 2-MEBCAD; 2-methylbutyryl-coenzyme A dehydrogenase; 2-methylbutyryl-CoA dehydrogenase; Flags: Precursor;	Y198	RADKEGDYYVLNGSK
P42224	Signal transducer and activator of transcription 1-alpha/beta; Transcription factor ISGF-3 components p91/p84;	Y701	DGPKGTGYIKTELIS
P42224	Signal transducer and activator of transcription 1-alpha/beta; Transcription factor ISGF-3 components p91/p84;	Y727	TDNLLPMSPEEFDEV
P40763	Signal transducer and activator of transcription 3; Acute-phase response factor;	Y705	DPGSAAPYLKTKFIC
P40763	Signal transducer and activator of transcription 3; Acute-phase response factor;	S727	NTIDLPMSPRTLDSL
Q14765	Signal transducer and activator of transcription 4;	S2	MSQWNQVQQLEIKFL
Q14765	Signal transducer and activator of transcription 4;	Y355	IKLPELNYQVKVKAS
P51692	Signal transducer and activator of transcription 5B;	Y725	AGGGSATYMDQAPSP
P51692	Signal transducer and activator of transcription 5B;	Y743	PQAHYNMYPQNPDSV
P51692	Signal transducer and activator of transcription 5B;	Y699	TAKAVDGYVKPQIKQ
Q92783	Signal transducing adapter molecule 1; STAM-1;	S156	AAEQAKASPALVAKD
Q92783	Signal transducing adapter molecule 1; STAM-1;	Y384	EDPMYSMYAKLQSQQ
Q92783	Signal transducing adapter molecule 1; STAM-1;	Y198	STTLSTLYPSTSSLL
O75886	Signal transducing adapter molecule 2; STAM-2; Hrs-binding protein;	Y374	EAPVYSVYSKLHPPA
O75886	Signal transducing adapter molecule 2; STAM-2; Hrs-binding protein;	Y192	HTETKSLYPSSEIQL
O75886	Signal transducing adapter molecule 2; STAM-2; Hrs-binding protein;	Y291	KSEPEPVYIDEDKMD
P12755	Ski oncogene; Proto-oncogene c-Ski;	S480	APEEDKDSEAEVEVE
P12755	Ski oncogene; Proto-oncogene c-Ski;	T103	RSTERCETVLEGETI
P12755	Ski oncogene; Proto-oncogene c-Ski;	S515	SSAKDLGSPGARALP
Q9Y4D2	Sn1-specific diacylglycerol lipase alpha; DGL-alpha; EC=3.1.1.-; Neural stem cell-derived dendrite regulator;	S784	LATMESLSDTESLYS
Q9Y4D2	Sn1-specific diacylglycerol lipase alpha; DGL-alpha; EC=3.1.1.-; Neural stem cell-derived dendrite regulator;	S806	GFRSIRGSPSLHAVL
P32418	Sodium/calcium exchanger 1; Na(+)/Ca(2+)-exchange protein 1; Solute carrier family 8 member 1; Flags: Precursor;	Y259	ADRRLLFYKYVYKRY
P31645	Sodium-dependent serotonin transporter; 5HT transporter; 5HTT; Solute carrier family 6 member 4;	Y142	MELALGQYHRNGCIS
P31645	Sodium-dependent serotonin transporter; 5HT transporter; 5HTT; Solute carrier family 6 member 4;	Y47	SGQISNGYSAVPSPG
P31645	Sodium-dependent serotonin transporter; 5HT transporter; 5HTT; Solute carrier family 6 member 4;	T276	SIWKGVKTSGKVVWV
Q07889	Son of sevenless homolog 1; SOS-1;	S1197	KAYSPRYSISDRTSI
Q07889	Son of sevenless homolog 1; SOS-1;	T158	NIRHYEITKQDIKVA
Q07889	Son of sevenless homolog 1; SOS-1;	S1134	PHGPRSASVSSISLT
P16949	Stathmin; Leukemia-associated phosphoprotein p18; Metablastin; Oncoprotein 18; Op18; Phosphoprotein p19; pp19; Prosolin; Protein Pr22; pp17;	S63	AAEERRKSHEAEVLK
P16949	Stathmin; Leukemia-associated phosphoprotein p18; Metablastin; Oncoprotein 18; Op18; Phosphoprotein p19; pp19; Prosolin; Protein Pr22; pp17;	S46	PPKKKDLSLEEIQKK
P16949	Stathmin; Leukemia-associated phosphoprotein p18; Metablastin; Oncoprotein 18; Op18; Phosphoprotein p19; pp19; Prosolin; Protein Pr22; pp17;	S25	QAFELILSPRSKESV
P49675	Steroidogenic acute regulatory protein, mitochondrial; StAR; START domain-containing protein 1; StARD1; Flags: Precursor;	S57	NQVRRRSSLLGSRLE
P49675	Steroidogenic acute regulatory protein, mitochondrial; StAR; START domain-containing protein 1; StARD1; Flags: Precursor;	S195	RCAKRRGSTCVLAGM
P36956	Sterol regulatory element-binding protein 1; SREBP-1; Class D basic helix-loop-helix protein 1; bHLHd1; Sterol regulatory element-binding transcription factor 1; Contains: Processed sterol regulatory element-binding protein 1;	S338	IEKRYRSSINDKIIE
P36956	Sterol regulatory element-binding protein 1; SREBP-1; Class D basic helix-loop-helix protein 1; bHLHd1; Sterol regulatory element-binding transcription factor 1; Contains: Processed sterol regulatory element-binding protein 1;	S430	DTLTPPPSDAGSPFQ
P36956	Sterol regulatory element-binding protein 1; SREBP-1; Class D basic helix-loop-helix protein 1; bHLHd1; Sterol regulatory element-binding transcription factor 1; Contains: Processed sterol regulatory element-binding protein 1;	S117	YPSMPAFSPGPGIKE
P38646	Stress-70 protein, mitochondrial; 75 kDa glucose-regulated protein; GRP-75; Heat shock 70 kDa protein 9; Mortalin; MOT; Peptide-binding protein 74; PBP74; Flags: Precursor;	S65	IDLGTTNSCVAVMEG
P38646	Stress-70 protein, mitochondrial; 75 kDa glucose-regulated protein; GRP-75; Heat shock 70 kDa protein 9; Mortalin; MOT; Peptide-binding protein 74; PBP74; Flags: Precursor;	Y658	MVKNAEKYAEEDRRK
P38646	Stress-70 protein, mitochondrial; 75 kDa glucose-regulated protein; GRP-75; Heat shock 70 kDa protein 9; Mortalin; MOT; Peptide-binding protein 74; PBP74; Flags: Precursor;	Y46	RLVSRRDYASEAIKG
P31040	Succinate dehydrogenase [ubiquinone] flavoprotein subunit, mitochondrial; EC=1.3.5.1; Flavoprotein subunit of complex II; Fp; Flags: Precursor;	S456	ANRLGANSLLDLVVF
P31040	Succinate dehydrogenase [ubiquinone] flavoprotein subunit, mitochondrial; EC=1.3.5.1; Flavoprotein subunit of complex II; Fp; Flags: Precursor;	Y365	GPEKDHVYLQLHHLP
P31040	Succinate dehydrogenase [ubiquinone] flavoprotein subunit, mitochondrial; EC=1.3.5.1; Flavoprotein subunit of complex II; Fp; Flags: Precursor;	Y215	SLRYDTSYFVEYFAL
P53597	Succinyl-CoA ligase [ADP/GDP-forming] subunit alpha, mitochondrial; EC=6.2.1.4; EC=6.2.1.5; Succinyl-CoA synthetase subunit alpha; SCS-alpha; Flags: Precursor;	T69	GFTGKQGTFHSQQAL
Q9P2R7	Succinyl-CoA ligase [ADP-forming] subunit beta, mitochondrial; EC=6.2.1.5; ATP-specific succinyl-CoA synthetase subunit beta; Renal carcinoma antigen NY-REN-39; Succinyl-CoA synthetase beta-A chain; SCS-betaA; Flags: Precursor;	Y84	AKSPDEAYAIAKKLG
Q9P2R7	Succinyl-CoA ligase [ADP-forming] subunit beta, mitochondrial; EC=6.2.1.5; ATP-specific succinyl-CoA synthetase subunit beta; Renal carcinoma antigen NY-REN-39; Succinyl-CoA synthetase beta-A chain; SCS-betaA; Flags: Precursor;	S444	ARMVVKLSEIVTLAK
Q9P2R7	Succinyl-CoA ligase [ADP-forming] subunit beta, mitochondrial; EC=6.2.1.5; ATP-specific succinyl-CoA synthetase subunit beta; Renal carcinoma antigen NY-REN-39; Succinyl-CoA synthetase beta-A chain; SCS-betaA; Flags: Precursor;	S279	DAKINFDSNSAYRQK
Q96I99	Succinyl-CoA ligase [GDP-forming] subunit beta, mitochondrial; EC=6.2.1.4; GTP-specific succinyl-CoA synthetase subunit beta; Succinyl-CoA synthetase beta-G chain; SCS-betaG; Flags: Precursor;	Y153	LDISRETYLAILMDR
Q96I99	Succinyl-CoA ligase [GDP-forming] subunit beta, mitochondrial; EC=6.2.1.4; GTP-specific succinyl-CoA synthetase subunit beta; Succinyl-CoA synthetase beta-G chain; SCS-betaG; Flags: Precursor;	S149	VAEALDISRETYLAI
O14543	Suppressor of cytokine signaling 3; SOCS-3; Cytokine-inducible SH2 protein 3; CIS-3; STAT-induced STAT inhibitor 3; SSI-3;	Y221	PGPIREFLDQYDAPL
O14543	Suppressor of cytokine signaling 3; SOCS-3; Cytokine-inducible SH2 protein 3; CIS-3; STAT-induced STAT inhibitor 3; SSI-3;	Y204	VNGHLDSYEKVTQLP
Q9BVC4	Target of rapamycin complex subunit LST8; TORC subunit LST8; G protein beta subunit-like; Gable; Protein GbetaL; Mammalian lethal with SEC13 protein 8; mLST8;	S4	MNTSPGTVGSDPVIL
Q9BVC4	Target of rapamycin complex subunit LST8; TORC subunit LST8; G protein beta subunit-like; Gable; Protein GbetaL; Mammalian lethal with SEC13 protein 8; mLST8;	T214	VTQLIPKTKIPAHTR
P10747	T-cell-specific surface glycoprotein CD28; TP44; CD_antigen=CD28; Flags: Precursor;	S189	KRSRLLHSDYMNMTP
P10747	T-cell-specific surface glycoprotein CD28; TP44; CD_antigen=CD28; Flags: Precursor;	Y209	TRKHYQPYAPPRDFA
P36897	TGF-beta receptor type-1; TGFR-1; EC=2.7.11.30; Activin A receptor type II-like protein kinase of 53kD; Activin receptor-like kinase 5; ALK-5; ALK5; Serine/threonine-protein kinase receptor R4; SKR4; TGF-beta type I receptor; Transforming growth factor-beta receptor type I; TGF-beta receptor type I; TbetaR-I; Flags: Precursor;	T200	LPLLVQRTIARTIVL
P36897	TGF-beta receptor type-1; TGFR-1; EC=2.7.11.30; Activin A receptor type II-like protein kinase of 53kD; Activin receptor-like kinase 5; ALK-5; ALK5; Serine/threonine-protein kinase receptor R4; SKR4; TGF-beta type I receptor; Transforming growth factor-beta receptor type I; TGF-beta receptor type I; TbetaR-I; Flags: Precursor;	S165	VPNEEDPSLDRPFIS
P36897	TGF-beta receptor type-1; TGFR-1; EC=2.7.11.30; Activin A receptor type II-like protein kinase of 53kD; Activin receptor-like kinase 5; ALK-5; ALK5; Serine/threonine-protein kinase receptor R4; SKR4; TGF-beta type I receptor; Transforming growth factor-beta receptor type I; TGF-beta receptor type I; TbetaR-I; Flags: Precursor;	T204	VQRTIARTIVLQESI
Q15750	TGF-beta-activated kinase 1 and MAP3K7-binding protein 1; Mitogen-activated protein kinase kinase kinase 7-interacting protein 1; TGF-beta-activated kinase 1-binding protein 1; TAK1-binding protein 1;	S456	HTQSSSSSSDGGLFR
Q15750	TGF-beta-activated kinase 1 and MAP3K7-binding protein 1; Mitogen-activated protein kinase kinase kinase 7-interacting protein 1; TGF-beta-activated kinase 1-binding protein 1; TAK1-binding protein 1;	S423	QMVNGAHSASTLDEA
Q8N5C8	TGF-beta-activated kinase 1 and MAP3K7-binding protein 3; Mitogen-activated protein kinase kinase kinase 7-interacting protein 3; NF-kappa-B-activating protein 1; TAK1-binding protein 3; TAB-3; TGF-beta-activated kinase 1-binding protein 3;	S506	HKYQRSSSSGSDDYA
Q8N5C8	TGF-beta-activated kinase 1 and MAP3K7-binding protein 3; Mitogen-activated protein kinase kinase kinase 7-interacting protein 3; NF-kappa-B-activating protein 1; TAK1-binding protein 3; TAB-3; TGF-beta-activated kinase 1-binding protein 3;	T404	HSLYTATTPPSSSPS
Q8N5C8	TGF-beta-activated kinase 1 and MAP3K7-binding protein 3; Mitogen-activated protein kinase kinase kinase 7-interacting protein 3; NF-kappa-B-activating protein 1; TAK1-binding protein 3; TAB-3; TGF-beta-activated kinase 1-binding protein 3;	S60	YLYMEYHSPDDNRMN
Q5VV42	Threonylcarbamoyladenosine tRNA methylthiotransferase; EC=2.-.-.-; CDK5 regulatory subunit-associated protein 1-like 1; tRNA-t(6)A37 methylthiotransferase;	T43	PKVRRRNTQKYLQEE
Q5VV42	Threonylcarbamoyladenosine tRNA methylthiotransferase; EC=2.-.-.-; CDK5 regulatory subunit-associated protein 1-like 1; tRNA-t(6)A37 methylthiotransferase;	Y148	QAQPRQDYLKGLSII
Q5VV42	Threonylcarbamoyladenosine tRNA methylthiotransferase; EC=2.-.-.-; CDK5 regulatory subunit-associated protein 1-like 1; tRNA-t(6)A37 methylthiotransferase;	T499	VSDAKVYTPSISKPL
P07996	Thrombospondin-1; Flags: Precursor;	S569	CTSYPDGSWKCGACP
P49746	Thrombospondin-3; Flags: Precursor;	T228	HSILGEQTKALVTQL
Q7L0X0	TLR4 interactor with leucine rich repeats; Leucine-rich repeat-containing protein KIAA0644; Flags: Precursor;	S156	GSFEGLESLVKLRLD
Q12933	TNF receptor-associated factor 2; EC=6.3.2.-; E3 ubiquitin-protein ligase TRAF2; Tumor necrosis factor type 2 receptor-associated protein 3;	S11	ASVTPPGSLELLQPG
Q12933	TNF receptor-associated factor 2; EC=6.3.2.-; E3 ubiquitin-protein ligase TRAF2; Tumor necrosis factor type 2 receptor-associated protein 3;	T117	DGCTWKGTLKEYESC
Q12933	TNF receptor-associated factor 2; EC=6.3.2.-; E3 ubiquitin-protein ligase TRAF2; Tumor necrosis factor type 2 receptor-associated protein 3;	S55	QCGHRYCSFCLASIL
Q9Y4K3	TNF receptor-associated factor 6; EC=6.3.2.-; E3 ubiquitin-protein ligase TRAF6; Interleukin-1 signal transducer; RING finger protein 85;	Y353	AQQCNGIYIWKIGNF
Q9Y4K3	TNF receptor-associated factor 6; EC=6.3.2.-; E3 ubiquitin-protein ligase TRAF6; Interleukin-1 signal transducer; RING finger protein 85;	Y326	KMETQSMYVSELKRT
P58753	Toll/interleukin-1 receptor domain-containing adapter protein; TIR domain-containing adapter protein; Adaptor protein Wyatt; MyD88 adapter-like protein; MyD88-2;	Y106	AAQDLVSYLEGSTAS
P58753	Toll/interleukin-1 receptor domain-containing adapter protein; TIR domain-containing adapter protein; Adaptor protein Wyatt; MyD88 adapter-like protein; MyD88-2;	Y187	SGLSRAAYPPELRFM
P58753	Toll/interleukin-1 receptor domain-containing adapter protein; TIR domain-containing adapter protein; Adaptor protein Wyatt; MyD88 adapter-like protein; MyD88-2;	Y86	SSRWSKDYDVCVCHS
Q9H0E2	Toll-interacting protein;	Y83	YCRLRLGYAVYETPT
Q15399	Toll-like receptor 1; Toll/interleukin-1 receptor-like protein; TIL; CD_antigen=CD281; Flags: Precursor;	S690	IITCIEKSYKSIFVL
Q6R5N8	Toll-like receptor 13; Flags: Precursor;	S206	KLKTLRLSRNKITHL
O15455	Toll-like receptor 3; CD_antigen=CD283; Flags: Precursor;	Y759	EQFEYAAYIIHAYKD
O15455	Toll-like receptor 3; CD_antigen=CD283; Flags: Precursor;	Y858	FLEEIPDYKLNHALC
O15455	Toll-like receptor 3; CD_antigen=CD283; Flags: Precursor;	T818	RKIIFVITHHLLKDP
O60602	Toll-like receptor 5; Toll/interleukin-1 receptor-like protein 3; Flags: Precursor;	S805	YQLMKHQSIRGFVQK
Q9Y2C9	Toll-like receptor 6; CD_antigen=CD286; Flags: Precursor;	S649	FHAFISYSEHDSAWV
Q9NYK1	Toll-like receptor 7; Flags: Precursor;	Y807	HTEVTIPYLATDVTC
Q9NR97	Toll-like receptor 8; CD_antigen=CD288; Flags: Precursor;	Y886	FYDAYISYDTKDASV
Q9UIK5	Tomoregulin-2; TR-2; Hyperplastic polyposis protein 1; Transmembrane protein with EGF-like and two follistatin-like domains; Flags: Precursor;	Y202	CASDGKSYDNACQIK
Q9UKE5	TRAF2 and NCK-interacting protein kinase; EC=2.7.11.1;	S680	PQRTTSISPALARKN
Q9UKE5	TRAF2 and NCK-interacting protein kinase; EC=2.7.11.1;	S764	RTRVRANSKSEGSPV
Q9UKE5	TRAF2 and NCK-interacting protein kinase; EC=2.7.11.1;	S640	VEMPRQNSDPTSENP
P05412	Transcription factor AP-1; Activator protein 1; AP1; Proto-oncogene c-Jun; V-jun avian sarcoma virus 17 oncogene homolog; p39;	S63	KNSDLLTSPDVGLLK
P05412	Transcription factor AP-1; Activator protein 1; AP1; Proto-oncogene c-Jun; V-jun avian sarcoma virus 17 oncogene homolog; p39;	Y170	LHSEPPVYANLSNFN
P05412	Transcription factor AP-1; Activator protein 1; AP1; Proto-oncogene c-Jun; V-jun avian sarcoma virus 17 oncogene homolog; p39;	S243	PGETPPLSPIDMESQ
Q92481	Transcription factor AP-2-beta; AP2-beta; Activating enhancer-binding protein 2-beta;	S258	GEVQRRLSPPECLNA
Q92481	Transcription factor AP-2-beta; AP2-beta; Activating enhancer-binding protein 2-beta;	S244	LSLLSSTSKYKVTVG
Q92481	Transcription factor AP-2-beta; AP2-beta; Activating enhancer-binding protein 2-beta;	Y26	NVKYEDIYEDRHDGV
P49711	Transcriptional repressor CTCF; 11-zinc finger protein; CCCTC-binding factor; CTCFL paralog;	S450	DTVIARKSDLGVHLR
P49711	Transcriptional repressor CTCF; 11-zinc finger protein; CCCTC-binding factor; CTCFL paralog;	S612	KKEDSSDSENAEPDL
P49711	Transcriptional repressor CTCF; 11-zinc finger protein; CCCTC-binding factor; CTCFL paralog;	T374	KRHIRSHTGERPFQC
Q08705	Transcriptional repressor CTCF; 11-zinc finger protein; CCCTC-binding factor; CTCFL paralog;	S604	GRKRKMRSKKEDSSD
P61586	Transforming protein RhoA; Rho cDNA clone 12; h12; Flags: Precursor;	Y66	DTAGQEDYDRLRPLS
P61586	Transforming protein RhoA; Rho cDNA clone 12; h12; Flags: Precursor;	S188	LQARRGKKKSGCLVL
P61586	Transforming protein RhoA; Rho cDNA clone 12; h12; Flags: Precursor;	Y156	NRIGAFGYMECSAKT
P37802	Transgelin-2; Epididymis tissue protein Li 7e; SM22-alpha homolog;	S163	KENPRNFSDNQLQEG
P37802	Transgelin-2; Epididymis tissue protein Li 7e; SM22-alpha homolog;	S83	PVKKIQASTMAFKQM
P60174	Triosephosphate isomerase; TIM; EC=5.3.1.1; Triose-phosphate isomerase;	S80	GAFTGEISPGMIKD
P60174	Triosephosphate isomerase; TIM; EC=5.3.1.1; Triose-phosphate isomerase;	S143	RRHVFGESDELIGQK
P60174	Triosephosphate isomerase; TIM; EC=5.3.1.1; Triose-phosphate isomerase;	S249	TRIIYGGSVTGATCK
P08138	Tumor necrosis factor receptor superfamily member 16; Gp80-LNGFR; Low affinity neurotrophin receptor p75NTR; Low-affinity nerve growth factor receptor; NGF receptor; p75 ICD; CD_antigen=CD271; Flags: Precursor;	S277	IAFKRWNSCKQNKQG
P08138	Tumor necrosis factor receptor superfamily member 16; Gp80-LNGFR; Low affinity neurotrophin receptor p75NTR; Low-affinity nerve growth factor receptor; NGF receptor; p75 ICD; CD_antigen=CD271; Flags: Precursor;	S303	PEGEKLHSDSGISVD
Q9NS68	Tumor necrosis factor receptor superfamily member 19; TRADE; Toxicity and JNK inducer; Flags: Precursor;	Y122	GDCLPGFYRKTKLVG
P00519	Tyrosine-protein kinase ABL1; EC=2.7.10.2; Abelson murine leukemia viral oncogene homolog 1; Abelson tyrosine-protein kinase 1; Proto-oncogene c-Abl; p150;	T735	DTEWRSVTLPRDLQS
P00519	Tyrosine-protein kinase ABL1; EC=2.7.10.2; Abelson murine leukemia viral oncogene homolog 1; Abelson tyrosine-protein kinase 1; Proto-oncogene c-Abl; p150;	Y226	KRNKPTVYGVSPNYD
P00519	Tyrosine-protein kinase ABL1; EC=2.7.10.2; Abelson murine leukemia viral oncogene homolog 1; Abelson tyrosine-protein kinase 1; Proto-oncogene c-Abl; p150;	Y393	RLMTGDTYTAHAGAK
Q06187	Tyrosine-protein kinase BTK; EC=2.7.10.2; Agammaglobulinemia tyrosine kinase; ATK; B-cell progenitor kinase; BPK; Bruton tyrosine kinase;	T495	EMRHRFQTQQLLEMC
Q06187	Tyrosine-protein kinase BTK; EC=2.7.10.2; Agammaglobulinemia tyrosine kinase; ATK; B-cell progenitor kinase; BPK; Bruton tyrosine kinase;	Y223	LKKVVALYDYMPMNA
Q06187	Tyrosine-protein kinase BTK; EC=2.7.10.2; Agammaglobulinemia tyrosine kinase; ATK; B-cell progenitor kinase; BPK; Bruton tyrosine kinase;	Y551	RYVLDDEYTSSVGSK
P41240	Tyrosine-protein kinase CSK; EC=2.7.10.2; C-Src kinase; Protein-tyrosine kinase CYL;	S364	ALREKKFSTKSDVWS
P41240	Tyrosine-protein kinase CSK; EC=2.7.10.2; C-Src kinase; Protein-tyrosine kinase CYL;	Y263	VEEKGGLYIVTEYMA
P09769	Tyrosine-protein kinase Fgr; EC=2.7.10.2; Gardner-Rasheed feline sarcoma viral (v-fgr) oncogene homolog; Proto-oncogene c-Fgr; p55-Fgr; p58-Fgr; p58c-Fgr;	Y209	KLDMGGYYITTRVQF
P09769	Tyrosine-protein kinase Fgr; EC=2.7.10.2; Gardner-Rasheed feline sarcoma viral (v-fgr) oncogene homolog; Proto-oncogene c-Fgr; p55-Fgr; p58-Fgr; p58c-Fgr;	Y412	RLIKDDEYNPCQGSK
P09769	Tyrosine-protein kinase Fgr; EC=2.7.10.2; Gardner-Rasheed feline sarcoma viral (v-fgr) oncogene homolog; Proto-oncogene c-Fgr; p55-Fgr; p58-Fgr; p58c-Fgr;	S169	ETTKGAYSLSIRDWD
P06241	Tyrosine-protein kinase Fyn; EC=2.7.10.2; Proto-oncogene Syn; Proto-oncogene c-Fyn; Src-like kinase; SLK; p59-Fyn;	Y214	KLDNGGYYITTRAQF
P06241	Tyrosine-protein kinase Fyn; EC=2.7.10.2; Proto-oncogene Syn; Proto-oncogene c-Fyn; Src-like kinase; SLK; p59-Fyn;	Y420	RLIEDNEYTARQGAK
P06241	Tyrosine-protein kinase Fyn; EC=2.7.10.2; Proto-oncogene Syn; Proto-oncogene c-Fyn; Src-like kinase; SLK; p59-Fyn;	Y531	YFTATEPQYQPGENL
Q08881	Tyrosine-protein kinase ITK/TSK; EC=2.7.10.2; Interleukin-2-inducible T-cell kinase; IL-2-inducible T-cell kinase; Kinase EMT; T-cell-specific kinase; Tyrosine-protein kinase Lyk;	Y180	ETVVIALYDYQTNDP
Q08881	Tyrosine-protein kinase ITK/TSK; EC=2.7.10.2; Interleukin-2-inducible T-cell kinase; IL-2-inducible T-cell kinase; Kinase EMT; T-cell-specific kinase; Tyrosine-protein kinase Lyk;	Y512	RFVLDDQYTSSTGTK
P23458	Tyrosine-protein kinase JAK1; EC=2.7.10.2; Janus kinase 1; JAK-1;	Y1034	AIETDKEYYTVKDDR
P23458	Tyrosine-protein kinase JAK1; EC=2.7.10.2; Janus kinase 1; JAK-1;	T687	HRKSDVLTTPWKFKV
P23458	Tyrosine-protein kinase JAK1; EC=2.7.10.2; Janus kinase 1; JAK-1;	S228	IPETLNKSIRQRNLL
O60674	Tyrosine-protein kinase JAK2; EC=2.7.10.2; Janus kinase 2; JAK-2;	Y221	IRAKIQDYHILTRKR
O60674	Tyrosine-protein kinase JAK2; EC=2.7.10.2; Janus kinase 2; JAK-2;	Y813	NSLFTPDYELLTEND
O60674	Tyrosine-protein kinase JAK2; EC=2.7.10.2; Janus kinase 2; JAK-2;	Y1007	VLPQDKEYYKVKEPG
P06239	Tyrosine-protein kinase Lck; EC=2.7.10.2; Leukocyte C-terminal Src kinase; LSK; Lymphocyte cell-specific protein-tyrosine kinase; Protein YT16; Proto-oncogene Lck; T cell-specific protein-tyrosine kinase; p56-LCK;	Y505	EDFFTATEGQYQPQP
P06239	Tyrosine-protein kinase Lck; EC=2.7.10.2; Leukocyte C-terminal Src kinase; LSK; Lymphocyte cell-specific protein-tyrosine kinase; Protein YT16; Proto-oncogene Lck; T cell-specific protein-tyrosine kinase; p56-LCK;	S59	EGSNPPASPLQDNLV
P06239	Tyrosine-protein kinase Lck; EC=2.7.10.2; Leukocyte C-terminal Src kinase; LSK; Lymphocyte cell-specific protein-tyrosine kinase; Protein YT16; Proto-oncogene Lck; T cell-specific protein-tyrosine kinase; p56-LCK;	Y394	RLIEDNEYTAREGAK
P07948	Tyrosine-protein kinase Lyn; EC=2.7.10.2; Lck/Yes-related novel protein tyrosine kinase; V-yes-1 Yamaguchi sarcoma viral related oncogene homolog; p53Lyn; p56Lyn;	Y508	DDFYTATEGQYQQQP
P07948	Tyrosine-protein kinase Lyn; EC=2.7.10.2; Lck/Yes-related novel protein tyrosine kinase; V-yes-1 Yamaguchi sarcoma viral related oncogene homolog; p53Lyn; p56Lyn;	Y32	RNTERTIYVRDPTSN
P07948	Tyrosine-protein kinase Lyn; EC=2.7.10.2; Lck/Yes-related novel protein tyrosine kinase; V-yes-1 Yamaguchi sarcoma viral related oncogene homolog; p53Lyn; p56Lyn;	Y397	RVIEDNEYTAREGAK
P43403	Tyrosine-protein kinase ZAP-70; EC=2.7.10.2; 70 kDa zeta-chain associated protein; Syk-related tyrosine kinase;	Y166	DTLNSDGYTPEPARL
P43403	Tyrosine-protein kinase ZAP-70; EC=2.7.10.2; 70 kDa zeta-chain associated protein; Syk-related tyrosine kinase;	Y367	LGADDSYYTARSAGK
P43403	Tyrosine-protein kinase ZAP-70; EC=2.7.10.2; 70 kDa zeta-chain associated protein; Syk-related tyrosine kinase;	Y193	TSVYESPYSDPEELK
P18031	Tyrosine-protein phosphatase non-receptor type 1; EC=3.1.3.48; CPTP1; Protein-tyrosine phosphatase 1B; PTP-1B;	Y66	LHQEDNDYINASLIK
P18031	Tyrosine-protein phosphatase non-receptor type 1; EC=3.1.3.48; CPTP1; Protein-tyrosine phosphatase 1B; PTP-1B;	Y153	SEDIKSYYTVRQLEL
P18031	Tyrosine-protein phosphatase non-receptor type 1; EC=3.1.3.48; Protein-tyrosine phosphatase 1B; PTP-1B;	Y152	ISEDIKSYYTVRQLE
P18031	Tyrosine-protein phosphatase non-receptor type 1; EC=3.1.3.48; Protein-tyrosine phosphatase 1B; PTP-1B;	S50	RNRYRDVSPFDHSRI
P18031	Tyrosine-protein phosphatase non-receptor type 1; EC=3.1.3.48; Protein-tyrosine phosphatase 1B; PTP-1B;	S378	RSRVVGGSLRGAQAA
Q9UHD9	Ubiquilin-2; Chap1; DSK2 homolog; Protein linking IAP with cytoskeleton 2; PLIC-2; hPLIC-2; Ubiquitin-like product Chap1/Dsk2;	T39	IIKVTVKTPKEKEEF
Q9NRR5	Ubiquilin-4; Ataxin-1 interacting ubiquitin-like protein; A1Up; Ataxin-1 ubiquitin-like-interacting protein A1U; Connexin43-interacting protein of 75 kDa; CIP75;	S318	GNSDSSSSQPLRTEN
Q9NRR5	Ubiquilin-4; Ataxin-1 interacting ubiquitin-like protein; A1Up; Ataxin-1 ubiquitin-like-interacting protein A1U; Connexin43-interacting protein of 75 kDa; CIP75;	Y279	LESIPGGYNALRRMY
Q9NRR5	Ubiquilin-4; Ataxin-1 interacting ubiquitin-like protein; A1Up; Ataxin-1 ubiquitin-like-interacting protein A1U; Connexin43-interacting protein of 75 kDa; CIP75;	T19	PIRVTVKTPKDKEEI
Q14376	UDP-glucose 4-epimerase; EC=5.1.3.2; Galactowaldenase; UDP-galactose 4-epimerase;	Y157	TGGCTNPYGKSKFFI
P30085	UMP-CMP kinase; EC=2.7.4.14; Deoxycytidylate kinase; CK; dCMP kinase; Nucleoside-diphosphate kinase; EC=2.7.4.6; Uridine monophosphate/cytidine monophosphate kinase; UMP/CMP kinase; UMP/CMPK;	Y49	RKNPDSQYGELIEKY
P30085	UMP-CMP kinase; EC=2.7.4.14; Deoxycytidylate kinase; CK; dCMP kinase; Nucleoside-diphosphate kinase; EC=2.7.4.6; Uridine monophosphate/cytidine monophosphate kinase; UMP/CMP kinase; UMP/CMPK;	Y66	TKPIIDLYEEMGKVK
P30085	UMP-CMP kinase; EC=2.7.4.14; Deoxycytidylate kinase; CK; dCMP kinase; Nucleoside-diphosphate kinase; EC=2.7.4.6; Uridine monophosphate/cytidine monophosphate kinase; UMP/CMP kinase; UMP/CMPK;	S70	VPVEITISLLKREMD
P46939	Utrophin; Dystrophin-related protein 1; DRP-1;	Y2360	RKYEARLYILQQARR
P46939	Utrophin; Dystrophin-related protein 1; DRP-1;	Y3197	THSRIEQYATRLAQM
P46939	Utrophin; Dystrophin-related protein 1; DRP-1;	S1258	TLEERMKSTEVLPEK
P15918	V(D)J recombination-activating protein 1; RAG-1; RING finger protein 74; Includes: Endonuclease RAG1; EC=3.1.-.-; Includes: E3 ubiquitin-protein ligase RAG1; EC=6.3.2.-;	S532	PLKNVSSSTDVGIID
P55895	V(D)J recombination-activating protein 2; RAG-2;	T490	EIARALHTPQRVLPL
P55895	V(D)J recombination-activating protein 2; RAG-2;	S365	EQTTFTNSQTSTEDP
P35968	Vascular endothelial growth factor receptor 2; VEGFR-2; EC=2.7.10.1; Fetal liver kinase 1; FLK-1; Kinase insert domain receptor; KDR; Protein-tyrosine kinase receptor flk-1; CD_antigen=CD309; Flags: Precursor;	Y1175	AQQDGKDYIVLPISE
P35968	Vascular endothelial growth factor receptor 2; VEGFR-2; EC=2.7.10.1; Fetal liver kinase 1; FLK-1; Kinase insert domain receptor; KDR; Protein-tyrosine kinase receptor flk-1; CD_antigen=CD309; Flags: Precursor;	Y1059	DIYKDPDYVRKGDAR
P35968	Vascular endothelial growth factor receptor 2; VEGFR-2; EC=2.7.10.1; Fetal liver kinase 1; FLK-1; Kinase insert domain receptor; KDR; Protein-tyrosine kinase receptor flk-1; CD_antigen=CD309; Flags: Precursor;	Y951	RFRQGKDYVGAIPVD
P35916	Vascular endothelial growth factor receptor 3; VEGFR-3; EC=2.7.10.1; Fms-like tyrosine kinase 4; FLT-4; Tyrosine-protein kinase receptor FLT4; Flags: Precursor;	Y1063	FGLARDIYKDPDYVR
P35916	Vascular endothelial growth factor receptor 3; VEGFR-3; EC=2.7.10.1; Fms-like tyrosine kinase 4; FLT-4; Tyrosine-protein kinase receptor FLT4; Flags: Precursor;	Y1231	HSLAARYYNWVSFPG
P35916	Vascular endothelial growth factor receptor 3; VEGFR-3; EC=2.7.10.1; Fms-like tyrosine kinase 4; FLT-4; Tyrosine-protein kinase receptor FLT4; Flags: Precursor;	Y1337	QVFYNSEYGELSEPS
P50552	Vasodilator-stimulated phosphoprotein; VASP;	S157	EHIERRVSNAGGPPA
P50552	Vasodilator-stimulated phosphoprotein; VASP;	S239	GAKLRKVSKQEEASG
P50552	Vasodilator-stimulated phosphoprotein; VASP;	T278	LARRRKATQVGEKTP
P18206	Vinculin; Metavinculin; MV;	Y1133	AGFTLRWVRKTPWYQ
P18206	Vinculin; Metavinculin; MV;	Y822	KSFLDSGYRILGAVA
P18206	Vinculin; Metavinculin; MV;	S290	WLRDPSASPGDAGEQ
Q9NP60	X-linked interleukin-1 receptor accessory protein-like 2; IL-1 receptor accessory protein-like 2; IL-1-RAPL-2; IL-1RAPL-2; IL1RAPL-2; IL1RAPL-2-related protein; Interleukin-1 receptor 9; IL-1R-9; IL-1R9; Three immunoglobulin domain-containing IL-1 receptor-related 1; TIGIRR-1; Flags: Precursor;	Y408	EYDAYLSYTKVDQDT
Query accession	Query description	Hit Site	Hit Sequence	Protein Function
Q8TBE7	TMEM22	Y38	PQPGDDGyEEINEGy	collagenase - degrades collagen
Q8TBE7	TMEM22	Y45	yEEINEGyGNFMEEN
Q8TBE7	TMEM22	S409	DYQEILDsPIKGLEG
P22894	MMP8	T30	VSSKEKNtKtVQDyL
P22894	MMP8	S385	DAAVFyRsKTYFFVN
P05089	ARG1	Y50	QECDVKDyGDLPFAD	acyl-coA ligase for long fatty acid
P05089	ARG1	S163	IPDVPGFsWVtPCIs
P05089	ARG1	Y265	LYITEEIyKTGLLSG
Q5K4L6	SLC27A3	S139	IHGSRRFsYSEAERE
Q9Y6N9	USH1C	S101	HPEGLGLsVRGGLEF	scaffolding protein
Q9Y6N9	USH1C	Y404	VPLRKPKyDQGVEPE
Q6X9E4	FBXW12	Y103	AFETELAyLSGNRLT
P54108	CRISP3	S54	NELRRAVsPPARNML	substrate recongition in E3 ubiquitin ligase
P54108	CRISP3	S237	VRDSCKAsCNCSNsI
Q70CQ3	USP30	T199	LEQQSEItPKQITCR	innate immune defense response
Q70CQ3	USP30	T335	LSWSSHGtPLKRHEH
Q70CQ3	USP30	S364	HLLGHKPsQHNPKLN
P12429	ANXA3	Y300	KHyGySLysAIKSDT	de-ubiquitinating enzyme; inhibits mitophagy
P12429	ANXA3	S301	HyGySLysAIKSDTs
P07225	PROS1	T78	VFENDPEtDYFYPKY	anticoagulant
P07225	PROS1	Y259	CAQLCVNyPGGYTCy
P07225	PROS1	Y266	yPGGYTCyCDGKKGF
P46976	glycogenin	S196	LSSISIYsyLPAFKV	glycogen synthesis
P46976	glycogenin	T255	LWWNIFttNVLPLLQ
P24522	GADD45A	S32	EVLSkALsQRTITVG	growth arrest, DNA damage
P24522	GADD45A	Y41	RTITVGVyEAAKLLN
P12259	factor V	S284	EQNHHKVsAITLVSA	homeostasis; blood coagulation
P12259	factor V	T640	YGKRHEDtLTLFPMR
P12259	factor V	S2158	KSYTIHYsEQGVEWK
Q9NS87	KIF15	S568	DKNQQGFsPKAQKEP	motor protein; cell division
Q9NS87	KIF15	S1141	sAAEDPQsPKtPPHF
Q9NS87	KIF15	Y1355	NLHQKIQyVVRLKKE
Q8IX19	MCEMP1	T42	DPDyENItLAFKNQD	chaperone; isomerase
Q8IX19	MCEMP1	T159	SKIDRLEttLAGIKN
Q13451	FKBP5	Y54	PMIGDKVyVHYKGKL	endocytosis
Q13451	FKBP5	Y243	EPNAELIyEVTLkSF
Q13451	FKBP5	S445	TNEkGtDsQAMEEEK
P07307	ASGP-R	S12	FQDIQQLsSEENDHP
P51681	CCR5	S336	QEAPERAssVyTRsT
P51681	CCR5	S337	EAPERAssVyTRsTG	viral defense response; inflammation
P51681	CCR5	Y339	PERAssVyTRsTGEQ
P51681	CCR5	S342	AssVyTRsTGEQEIs
Q8N9U0	MTAC2D1	S168	RTNKLPGsPGLSKsM	transcription regulation; blood coagulation
Q8N9U0	MTAC2D1	S211	NsQGSNRsLDtItLs
Q8N9U0	MTAC2D1	S218	sLDtItLsGDERDFG
Q9Y243	Akt3	Y312	tFCGtPEyLAPEVLE
Q9Y243	Akt3	S472	RPHFPQFsysAsGRE
P14222	PRF1	S112	HVTRAKVsSTEAVAR	viral defense response; important role in non-self destruction
P14222	PRF1	T533	LPHLGGGtCLDYVPQ
P12544	GZMA	T257	HLNWIIMtIKGAVIG	protease in cytotoxic T-cells and NK cells
P06127	CD5	S439	NHtAtVRsHAENPtA	T-cell surface glycoprotein
P06127	CD5	Y453	AsHVDNEysQPPRNs
P06127	CD5	S483	sMQPDNssDsDyDLH
Q14761	PTPRCAP	Y64	LSRDSGGyYHPARLG	lymphocyte phosphataste associated protein
Q14761	PTPRCAP	S99	QARAELGstDNDLER	-
Q14761	PTPRCAP	T113	RQEDEQDtDyDHVAD
P53539	FosB	Y9	FQAFPGDyDsGsRCS	transcription factor
P53539	FosB	S13	PGDyDsGsRCSSSPS
P53539	FosB	S27	SAESQYLsSVDSFGS
P06239	Lck	Y192	NLDNGGFyIsPRItF	essential kinase for selection and maturation of T-cells
P06239	Lck	Y505	FTAtEGQyQPQPAGL	-	+
Q9HBG7	CD229	Y309	LIKSRDPyKNRVWVS	t-lymphocyte cell surface antigen
Q9HBG7	CD229	S509	TAGHTLysVLsQGyE
Q9HBG7	CD229	Y626	EESSATIyCsIRKPQ
P09693	CD3G	S145	GQDGVRQsRAsDKQT	T-cell surface glycoprotein
P09693	CD3G	S148	GVRQsRAsDKQTLLP
P09693	CD3G	Y171	kDREDDQysHLQGNQ	+
Q9UJU2	LEF-1	S132	YMSNGSLsPPIPRTS	Wnt signalling pathway transcription factor
Q9UJU2	LEF-1	T155	SHAVHPLtPLItysD
Q9UJU2	LEF-1	S166	tysDEHFsPGSHPSH
P04234	CD3D	T139	RLSGAADtQALLRND	T-cell surface glycoprotein
P04234	CD3D	Y149	LLRNDQVyQPLRDRD	+
P04234	CD3D	Y160	RDRDDAQysHLGGNW	+
Q6PIZ9	TRAT1	Y45	RQDKMysyssDHTRV	stablizes TCR/CD3 complex at T-cell surface
Q6PIZ9	TRAT1	Y79	EPMDENCyEQMKARP
Q6PIZ9	TRAT1	S116	CyAsLDHsVKGKRRK
O43561	LAT	S101	tPssRRDsDGANsVA	linker for activation of t-cells
O43561	LAT	Y200	SMESIDDyVNVPEsG
O43561	LAT	Y255	EEEGAPDyENLQELN	+
A2RU30	TESPA1	S278	sREPEPQsPRDRLRK	essential for late stages of thymocyte development
A2RU30	TESPA1	T355	AEGKKLPtsPyPCVF
A2RU30	TESPA1	S454	LMGRKVKsLDLSITQ
O95971	CD160	S65	VFLCKDRsGDCsPEt	t-cell antigen; defense response to gram negative bacteria
O95971	CD160	S69	KDRsGDCsPEtsLKQ
O95971	CD160	T72	sGDCsPEtsLKQLRL
Q92630	DYRK2	T106	NKRTVLTtQPNGLTT	ser/thr protein kinase
Q92630	DYRK2	Y382	EHQRVytyIQsRFYR
Q92630	DYRK2	S449	sQKLLDAsKRAKNFV
P11836	MS4A1	S35	KPLFRRMssLVGPTQ	b-lymphocyte activation and proliferation
P11836	MS4A1	S36	PLFRRMssLVGPTQS
P11836	MS4A1	S121	KGKMIMNsLSLFAAI

## Sheet: Upregulated Transcription
Query accession	Query description	Hit Site	Hit Sequence	Protein Function
Q8TBE7	TMEM22	Y30	MVKYTSHyPQPGDDG	solute carrier (drugs/metabolites)
Q8TBE7	TMEM22	Y38	PQPGDDGyEEINEGy
Q8TBE7	TMEM22	Y45	yEEINEGyGNFMEEN
Q8TBE7	TMEM22	S59	NPKkGLLsEMkkKGR
Q8TBE7	TMEM22	S409	DYQEILDsPIK____
P22894	MMP8	T30	VSSKEKNtKtVQDyL	collagenase - degrades collagen
P22894	MMP8	T32	SKEKNtKtVQDyLEK
P22894	MMP8	Y36	NtKtVQDyLEKFYQL
P22894	MMP8	Y383	AIDAAVFyRsKTYFF
P22894	MMP8	S385	DAAVFyRsKTYFFVN
P22894	MMP8	S422	GAFPGIEsKVDAVFQ
P05089	ARG1	S16	GIIGAPFsKGQPRGG	nitrogen metabolism
P05089	ARG1	T29	GGVEEGPtVLRKAGL
P05089	ARG1	Y50	QECDVKDyGDLPFAD
P05089	ARG1	S62	FADIPNDsPFQIVKN
P05089	ARG1	S72	QIVKNPRsVGKASEQ
P05089	ARG1	S94	VKKNGRIsLVLGGDH
P05089	ARG1	S102	LVLGGDHsLAIGsIs
P05089	ARG1	S107	DHsLAIGsIsGHARV
P05089	ARG1	S109	sLAIGsIsGHARVHP
P05089	ARG1	S163	IPDVPGFsWVtPCIs
P05089	ARG1	T166	VPGFsWVtPCIsAKD
P05089	ARG1	S170	sWVtPCIsAKDIVYI
P05089	ARG1	S217	KVMEETLsYLLGRKK
P05089	ARG1	Y265	LYITEEIyKTGLLSG
Q5K4L6	SLC27A3	S139	IHGSRRFsYSEAERE	acyl-coA ligase for long fatty acid
Q9Y6N9	USH1C	S101	HPEGLGLsVRGGLEF	scaffolding protein
Q9Y6N9	USH1C	Y404	VPLRKPKyDQGVEPE
Q9Y6N9-5	USH1C iso5	S198	ESGGVRGsLGSPGNR
Q9Y6N9-5	USH1C iso5	S287	SSRSLTIsIVAAAGR
Q9Y6N9-5	USH1C iso5	S327	QKRLAMEsNKILQEQ
Q9Y6N9-5	USH1C iso5	Y450	LEFEQKLykEKEEML
Q9Y6N9-5	USH1C iso5	Y740	YEEGFDPySMFTPEQ
Q6X9E4	FBXW12	Y103	AFETELAyLSGNRLT	substrate recongition in E3 ubiquitin ligase
P54108	CRISP3	S54	NELRRAVsPPARNML	innate immune defense response
P54108	CRISP3	S237	VRDSCKAsCNCSNsI
P54108	CRISP3	S243	AsCNCSNsIy_____
P54108	CRISP3	Y245	CNCSNsIy_______
Q70CQ3	USP30	T199	LEQQSEItPKQITCR	de-ubiquitinating enzyme; inhibits mitophagy
Q70CQ3	USP30	T335	LSWSSHGtPLKRHEH
Q70CQ3	USP30	S364	HLLGHKPsQHNPKLN
P12429	ANXA3	Y15	HRGTVRDyPDFsPSV	endothelial cell migration, angiogenesis - positive regulation; phospholipase A2 inhibitor
P12429	ANXA3	S19	VRDyPDFsPSVDAEA
P12429	ANXA3	S280	NRIMVSRsEIDLLDI
P12429	ANXA3	Y295	RTEFKKHyGySLysA
P12429	ANXA3	Y297	EFKKHyGySLysAIK
P12429	ANXA3	Y300	KHyGySLysAIKSDT
P12429	ANXA3	S301	HyGySLysAIKSDTs
P12429	ANXA3	S308	sAIKSDTsGDyEITL
P12429	ANXA3	Y311	KSDTsGDyEITLLKI
P07225	PROS1	T78	VFENDPEtDYFYPKY	anticoagulant
P07225	PROS1	T104	FTAARQStNAYPDLR
P07225	PROS1	S122	NAIPDQCsPLPCNED
P07225	PROS1	Y259	CAQLCVNyPGGYTCy
P07225	PROS1	Y266	yPGGYTCyCDGKKGF
P46976	glycogenin	S196	LSSISIYsyLPAFKV	glycogen synthesis
P46976	glycogenin	Y197	SSISIYsyLPAFKVF
P46976	glycogenin	S230	TYDPKTKsVKsEAHD
P46976	glycogenin	S233	PKTKsVKsEAHDPNM
P46976	glycogenin	T254	ILWWNIFttNVLPLL
P46976	glycogenin	T255	LWWNIFttNVLPLLQ
P46976	glycogenin	S297	FCRKEDVsGAISHLS
P46976	glycogenin	Y332	WEQGQADyMGADSFD	(already in array)
P46976-2	glycogenin iso2	Y273	LVKDTCSyVNVEDVS
P46976-3	glycogenin iso3	Y226	QLWHSRLyPRKNGRN
P24522	GADD45A	T2	______MtLEEFSAG	growth arrest, DNA damage
P24522	GADD45A	S32	EVLSkALsQRTITVG
P24522	GADD45A	Y41	RTITVGVyEAAKLLN
P12259	factor V	S284	EQNHHKVsAITLVSA	homeostasis; blood coagulation
P12259	factor V	Y323	LQAGMQAyIDIKNCP
P12259	factor V	S517	DIMRDIAsGLIGLLL
P12259	factor V	S528	GLLLICKsRSLDRRG
P12259	factor V	T640	YGKRHEDtLTLFPMR
P12259	factor V	Y693	PDDDEDSyEIFEPPE
P12259	factor V	T706	PESTVMAtRKMHDRL
P12259	factor V	S720	LEPEDEEsDADYDYQ
P12259	factor V	S937	DLLLLKQsNSSKILV
P12259	factor V	S955	HLASEKGsYEIIQDT
P12259	factor V	T1047	HAPLSPRtFHPLRsE
P12259	factor V	S1053	RtFHPLRsEAyNtFS
P12259	factor V	Y1056	HPLRsEAyNtFSERR
P12259	factor V	T1058	LRsEAyNtFSERRLK
P12259	factor V	S1148	TSDPSHRsSsPELSE
P12259	factor V	S1150	DPSHRsSsPELSEML
P12259	factor V	Y1623	KKVVFRKyLDstFtK
P12259	factor V	S1626	VFRKyLDstFtKRDP
P12259	factor V	T1627	FRKyLDstFtKRDPR
P12259	factor V	T1629	KyLDstFtKRDPRGE
P12259	factor V	S1676	SLHAHGLsYEKSSEG
P12259	factor V	T1685	EKSSEGKtYEDDsPE
P12259	factor V	S1690	GKtYEDDsPEWFKED
P12259	factor V	S2011	WQIFKGNsTRNVMYF
P12259	factor V	T2026	NGNSDAStIKENQFD
P12259	factor V	Y2149	KSLSSEMyVKSYTIH
P12259	factor V	S2158	KSYTIHYsEQGVEWK
P12259	factor V	S2198	FFNPPIIsRFIRVIP
Q9NS87	KIF15	S226	WRNRRVAsTSMNRES	motor protein; cell division
Q9NS87	KIF15	T350	GSRCFGEtLSTLNFA
Q9NS87	KIF15	S378	EDTQGNVsQLQAEVK
Q9NS87	KIF15	T399	AELASGQtPPESFLT
Q9NS87	KIF15	T412	LTRDKKKtNYMEYFQ
Q9NS87	KIF15	S568	DKNQQGFsPKAQKEP
Q9NS87	KIF15	Y666	ITTPTKAyQLHSRPV
Q9NS87	KIF15	S763	QMQELFSsERIDWTK
Q9NS87	KIF15	S777	KQQEELLsQLNVLEK
Q9NS87	KIF15	T1046	DILDLKEtLRLRILS
Q9NS87	KIF15	T1076	TEQLNMLtEASKKHs
Q9NS87	KIF15	S1083	tEASKKHsGLLQSAQ
Q9NS87	KIF15	S1134	QLEHVMDsAAEDPQs
Q9NS87	KIF15	S1141	sAAEDPQsPKtPPHF
Q9NS87	KIF15	T1144	EDPQsPKtPPHFQTH
Q9NS87	KIF15	S1169	EIEDGRAsKTSLEHL
Q9NS87	KIF15	Y1355	NLHQKIQyVVRLKKE
Q8IX19	MCEMP1	Y38	QGAHDPDyENItLAF
Q8IX19	MCEMP1	T42	DPDyENItLAFKNQD
Q8IX19	MCEMP1	T159	SKIDRLEttLAGIKN
Q8IX19	MCEMP1	T160	KIDRLEttLAGIKNI
Q8IX19	MCEMP1	T169	AGIKNIDtKVQKILE
Q13451	FKBP5	S13	GAKNNEEsPTATVAE	chaperone; isomerase
Q13451	FKBP5	Y54	PMIGDKVyVHYKGKL
Q13451	FKBP5	Y243	EPNAELIyEVTLkSF
Q13451	FKBP5	Y327	FLNLAMCyLKLREYT
Q13451	FKBP5	Y409	NERDRRIyANMFkkF
Q13451	FKBP5	T433	NKAMGKKtsEGVTNE
Q13451	FKBP5	S434	KAMGKKtsEGVTNEk
Q13451	FKBP5	T443	GVTNEkGtDsQAMEE
Q13451	FKBP5	S445	TNEkGtDsQAMEEEK
P07307	ASGP-R	S12	FQDIQQLsSEENDHP	endocytosis

## Sheet: Downregulated Transcription
ACC_ID	PROTEIN	MOD_RSD	MODSITE_SEQ	Protein Function
P51681	CCR5	T195	QFWKNFQtLKIVILG	viral defense response; inflammation
O08556	CCR5	Y299	CCLNPVIyAFVGEKF
P51681	CCR5	S336	QEAPERAssVyTRsT
P51681	CCR5	S337	EAPERAssVyTRsTG
P51681	CCR5	Y339	PERAssVyTRsTGEQ
P51681	CCR5	S342	AssVyTRsTGEQEIs
P51681	CCR5	S349	sTGEQEIsVGL____
Q8N9U0	MTAC2D1	T58	VKPQLGCtEDYLLsK	transcription regulation; blood coagulation
Q8N9U0	MTAC2D1	S64	CtEDYLLsKLPSDGK
Q8N9U0	MTAC2D1	S83	VVPKFKLsyIQPRTQ
Q8N9U0	MTAC2D1	Y84	VPKFKLsyIQPRTQE
Q8N9U0	MTAC2D1	Y124	SSQHGPSyDVyNPFy
Q8N9U0	MTAC2D1	Y127	HGPSyDVyNPFyMyQ
Q8N9U0	MTAC2D1	Y131	yDVyNPFyMyQHIsP
Q8N9U0	MTAC2D1	Y133	VyNPFyMyQHIsPDL
Q8N9U0	MTAC2D1	S137	FyMyQHIsPDLSRRF
Q8N9U0	MTAC2D1	Y154	RSEVKRLyGsVCDLR
Q8N9U0	MTAC2D1	S156	EVKRLyGsVCDLRTN
Q8N9U0	MTAC2D1	S168	RTNKLPGsPGLSKsM
Q8N9U0	MTAC2D1	S174	GsPGLSKsMFDLtNS
Q8N9U0	MTAC2D1	T179	SKsMFDLtNSSQRFI
Q8N9U0	MTAC2D1	S191	RFIQRHDsLSSVPSS
Q8N9U0	MTAC2D1	S200	SSVPSSSssRKNsQG
Q8N9U0	MTAC2D1	S201	SVPSSSssRKNsQGS
Q8N9U0	MTAC2D1	S205	SSssRKNsQGSNRsL
Q8N9U0	MTAC2D1	S211	NsQGSNRsLDtItLs
Q8N9U0	MTAC2D1	T214	GSNRsLDtItLsGDE
Q8N9U0	MTAC2D1	T216	NRsLDtItLsGDERD
Q8N9U0	MTAC2D1	S218	sLDtItLsGDERDFG
Q8N9U0	MTAC2D1	S388	SSTPLTLsFFVKVGM
Q9Y243	Akt3	Y38	TDGSFIGyKEKPQDV
Q9Y243	Akt3	S120	EEERMNCsPTsQIDN	(already on array)
Q9Y243	Akt3	S123	RMNCsPTsQIDNIGE
Q9Y243	Akt3	S197	VAHTLTEsRVLKNTR
Q9Y243	Akt3	T298	GLCKEGItDAAtMKt
Q9Y243	Akt3	T302	EGItDAAtMKtFCGt
Q9Y243	Akt3	T305	tDAAtMKtFCGtPEy	(already on array)
Q9Y243	Akt3	T309	tMKtFCGtPEyLAPE
Q9Y243	Akt3	Y312	tFCGtPEyLAPEVLE
Q9Y243	Akt3	Y323	EVLEDNDyGRAVDWW
Q9Y243	Akt3	T432	QVTSETDtRyFDEEF
Q9Y243	Akt3	Y434	TSETDtRyFDEEFtA
Q9Y243	Akt3	T440	RyFDEEFtAQTITIt
Q9Y243	Akt3	T447	tAQTITItPPEKYDE	(already on array)
Q9Y243	Akt3	S472	RPHFPQFsysAsGRE
Q9Y243	Akt3	Y473	PHFPQFsysAsGRE_
Q9Y243	Akt3	S474	HFPQFsysAsGRE__
Q9Y243	Akt3	S476	PQFsysAsGRE____
P14222	PRF1	S112	HVTRAKVsSTEAVAR	viral defense response; important role in non-self destruction
P14222	PRF1	T533	LPHLGGGtCLDYVPQ
P12544	GZMA	T257	HLNWIIMtIKGAV__	protease in cytotoxic T-cells and NK cells
P06127	CD5	S186	GSLGGTIsYEAQDKT	T-cell surface glycoprotein
P06127	CD5	T421	QRQWIGPtGMNQNMs
P06127	CD5	S428	tGMNQNMsFHRNHtA
P06127	CD5	T434	MsFHRNHtAtVRsHA
P06127	CD5	T436	FHRNHtAtVRsHAEN
P06127	CD5	S439	NHtAtVRsHAENPtA
P06127	CD5	T445	RsHAENPtAsHVDNE
P06127	CD5	S447	HAENPtAsHVDNEys
P06127	CD5	Y453	AsHVDNEysQPPRNs
P06127	CD5	S454	sHVDNEysQPPRNsH
P06127	CD5	S460	ysQPPRNsHLSAyPA
P06127	CD5	Y465	RNsHLSAyPALEGAL
P06127	CD5	S476	EGALHRSsMQPDNss
P06127	CD5	S482	SsMQPDNssDsDyDL
P06127	CD5	S483	sMQPDNssDsDyDLH
P06127	CD5	S485	QPDNssDsDyDLHGA
P06127	CD5	Y487	DNssDsDyDLHGAQR
Q14761	PTPRCAP	Y64	LSRDSGGyYHPARLG	lymphocyte phosphataste associated protein
Q14761	PTPRCAP	S99	QARAELGstDNDLER
Q14761	PTPRCAP	T100	ARAELGstDNDLERQ
Q14761	PTPRCAP	T113	RQEDEQDtDyDHVAD
Q14761	PTPRCAP	Y115	EDEQDtDyDHVADGG
Q14761	PTPRCAP	S153	RAEEARDsDtEGDLV
Q14761	PTPRCAP	T155	EEARDsDtEGDLVLG
Q14761	PTPRCAP	S163	EGDLVLGsPGPASAG
P53539	FosB	Y9	FQAFPGDyDsGsRCS	transcription factor
P53539	FosB	S11	AFPGDyDsGsRCSSS
P53539	FosB	S13	PGDyDsGsRCSSSPS
P53539	FosB	S27	SAESQYLsSVDSFGS
P06239	Lck	Y25	DVCENCHyPIVPLDG	essential kinase for selection and maturation of T-cells
P06239	Lck	T35	VPLDGKGtLLIRNGs
P06239	Lck	S42	tLLIRNGsEVRDPLV
P06239	Lck	T50	EVRDPLVtyEGSNPP
P06239	Lck	Y51	VRDPLVtyEGSNPPA
P06239	Lck	S59	EGSNPPAsPLQDNLV	already on array
P06239	Lck	S102	GEWWKAQsLTTGQEG
P06239	Lck	S156	GSFLIREsEstAGsF
P06239	Lck	S158	FLIREsEstAGsFSL
P06239	Lck	T159	LIREsEstAGsFSLS
P06239	Lck	S162	EsEstAGsFSLSVRD
P06239	Lck	Y181	QGEVVkHyKIRNLDN
P06239	Lck	Y192	NLDNGGFyIsPRItF
P06239	Lck	S194	DNGGFyIsPRItFPG
P06239	Lck	T198	FyIsPRItFPGLHEL
P06239	Lck	Y209	LHELVRHytNAsDGL
P06239	Lck	T210	HELVRHytNAsDGLC
P06239	Lck	S213	VRHytNAsDGLCTRL
P06239	Lck	Y263	FGEVWMGyyNGHtKV
P06239	Lck	Y264	GEVWMGyyNGHtKVA
P06239	Lck	T268	MGyyNGHtKVAVKsL
P06239	Lck	S274	HtKVAVKsLKQGSMs
P06239	Lck	S281	sLKQGSMsPDAFLAE
P06239	Lck	T375	ANILVSDtLSCkIAD
P06239	Lck	Y394	RLIEDNEytAREGAK	already on array
P06239	Lck	T395	LIEDNEytAREGAKF
P06239	Lck	Y414	TAPEAINyGtFTIKS
P06239	Lck	T416	PEAINyGtFTIKSDV
P06239	Lck	Y470	DNCPEELyQLMRLCW
P06239	Lck	Y489	EDRPTFDyLRsVLED
P06239	Lck	S492	PTFDyLRsVLEDFFT
P06239	Lck	T501	LEDFFTAtEGQyQPQ
P06239	Lck	Y505	FTAtEGQyQPQP___
Q9HBG7	CD229	T97	ARPKENVtIMVKSYL	t-lymphocyte cell surface antigen
Q9HBG7	CD229	T160	QLQEPQVtMKsVKVS
Q9HBG7	CD229	S163	EPQVtMKsVKVSENF
Q9HBG7	CD229	S186	SVKGAEKsVLYSWTP
Q9HBG7	CD229	S248	FCTDPGAsRGGTTGE
Q9HBG7	CD229	Y309	LIKSRDPyKNRVWVS
Q9HBG7	CD229	Y508	PTAGHTLysVLsQGy
Q9HBG7	CD229	S509	TAGHTLysVLsQGyE
Q9HBG7	CD229	S512	HTLysVLsQGyEKLD
Q9HBG7	CD229	Y515	ysVLsQGyEKLDTPL
Q9HBG7	CD229	Y560	HKPISGRyEVFDQVT
Q9HBG7	CD229	Y583	APEGQADyDPVTPyV
Q9HBG7	CD229	Y589	DyDPVTPyVTEVESV
Q9HBG7	CD229	Y603	VVGENTMyAQVFNLQ
Q9HBG7	CD229	Y626	EESSATIyCsIRKPQ
Q9HBG7	CD229	S628	SSATIyCsIRKPQVV
Q9HBG7	CD229	S648	NDLEIPEsPTyENFT
Q9HBG7	CD229	Y651	EIPEsPTyENFT___
P09693	CD3G	S145	GQDGVRQsRAsDKQT	T-cell surface glycoprotein
P09693	CD3G	S148	GVRQsRAsDKQTLLP
P09693	CD3G	Y160	LLPNDQLyQPLkDRE
P09693	CD3G	Y171	kDREDDQysHLQGNQ
P09693	CD3G	S172	DREDDQysHLQGNQL
Q9UJU2	LEF-1	S42	EKIFAEIsHPEEEGD	Wnt signalling pathway transcription factor
Q9UJU2	LEF-1	S61	KSSLVNEsEIIPASN
Q9UJU2	LEF-1	S79	VARQAQTsQEPyHDK
Q9UJU2	LEF-1	Y83	AQTsQEPyHDKAREH
Q9UJU2	LEF-1	Y102	kHPDGGLyNKGPSYS
Q9UJU2	LEF-1	Y114	SYSSYSGyIMMPNMN
Q9UJU2	LEF-1	S132	YMSNGSLsPPIPRTS
Q9UJU2	LEF-1	T155	SHAVHPLtPLItysD
Q9UJU2	LEF-1	T159	HPLtPLItysDEHFs
Q9UJU2	LEF-1	Y160	PLtPLItysDEHFsP
Q9UJU2	LEF-1	S161	LtPLItysDEHFsPG
Q9UJU2	LEF-1	S166	tysDEHFsPGSHPSH
Q9UJU2	LEF-1	T195	PPAPDIPtFyPLsPG
Q9UJU2	LEF-1	Y197	APDIPtFyPLsPGGV
Q9UJU2	LEF-1	S200	IPtFyPLsPGGVGQI
Q9UJU2	LEF-1	T208	PGGVGQItPPLGWQG
Q9UJU2	LEF-1	S238	SSLSVDTsMsRFSHH
Q9UJU2	LEF-1	S240	LSVDTsMsRFSHHMI
Q9UJU2	LEF-1	Y348	SREEQAkyyELARKE
Q9UJU2	LEF-1	Y349	REEQAkyyELARKER
Q9UJU2	LEF-1	Y363	RQLHMQLyPGWSARD
Q9UJU2	LEF-1	S386	KREkLQEsASGtGPR
Q9UJU2	LEF-1	T390	LQEsASGtGPRMTAA
P04234	CD3D	T139	RLSGAADtQALLRND	T-cell surface glycoprotein
P04234	CD3D	Y149	LLRNDQVyQPLRDRD
P04234	CD3D	Y160	RDRDDAQysHLGGNW
P04234	CD3D	S161	DRDDAQysHLGGNWA
Q6PIZ9	TRAT1	Y43	KQRQDKMysyssDHT	stablizes TCR/CD3 complex at T-cell surface
Q6PIZ9	TRAT1	S44	QRQDKMysyssDHTR
Q6PIZ9	TRAT1	Y45	RQDKMysyssDHTRV
Q6PIZ9	TRAT1	S46	QDKMysyssDHTRVD
Q6PIZ9	TRAT1	S47	DKMysyssDHTRVDE
Q6PIZ9	TRAT1	Y79	EPMDENCyEQMKARP
Q6PIZ9	TRAT1	T103	ATPSAQAtNEtQMCy
Q6PIZ9	TRAT1	T106	SAQAtNEtQMCyAsL
Q6PIZ9	TRAT1	Y110	tNEtQMCyAsLDHsV
Q6PIZ9	TRAT1	S112	EtQMCyAsLDHsVKG
Q6PIZ9	TRAT1	S116	CyAsLDHsVKGKRRK
Q6PIZ9	TRAT1	T129	RKPRKQNtHFsDKDG
Q6PIZ9	TRAT1	S132	RKQNtHFsDKDGDEQ
O43561	LAT	S35	HCHRLPGsyDstssD	linker for activation of t-cells
O43561	LAT	Y36	CHRLPGsyDstssDs
O43561	LAT	S38	RLPGsyDstssDsLy
O43561	LAT	T39	LPGsyDstssDsLyP
O43561	LAT	S40	PGsyDstssDsLyPR
O43561	LAT	S41	GsyDstssDsLyPRG
O43561	LAT	S43	yDstssDsLyPRGIQ
O43561	LAT	Y45	stssDsLyPRGIQFk
O43561	LAT	T68	PPAYPPVtSyPPLsQ
O43561	LAT	Y70	AYPPVtSyPPLsQPD
O43561	LAT	S74	VtSyPPLsQPDLLPI
O43561	LAT	S84	DLLPIPRsPQPLGGs
O43561	LAT	S91	sPQPLGGsHRtPssR
O43561	LAT	T94	PLGGsHRtPssRRDs
O43561	LAT	S96	GGsHRtPssRRDsDG
O43561	LAT	S97	GsHRtPssRRDsDGA
O43561	LAT	S101	tPssRRDsDGANsVA
O43561	LAT	S106	RDsDGANsVAsyENE
O43561	LAT	S109	DGANsVAsyENEGAS
O43561	LAT	Y110	GANsVAsyENEGASG
O43561	LAT	Y156	ADEDEDDyHNPGyLV
O43561	LAT	Y161	DDyHNPGyLVVLPDS
O43561	LAT	S183	APSAPALstPGIRDS
O43561	LAT	T184	PSAPALstPGIRDSA
O43561	LAT	Y200	SMESIDDyVNVPEsG
O43561	LAT	S206	DyVNVPEsGESAEAs
O43561	LAT	S213	sGESAEAsLDGsREy
O43561	LAT	S217	AEAsLDGsREyVNVs
O43561	LAT	Y220	sLDGsREyVNVsQEL
O43561	LAT	S224	sREyVNVsQELHPGA
O43561	LAT	S240	KTEPAALssQEAEEV
O43561	LAT	S241	TEPAALssQEAEEVE
O43561	LAT	Y255	EEEGAPDyENLQELN
A2RU30	TESPA1	T9	EASVLSPtsWEKRRA	essential for late stages of thymocyte development
A2RU30	TESPA1	S10	ASVLSPtsWEKRRAW
A2RU30	TESPA1	S138	GCSLASSsMTGGTNK
A2RU30	TESPA1	T188	IPARFFTtPSQAKGI
A2RU30	TESPA1	S271	VPSIRILsREPEPQs
A2RU30	TESPA1	S278	sREPEPQsPRDRLRK
A2RU30	TESPA1	Y293	AISKMCLyTCPRDRP
A2RU30	TESPA1	S311	HNTPKRNsLDQVVLE
A2RU30	TESPA1	T355	AEGKKLPtsPyPCVF
A2RU30	TESPA1	S356	EGKKLPtsPyPCVFC
A2RU30	TESPA1	Y358	KKLPtsPyPCVFCCE
A2RU30	TESPA1	S454	LMGRKVKsLDLSITQ
A2RU30	TESPA1	S478	PELRRSLsQQPQDTF
O95971	CD160	S65	VFLCKDRsGDCsPEt	t-cell antigen; defense response to gram negative bacteria
O95971	CD160	S69	KDRsGDCsPEtsLKQ
O95971	CD160	T72	sGDCsPEtsLKQLRL
O95971	CD160	S73	GDCsPEtsLKQLRLK
Q5T2V6	CD160 iso3	S73	LVALQGMsKRAVSTP
Q92630	DYRK2	S30	AVRQLQAsPGLGAGA	ser/thr protein kinase
Q5U4C9	DYRK2	S30	AVRQLQAsPGIGAGA
Q5U4C9	DYRK2	S48	GVGTGPPsPIALPPL
Q92630	DYRK2	T106	NKRTVLTtQPNGLTT
Q92630	DYRK2	S142	GSSTSLKsMEGMGKV
F1LYY7	DYRK2	Y308	EHQRVYTyIQSRFyR
F1LYY7	DYRK2	Y314	TyIQSRFyRAPEVIL
Q5U4C9	DYRK2	T379	YEHQRVYtyIQSRFY
Q92630	DYRK2	Y380	CYEHQRVytyIQsRF
Q5U4C9	DYRK2	Y380	EHQRVYtyIQSRFYR
Q92630	DYRK2	T381	YEHQRVytyIQsRFY
Q92630	DYRK2	Y382	EHQRVytyIQsRFYR
Q92630	DYRK2	S385	RVytyIQsRFYRAPE
Q92630	DYRK2	S442	IELLGMPsQKLLDAs
Q92630	DYRK2	S449	sQKLLDAsKRAKNFV
Q92630	DYRK2	Y464	SSKGYPRyCTVTTLS
P11836	MS4A1	T2	______MttPRNsVN	b-lymphocyte activation and proliferation
P11836	MS4A1	T3	_____MttPRNsVNG
P11836	MS4A1	S7	_MttPRNsVNGtFPA
P11836	MS4A1	T11	PRNsVNGtFPAEPMK
P11836	MS4A1	S35	KPLFRRMssLVGPTQ
P11836	MS4A1	S36	PLFRRMssLVGPTQS
P11836	MS4A1	S121	KGKMIMNsLSLFAAI
P11836	MS4A1	S225	RTCSRPKsNIVLLsA
P11836	MS4A1	S231	KsNIVLLsAEEkkEQ
P11836	MS4A1	T250	kEEVVGLtETssQPK
P11836	MS4A1	S253	VVGLtETssQPKNEE
P11836	MS4A1	S254	VGLtETssQPKNEED
