# Supplementary material for: Molecular characterization of breast cancer cell lines through multiple omic approaches
Source: Breast Cancer Res. 2017 Jun 5;19:65. doi: 10.1186/s13058-017-0855-0 (PMC5460504; doi:10.1186/s13058-017-0855-0)
Supplement: Supplementary file 10 — Table S6. Complete kinome data for all peptide substrates and all breast cell lines evaluated. Fold change is given for the phosphorylation of each peptide substrate, relative to the mean of four non-tumorigenic breast cell lines (184B5, MCF10A, MCF10F, MCF12A). Site refers to the amino acid residue in the human protein. (XLSX 443 kb) [file 13058_2017_855_MOESM10_ESM.xlsx]

## Sheet: Sheet1
Additonal file 10: Table S6. Complete kinome data for all peptide substrates and breast cell lines evaluated.
Target Peptide	Target	Site	Average 4 normals	BT483	CAMA-1	HCC1428	HCC1500	MCF7	MDA-MB-134-VI	MDA-MB-175-VII	MDA-MB-415	T47D	ZR-75-1	AU565	BT474	HCC202	HCC1419	HCC1569	HCC1954	HCC2218	MDA-MB-361	SK-BR-3	UACC812	UACC893	ZR-75-30	BT20	BT549	DU4475	HCC38	HCC70	HCC1187	HCC1395	HCC1599	HCC1806	HCC1937	HCC2157	Hs 578T	MDA-kb2	MDA-MB-157	MDA-MB-231	MDA-MB-436	MDA-MB-453	MDA-MB-468
[Pyruvate dehydrogenase (acetyl-transferring)] kinase isozyme 1, mitochondrial; EC=2.7.11.2; Pyruvate dehydrogenase kinase isoform 1; PDH kinase 1; Flags: Precursor; Y136			-1.59912	-6.42263							1.60275					-2.94121	2.1251						1.49431							-1.57512	2.92827	-3.43103	-3.15584	-2.29888							-1.16619		-1.87594
[Pyruvate dehydrogenase (acetyl-transferring)] kinase isozyme 1, mitochondrial; EC=2.7.11.2; Pyruvate dehydrogenase kinase isoform 1; PDH kinase 1; Flags: Precursor; Y244					2.20644		1.73327		4.47796	2.76086				4.84056	2.15867	3.65608		2.51086			1.92427				-1.63304	2.06794			4.65088	3.30837	2.30007	7.25306		2.04647	1.71324	3.17562			1.72392
[Pyruvate dehydrogenase (acetyl-transferring)] kinase isozyme 4, mitochondrial; EC=2.7.11.2; Pyruvate dehydrogenase kinase isoform 4; Flags: Precursor; S393			-1.36356						2.09827		-2.42527		-1.51719					3.72595	3.6856		2.26608	-1.3517			-2.21999		-1.51376					3.81013	1.82389	2.64656	1.53121	2.73958	1.11123		1.62972						negative 14 to negative 7.99999 is orange
14-3-3 protein beta/alpha; Protein 1054; Protein kinase C inhibitor protein 1; KCIP-1; Contains: 14-3-3 protein beta/alpha, N-terminally processed; S184				3.82148	2.12227	-1.84311	1.33123	3.37328	1.94658		-2.29552	-1.68138	-5.16399	4.01012		1.98185		1.79465	2.92326	2.03996		-2.07758			-2.63355		-1.3336	2.81031	2.42323	1.47094		4.42345	2.51415	2.5382		1.73791	-1.28272	1.70745	1.16394	-2.04816	-1.79179	-1.62163			negative 8 to negative 3.99999 is purple
14-3-3 protein beta/alpha; Protein 1054; Protein kinase C inhibitor protein 1; KCIP-1; Contains: 14-3-3 protein beta/alpha, N-terminally processed; S60			2.36328	1.42475	2.16521		1.69409	2.75168	1.71949	2.96766	-1.3164	1.25161		2.17415	1.93199	1.75132	1.14724	2.65053	1.90603	1.97243	2.74764	1.35783	-1.36803	2.06693			-1.32446	1.56359	1.43716	1.37278		10.612		5.71968	2.13118	1.33412	1.1588	3.16637	1.46605		1.39833	1.15763	1.36674		negative 4 to 0 is green
14-3-3 protein beta/alpha; Protein 1054; Protein kinase C inhibitor protein 1; KCIP-1; Contains: 14-3-3 protein beta/alpha, N-terminally processed; T217					-3.09549			-1.75809							-2.65775		-3.09291	-1.49135		-1.57402	1.71316			-2.09178		1.63254	-5.58516	-1.39436		-1.72785		-1.69359	-2.03224		2.02037			-3.16583							0 to 4 is pink
14-3-3 protein zeta/delta; Protein kinase C inhibitor protein 1; KCIP-1; S58				2.04451	1.84224	-2.32267	1.41279	7.14716	2.81163				-2.81298					1.64731	4.10895	1.15005	1.70816				-1.64688					3.69194		3.82326	3.23827	2.7598	2.82372	2.0528	-1.54929	3.08079	-1.44074	-1.69368		1.44953			4.00001 to 8 is blue
14-3-3 protein zeta/delta; Protein kinase C inhibitor protein 1; KCIP-1; T232								-3.38936	-1.72211	-3.09624					-3.84565	-3.86929		-1.74961		-2.46093						-2.37037	-2.87791		-2.02642	-2.13067		-2.97829	-2.472	-2.16711					-1.61652						8.00001 to 14 is yellow
1-acyl-sn-glycerol-3-phosphate acyltransferase delta; EC=2.3.1.51; 1-acylglycerol-3-phosphate O-acyltransferase 4; 1-AGP acyltransferase 4; 1-AGPAT 4; Lysophosphatidic acid acyltransferase delta; LPAAT-delta; Y367			-1.32487				1.21101	-3.25421	1.39022	-2.02005							2.00204	1.48669	1.55708	-1.31404					1.37169					-2.6648	1.79285		-3.14728		1.51966			1.4653			1.31657		-1.41681
1-acyl-sn-glycerol-3-phosphate acyltransferase gamma; EC=2.3.1.51; 1-acylglycerol-3-phosphate O-acyltransferase 3; 1-AGP acyltransferase 3; 1-AGPAT 3; Lysophosphatidic acid acyltransferase gamma; LPAAT-gamma; T154					2.05804	-3.03598			1.81479										2.39913	-1.72135	2.13221							2.23568	2.844		3.28715			2.07243	1.51601	2.03848	1.46925					1.49766
1-phosphatidylinositol 3-phosphate 5-kinase; Phosphatidylinositol 3-phosphate 5-kinase; EC=2.7.1.150; FYVE finger-containing phosphoinositide kinase; PIKfyve; Phosphatidylinositol 3-phosphate 5-kinase type III; PIPkin-III; Type III PIP kinase; S1549			1.25202					-2.90278	-1.44193	-2.53791	1.74191	1.28503								-1.70222	2.07299	1.24245		1.58324	1.13948								-2.11404	-2.03454			-1.72451	-1.39448	-1.53001		-1.27005	1.21884
1-phosphatidylinositol 3-phosphate 5-kinase; Phosphatidylinositol 3-phosphate 5-kinase; EC=2.7.1.150; FYVE finger-containing phosphoinositide kinase; PIKfyve; Phosphatidylinositol 3-phosphate 5-kinase type III; PIPkin-III; Type III PIP kinase; S318			-1.45219				-1.5532				1.66417	1.37252	1.94638		-2.51714								1.72587	1.40071	1.33152		-6.17708				2.30312		-2.15351	-1.71659	1.53945			1.52406		-1.42793		1.34825			> 8	Red
1-phosphatidylinositol 3-phosphate 5-kinase; Phosphatidylinositol 3-phosphate 5-kinase; EC=2.7.1.150; FYVE finger-containing phosphoinositide kinase; PIKfyve; Phosphatidylinositol 3-phosphate 5-kinase type III; PIPkin-III; Type III PIP kinase; Y1772	PIP kin-III	Y1772			-5.56676		-2.23361		-1.70701	-2.41749		-1.57068	-1.61107		-1.83484	-4.54808	-1.74537	-2.66098								-2.09437			1.36045				-2.03608	-1.83607		-1.23041	-1.34011				-1.62648				4.00001 to 8	Orange
1-phosphatidylinositol 4,5-bisphosphate phosphodiesterase beta-1; EC=3.1.4.11; PLC-154; Phosphoinositide phospholipase C-beta-1; Phospholipase C-I; PLC-I; Phospholipase C-beta-1; PLC-beta-1; S887							-1.79177				1.66507		2.21098								1.55123	1.65328	3.18001	1.46612	1.65772										1.54648			1.46499				1.54172			0.00001 to 4	Yellow
1-phosphatidylinositol 4,5-bisphosphate phosphodiesterase beta-1; EC=3.1.4.11; PLC-154; Phosphoinositide phospholipase C-beta-1; Phospholipase C-I; PLC-I; Phospholipase C-beta-1; PLC-beta-1; S982			1.92817	-5.23082				-3.15557	-2.19773	-3.16608	2.01145	1.94326	1.60484		-5.40753	-7.6727	2.50465		-2.18624	-1.87284	2.76251	1.68654	1.99246	1.36901	1.48416							-3.98101	-2.13791				-1.75951	-1.44402			1.61107	1.71085	1.35597		-3.9999 to 0	Green
1-phosphatidylinositol 4,5-bisphosphate phosphodiesterase delta-1; EC=3.1.4.11; Phosphoinositide phospholipase C-delta-1; Phospholipase C-III; PLC-III; Phospholipase C-delta-1; PLC-delta-1; S501									3.29455	2.18184								5.07303	3.1397						-1.58012								2.114		4.56352	1.80458	-2.36251	3.94181	-1.97246		1.89234				-7.9999 to -4	Blue
1-phosphatidylinositol 4,5-bisphosphate phosphodiesterase delta-1; EC=3.1.4.11; Phosphoinositide phospholipase C-delta-1; Phospholipase C-III; PLC-III; Phospholipase C-delta-1; PLC-delta-1; T50																					1.6436	-1.57208																							< -8	Purple
1-phosphatidylinositol 4,5-bisphosphate phosphodiesterase epsilon-1; EC=3.1.4.11; Pancreas-enriched phospholipase C; Phosphoinositide phospholipase C-epsilon-1; Phospholipase C-epsilon-1; PLC-epsilon-1; S1720			1.43146			3.42845	-1.89378		-2.72334	-1.54441	1.54611	1.38587	1.77198	4.75584			6.25139		-2.21961	-1.61961	2.59565	1.30893	1.81288			5.50114	2.61548	3.90549	2.83832	5.44015	3.97323			-1.99535			-1.91633	1.19145	-1.45623			1.85583			no significant change
1-phosphatidylinositol 4,5-bisphosphate phosphodiesterase epsilon-1; EC=3.1.4.11; Pancreas-enriched phospholipase C; Phosphoinositide phospholipase C-epsilon-1; Phospholipase C-epsilon-1; PLC-epsilon-1; S490			-1.3168		2.89999	-1.8757					-2.31715	-2.06176		4.1053	1.62273						1.33332	-1.91486	-1.59045		-2.04763			3.6428			2.39436	2.78343		2.53798		2.07844	-1.22872			-1.87888	-1.85802		-1.70008
1-phosphatidylinositol 4,5-bisphosphate phosphodiesterase eta-1; EC=3.1.4.11; Phosphoinositide phospholipase C-eta-1; Phospholipase C-eta-1; PLC-eta-1; Phospholipase C-like protein 3; PLC-L3; S1300													1.71205				3.59847		-2.00629	-2.8097				1.40285								3.78151		-2.13266	-1.34634		-1.94342
1-phosphatidylinositol 4,5-bisphosphate phosphodiesterase eta-1; EC=3.1.4.11; Phosphoinositide phospholipase C-eta-1; Phospholipase C-eta-1; PLC-eta-1; Phospholipase C-like protein 3; PLC-L3; S1386				4.50898						1.30449				5.94293			8.19823	1.90091		-1.82349	2.50648			1.36607		1.87108		4.49714	5.54204	6.58461	2.03275	4.39421				1.89166	1.30568			2.06586		1.38426
1-phosphatidylinositol 4,5-bisphosphate phosphodiesterase gamma-1; EC=3.1.4.11; PLC-148; Phosphoinositide phospholipase C-gamma-1; Phospholipase C-II; PLC-II; Phospholipase C-gamma-1; PLC-gamma-1; Y1253			1.39544	2.72983			-3.11746	-3.60951	-3.28031	-1.84482	1.94073	1.56478	1.74204	4.2984			4.59672		-2.46768	-1.6338	3.231	1.72365	1.45625	1.29889	1.29695	2.52208	2.3154	5.70938	2.50197	4.71702	2.73764		-3.51027	-2.39472	-2.51232		-3.42044		-2.18315			1.97168	1.32773		For gene products:
1-phosphatidylinositol 4,5-bisphosphate phosphodiesterase gamma-1; EC=3.1.4.11; PLC-148; Phosphoinositide phospholipase C-gamma-1; Phospholipase C-II; PLC-II; Phospholipase C-gamma-1; PLC-gamma-1; Y783					5.84182		-1.99422		-1.93966	-2.23776			2.11475	1.8326			8.09825	-2.189	-2.41497	-3.19507	1.81524	2.21819	2.41068	1.62768	1.71797	2.37769		3.34808	4.0355	3.58833	6.97679		-2.17854	-2.65929	1.48137		-1.39009		-2.40312			2.43028	1.71932		up in most	rose
1-phosphatidylinositol 4,5-bisphosphate phosphodiesterase gamma-2; EC=3.1.4.11; Phosphoinositide phospholipase C-gamma-2; Phospholipase C-IV; PLC-IV; Phospholipase C-gamma-2; PLC-gamma-2; Y495				4.14224			-1.58568		-1.57271				1.41523	3.63031		3.20734	3.32211	1.2669		-1.74122	2.28041			1.28299	1.36531	3.19835			2.08596	2.48346		2.10559			-1.40757		-1.52185				-1.2311				down in most	royale blue
1-phosphatidylinositol 4,5-bisphosphate phosphodiesterase gamma-2; EC=3.1.4.11; Phosphoinositide phospholipase C-gamma-2; Phospholipase C-IV; PLC-IV; Phospholipase C-gamma-2; PLC-gamma-2; Y759			-1.55681			-3.9325										-1.70145	-2.57467				-2.53004		-1.75123				-1.47988			-3.52995		-2.90082								-1.62046		-1.74683			some up, some down	bright yellow
2-acylglycerol O-acyltransferase 1; EC=2.3.1.22; Acyl-CoA:monoacylglycerol acyltransferase 1; MGAT1; Diacylglycerol O-acyltransferase candidate 2; hDC2; Diacylglycerol acyltransferase 2-like protein 1; Monoacylglycerol O-acyltransferase 1; S182							1.56573											1.63612			-2.14732		1.60949											2.37763			-1.98609
2-hydroxyacyl-CoA lyase 1; EC=4.1.-.-; 2-hydroxyphytanoyl-CoA lyase; 2-HPCL; Phytanoyl-CoA 2-hydroxylase 2; S553							-2.01511					1.70324		3.5794			1.60438				-1.88105	1.97728	1.21605		1.62204			2.50664			4.13772		1.46856				-1.53624			-1.53061	1.14573		1.33921
2-hydroxyacyl-CoA lyase 1; EC=4.1.-.-; 2-hydroxyphytanoyl-CoA lyase; 2-HPCL; Phytanoyl-CoA 2-hydroxylase 2; T247				7.9307	3.27029	1.56294	1.71527	2.68736	-1.48002	2.73166	1.45897	1.36111	2.33598	1.44307	1.58015	2.23486	5.45084		1.49378	1.29123	3.11857	1.62428	1.71746			3.27923	-3.02228	2.06782		1.30178	2.90763	7.48338	1.26366	2.75972	2.19033	2.09818				3.34584	3.09986	1.57965	1.56875
3 beta-hydroxysteroid dehydrogenase/Delta 5-->4-isomerase type 1; 3 beta-hydroxysteroid dehydrogenase/Delta 5-->4-isomerase type I; 3-beta-HSD I; Trophoblast antigen FDO161G; Includes: 3-beta-hydroxy-Delta(5)-steroid dehydrogenase; EC=1.1.1.145; 3-beta-hydroxy-5-ene steroid dehydrogenase; Progesterone reductase; Includes: Steroid Delta-isomerase; EC=5.3.3.1; Delta-5-3-ketosteroid isomerase; T260								3.05689	2.4918									3.07368			-1.42294		-1.42048	1.68343										3.86646	3.26691					-1.24049		-1.34436	-1.18593
3-ketoacyl-CoA thiolase, mitochondrial; EC=2.3.1.16; Acetyl-CoA acyltransferase; Beta-ketothiolase; Mitochondrial 3-oxoacyl-CoA thiolase; T1; T119			-1.53973				1.36056						-1.3602				-2.12784	1.61263			-3.41493											-2.05844		2.18777	1.49385
3-ketoacyl-CoA thiolase, peroxisomal; EC=2.3.1.16; Acetyl-CoA acyltransferase; Beta-ketothiolase; Peroxisomal 3-oxoacyl-CoA thiolase; Flags: Precursor; T59				-2.84104	-2.60821		-2.21974	-4.3486	-1.59816	-2.39045	-1.42813				-2.26488	-3.14183		-1.86378		-1.47667	-2.10423											-2.36592			1.2967		-1.50646		-1.3311	-1.55865
3-ketoacyl-CoA thiolase, peroxisomal; EC=2.3.1.16; Acetyl-CoA acyltransferase; Beta-ketothiolase; Peroxisomal 3-oxoacyl-CoA thiolase; Flags: Precursor; T60			-1.89185			-1.94612					-1.46806						1.84972		2.64226		-1.68315							-1.4526			2.98648			2.79474	3.53115	1.43814	3.36386			-1.65005		-1.36744
3-phosphoinositide-dependent protein kinase 1; hPDK1; EC=2.7.11.1; S241			-2.20434		1.90836			-1.62803		1.65257		-1.30114	-1.73979							1.34902	-3.50706		-1.18786	-2.11806	-1.47981				2.22314			-2.19207			-1.52364			-1.5946
3-phosphoinositide-dependent protein kinase 1; hPDK1; EC=2.7.11.1; Y373					7.37726		1.90754			2.40147	-1.39119			2.51075	5.65139			2.23116	2.82347		-1.97051						2.86696	3.09263	8.76346	3.59721	5.35154				2.6544		1.78804
5'-AMP-activated protein kinase catalytic subunit alpha-1; AMPK subunit alpha-1; EC=2.7.11.1; Acetyl-CoA carboxylase kinase; ACACA kinase; EC=2.7.11.27; Hydroxymethylglutaryl-CoA reductase kinase; HMGCR kinase; EC=2.7.11.31; Tau-protein kinase PRKAA1; EC=2.7.11.26; S486							-2.01311	-3.48749	-1.58112	-1.52897																			-2.23085			-2.53305						-2.04589	-1.63159
5'-AMP-activated protein kinase catalytic subunit alpha-1; AMPK subunit alpha-1; EC=2.7.11.1; Acetyl-CoA carboxylase kinase; ACACA kinase; EC=2.7.11.27; Hydroxymethylglutaryl-CoA reductase kinase; HMGCR kinase; EC=2.7.11.31; Tau-protein kinase PRKAA1; EC=2.7.11.26; T183					-1.75582			-1.52885		-2.42012			-1.36978			-2.85126			1.24387		-1.92072	-1.19046							-5.32829		2.84785	-2.79915	-2.42574				1.41064			-1.45233
5'-AMP-activated protein kinase catalytic subunit alpha-2; AMPK subunit alpha-2; EC=2.7.11.1; Acetyl-CoA carboxylase kinase; ACACA kinase; EC=2.7.11.27; Hydroxymethylglutaryl-CoA reductase kinase; HMGCR kinase; EC=2.7.11.31; S184								3.36708	1.77536			1.39229			5.90536		-2.43116	2.34973		2.43042	-2.34863								3.46978	-2.06099	2.63601	-2.30257			2.60795		2.4396				1.38103		-2.22294
5'-AMP-activated protein kinase catalytic subunit alpha-2; AMPK subunit alpha-2; EC=2.7.11.1; Acetyl-CoA carboxylase kinase; ACACA kinase; EC=2.7.11.27; Hydroxymethylglutaryl-CoA reductase kinase; HMGCR kinase; EC=2.7.11.31; S377				3.58715	5.45323		-1.47408	-3.14254	-3.37794				1.34185		3.34176						-1.99269	1.55771		-1.21091	-1.96372			7.79643	6.0039			4.16304						-2.90867	-4.08998		1.6687
5'-AMP-activated protein kinase subunit beta-1; AMPK subunit beta-1; AMPKb; S108								6.32666	1.546	4.70665	-2.17653	-1.79075	-2.06083					1.736	2.54939	1.76465	-1.71851	-1.9578	-1.16745	-1.35804	-2.15171		-2.29851						1.5105	4.00224	1.5737	2.20668			1.9838	-1.69349	-1.76889	-1.75251	-1.93655
5'-AMP-activated protein kinase subunit beta-1; AMPK subunit beta-1; AMPKb; T80								-2.18025		-2.75523							-2.46378			-1.91743	-1.67237							2.1028				-2.84595					-1.43449	-1.32948	-1.52646
5'-AMP-activated protein kinase subunit beta-2; AMPK subunit beta-2; S108					2.47441		1.26561	2.82976	1.77591	3.09205	-1.53252							2.4736	2.25959	1.85519												8.11301	2.50068	2.89604	2.04123	2.60984	1.25153	1.49126	1.46675
5'-AMP-activated protein kinase subunit beta-2; AMPK subunit beta-2; S393	AMPKb2	S39	-2.74963	-4.16938		-2.80089	1.51419					-1.69123	-1.60561			-4.10271	-5.79238				-2.97491		-1.63591		-1.45872		-3.58872					-2.89844		-2.30719				1.91707				-1.51397	-2.02935
5'-AMP-activated protein kinase subunit gamma-2; AMPK gamma2; AMPK subunit gamma-2; H91620p; S263							1.63135	-1.76987		-2.48382				1.78816	-2.00714	2.0863			1.94415	-1.81666															1.51009				-1.30626
5'-AMP-activated protein kinase subunit gamma-2; AMPK gamma2; AMPK subunit gamma-2; H91620p; S309			1.35155			-2.59899	1.64158	4.06232		3.61449		1.54264		2.47075					4.66569	1.97081			1.81069		-1.30173		-4.26437			-1.85314	1.75905		2.20666	2.79355	3.25537	3.98496	2.95352	1.64578	1.55325	1.73982	1.33836	1.5885
60 kDa heat shock protein, mitochondrial; 60 kDa chaperonin; Chaperonin 60; CPN60; Heat shock protein 60; HSP-60; Hsp60; HuCHA60; Mitochondrial matrix protein P1; P60 lymphocyte protein; Flags: Precursor; S70																				-1.51969													-1.87084		-1.73895			-2.48025
60 kDa heat shock protein, mitochondrial; 60 kDa chaperonin; Chaperonin 60; CPN60; Heat shock protein 60; HSP-60; Hsp60; HuCHA60; Mitochondrial matrix protein P1; P60 lymphocyte protein; Flags: Precursor; T409								-7.99485	1.86284									1.25729	3.19097	-1.5496								2.26216	2.50733	-1.68827		-2.56417			1.40773				-2.06451
60S acidic ribosomal protein P2; Renal carcinoma antigen NY-REN-44; S104				-6.8899		-4.55018	-3.15486		2.15663	1.89341					-1.54445	-2.61932	-1.99712									-3.66711				-3.21661	-2.51455			1.76437			1.69905		1.96558		1.34431		1.40077
60S acidic ribosomal protein P2; Renal carcinoma antigen NY-REN-44; S79				-1.93529	-1.51553			-1.95769							-2.15228				1.55221						1.61819	-2.34189		-1.26396	1.87048			-2.95101	-2.11212	1.29825	2.20456							1.94279
6-phosphofructo-2-kinase/fructose-2,6-bisphosphatase 1; 6PF-2-K/Fru-2,6-P2ase 1; PFK/FBPase 1; 6PF-2-K/Fru-2,6-P2ase liver isozyme; Includes: 6-phosphofructo-2-kinase; EC=2.7.1.105; Includes: Fructose-2,6-bisphosphatase; EC=3.1.3.46; T39				-3.57908	-1.86042	-1.52221									1.28467	-8.95407						1.47205				-2.69036		-2.65598	-1.92088	-2.26001	-1.83808	-3.03925											1.2624
6-phosphofructo-2-kinase/fructose-2,6-bisphosphatase 1; 6PF-2-K/Fru-2,6-P2ase 1; PFK/FBPase 1; 6PF-2-K/Fru-2,6-P2ase liver isozyme; Includes: 6-phosphofructo-2-kinase; EC=2.7.1.105; Includes: Fructose-2,6-bisphosphatase; EC=3.1.3.46; Y200			3.16706		-1.77968	-1.90563	-2.18136				2.31754	4.07864	4.61481		1.72624						1.6983	4.18327	3.74491	2.85498	5.02186	-2.17826	-1.58471	-3.59741	-1.99608	-2.89309						2.30561		2.32222			5.66604	3.28654	7.72483
6-phosphofructo-2-kinase/fructose-2,6-bisphosphatase 2; 6PF-2-K/Fru-2,6-P2ase 2; PFK/FBPase 2; 6PF-2-K/Fru-2,6-P2ase heart-type isozyme; Includes: 6-phosphofructo-2-kinase; EC=2.7.1.105; Includes: Fructose-2,6-bisphosphatase; EC=3.1.3.46; S32						-1.54568	1.61898				-1.3073		1.28229							1.59591			1.38446		-1.33187		-1.78927	-2.57911		-1.46814	-2.36932		1.35145			1.66046		1.90714				-2.00055
6-phosphofructo-2-kinase/fructose-2,6-bisphosphatase 2; 6PF-2-K/Fru-2,6-P2ase 2; PFK/FBPase 2; 6PF-2-K/Fru-2,6-P2ase heart-type isozyme; Includes: 6-phosphofructo-2-kinase; EC=2.7.1.105; Includes: Fructose-2,6-bisphosphatase; EC=3.1.3.46; S471																					-1.98649			-1.2717																			1.63532
6-phosphofructo-2-kinase/fructose-2,6-bisphosphatase 3; 6PF-2-K/Fru-2,6-P2ase 3; PFK/FBPase 3; 6PF-2-K/Fru-2,6-P2ase brain/placenta-type isozyme; Renal carcinoma antigen NY-REN-56; iPFK-2; Includes: 6-phosphofructo-2-kinase; EC=2.7.1.105; Includes: Fructose-2,6-bisphosphatase; EC=3.1.3.46; S273			1.44437				1.2838								1.93514				-3.10844		-1.28845	1.65033						2.34245		2.01764	1.63085		1.34175			1.82238					1.39848		1.5691
6-phosphofructo-2-kinase/fructose-2,6-bisphosphatase 3; 6PF-2-K/Fru-2,6-P2ase 3; PFK/FBPase 3; 6PF-2-K/Fru-2,6-P2ase brain/placenta-type isozyme; Renal carcinoma antigen NY-REN-56; iPFK-2; Includes: 6-phosphofructo-2-kinase; EC=2.7.1.105; Includes: Fructose-2,6-bisphosphatase; EC=3.1.3.46; S461						2.56015	-2.06548	-3.70426		-3.3967					4.73917				-2.13792	-1.34623		1.76007					3.44951								-1.71887								1.68315
6-phosphofructokinase type C; EC=2.7.1.11; 6-phosphofructokinase, platelet type; Phosphofructo-1-kinase isozyme C; PFK-C; Phosphofructokinase 1; Phosphohexokinase; S386							1.56412			-2.21543			1.25236	2.54345	2.89859	-1.47089					1.38083		1.26388		1.13648		1.8861		1.66275						-1.84038				-1.29386		1.20107		1.25207
6-phosphofructokinase type C; EC=2.7.1.11; 6-phosphofructokinase, platelet type; Phosphofructo-1-kinase isozyme C; PFK-C; Phosphofructokinase 1; Phosphohexokinase; Y651							2.2491		-2.58572									-2.89177			-2.42457		-1.18849	-1.97091							2.00674	-2.61064								-1.52881			-1.30384
6-phosphofructokinase, liver type; EC=2.7.1.11; Phosphofructo-1-kinase isozyme B; PFK-B; Phosphofructokinase 1; Phosphohexokinase; S775											-1.64898		-3.45956								-1.53038	1.22073			-1.46692			2.40457	3.11987			-1.28754								-1.37914	1.26806
6-phosphofructokinase, liver type; EC=2.7.1.11; Phosphofructo-1-kinase isozyme B; PFK-B; Phosphofructokinase 1; Phosphohexokinase; T202						1.79736	1.67768			-2.03828		1.64252			1.96977	-2.59329									1.29376		2.06813	1.88							-1.53538		1.4252		-2.39912		1.44223		1.38608
6-phosphofructokinase, liver type; EC=2.7.1.11; Phosphofructo-1-kinase isozyme B; PFK-B; Phosphofructokinase 1; Phosphohexokinase; Y674									-1.56151	-1.64406		1.26883			4.41972						1.35193	1.65442	1.61498	1.38561	1.33929					2.5603					-1.93337		-1.25486		-2.73785	1.90646	1.30762		2.00959
78 kDa glucose-regulated protein; GRP-78; Endoplasmic reticulum lumenal Ca(2+)-binding protein grp78; Heat shock 70 kDa protein 5; Immunoglobulin heavy chain-binding protein; BiP; Flags: Precursor; T37			2.58644				1.21301	1.88958		1.28873	1.40256	1.62151		5.97343		3.30242		3.47779	1.70522	1.69334	2.88047	1.85846	1.83956	2.4778		-3.5817	-1.59841		1.708			9.72687	1.40405	1.56057	2.00543	1.67464	1.35561			1.37607	2.66898	1.82702	2.09011
78 kDa glucose-regulated protein; GRP-78; Endoplasmic reticulum lumenal Ca(2+)-binding protein grp78; Heat shock 70 kDa protein 5; Immunoglobulin heavy chain-binding protein; BiP; Flags: Precursor; T485							1.70412				-1.5414		-1.68757								-1.72279	-1.3648			-1.4462									2.11356	2.55986	2.04283			-3.56063				-1.6452
Abelson tyrosine-protein kinase 2; EC=2.7.10.2; Abelson murine leukemia viral oncogene homolog 2; Abelson-related gene protein; Tyrosine-protein kinase ARG; Y115						-1.59753	1.62884		-2.36293	-1.69872				2.67868	2.97986		1.99628									2.33795		2.79031						1.49035					-3.3594
Abelson tyrosine-protein kinase 2; EC=2.7.10.2; Abelson murine leukemia viral oncogene homolog 2; Abelson-related gene protein; Tyrosine-protein kinase ARG; Y272				2.73317		1.96386	2.26301	3.00757			1.33684	1.32686	1.2748		3.7499	3.70313	4.41985					1.24606	1.27833	1.17042									2.09779			2.26026			1.84118
Acetyl-CoA carboxylase 1; ACC1; EC=6.4.1.2; ACC-alpha; Includes: Biotin carboxylase; EC=6.3.4.14; S1263				-5.37353			1.80485	2.00786		-3.25201	-1.31233							-1.8729	2.21856		-2.48955		-1.21633		1.16234					-3.16963				1.99725					-1.52502	-1.65531	1.23667	-1.29195	-1.43171
Acetyl-CoA carboxylase 1; ACC1; EC=6.4.1.2; ACC-alpha; Includes: Biotin carboxylase; EC=6.3.4.14; S80					1.71302	-3.09249					-1.92047	-1.75751		2.49492			1.53503	1.68253		1.58417			-1.78915	-1.68917	-2.66909							3.78196		2.82599	2.09102	5.31056	-1.23833	-1.33592				-1.41362	-1.35987
Acetyl-CoA carboxylase 2; EC=6.4.1.2; ACC-beta; Includes: Biotin carboxylase; EC=6.3.4.14; S1557				1.5425				-3.29767	-1.50839	-1.86126	1.22239	1.40727	1.28651			-2.63416			-2.08267	-2.02448	-1.21607	1.623	1.26111		1.59134					2.11296		-2.47798		-1.70408		-1.40601		-1.41429	-1.31129		1.41541	1.6251	1.71377
Acetyl-CoA carboxylase 2; EC=6.4.1.2; ACC-beta; Includes: Biotin carboxylase; EC=6.3.4.14; Y1489					2.85844		2.86644	1.86789	1.30322	1.66141						2.16017	3.31182			1.81228						2.45672	2.65992					1.59562					2.08423	2.34761
Aconitate hydratase, mitochondrial; Aconitase; EC=4.2.1.3; Citrate hydro-lyase; Flags: Precursor; S559								-2.52024			1.91516	1.18026		2.51286	1.52392		1.7564	1.70178			-1.74707	2.12381	1.71138	1.27637	1.3638		2.94816	3.50867				-2.10294							-2.03569	1.27138	2.03693	1.42007	1.48975
Aconitate hydratase, mitochondrial; Aconitase; EC=4.2.1.3; Citrate hydro-lyase; Flags: Precursor; S670				-2.68807									1.38882					-1.47102	1.37574		-3.0205			1.44802								-5.41533				-2.40093			-1.78603	-1.42635	1.53874
Actin, gamma-enteric smooth muscle; Alpha-actin-3; Gamma-2-actin; Smooth muscle gamma-actin; Flags: Precursor; Y242							1.5428		-2.01199		1.43009	1.43669	2.02039		1.61467							1.66124	1.76743	1.39886	1.58638		2.38049				1.80804	-1.57574	1.47457		1.45869		2.08966				1.49777		1.62561
Actin, gamma-enteric smooth muscle; Alpha-actin-3; Gamma-2-actin; Smooth muscle gamma-actin; Flags: Precursor; Y55						2.91094	-1.7618	-2.31987				1.73987	1.37919				2.07648		-2.59064	-1.94399	-1.2936	2.1833	1.50757	1.69012	1.79002		3.29501	2.27541	2.14847		2.40998	-1.93189					-1.86512				1.5926	2.41767	1.87143
Acyl-CoA synthetase family member 2, mitochondrial; EC=6.2.1.-; Flags: Precursor; S207			1.82991					2.5398		2.37313	1.31964	-1.5091	-1.35601							2.16582		1.35547		1.42316			-1.82762		-2.09168			-3.49713	1.9198					1.8394	2.67868	1.22023
Acyl-CoA synthetase family member 3, mitochondrial; EC=6.2.1.-; Flags: Precursor; Y355			2.57532	-1.77988				1.42537		2.15314	1.25873	-1.39116		-2.65212	-2.03102			-1.52988		3.82456		-1.41293	-1.21747	1.40756	1.30281	-3.34635			-2.35738			-2.30311	2.1489				-1.39292	1.73149			-1.28464		1.23115
Acyl-CoA synthetase family member 4; EC=6.2.1.-; Aminoadipate-semialdehyde dehydrogenase; Protein NRPS998; Y194			1.92804	-1.80171				6.85601	-1.47734	2.79677		1.50266	1.31323			1.52536		1.6046	3.36062		2.39048	1.38787			-1.16188		-2.10052			-2.22546	1.43581		2.15673	3.49288	2.12816	2.49739		1.3381	1.95595	1.52197			1.58825
Acyl-coenzyme A thioesterase 12; Acyl-CoA thioesterase 12; EC=3.1.2.1; Acyl-CoA thioester hydrolase 12; Cytoplasmic acetyl-CoA hydrolase 1; CACH-1; hCACH-1; START domain-containing protein 15; StARD15; Y329			1.42301		-1.41378	-4.50128		2.68442	2.007		-1.95609		-1.43579		-1.66917			1.68204	4.35206		2.02442	-2.17373			-2.25672	2.00332	-1.82241		-1.43957			2.4895	1.4911	2.74029	1.95389	1.68192	-1.38156		1.45815		-2.16403	-1.677	-1.31929
Acyl-coenzyme A thioesterase THEM4; Acyl-CoA thioesterase THEM4; EC=3.1.2.2; Carboxyl-terminal modulator protein; Thioesterase superfamily member 4; Flags: Precursor; S192								2.55239	-1.95973		-1.8637	-2.05475	-1.58964		-2.57803				1.71662	2.2501	-1.97085	-2.83406			-1.96378				-1.99549						1.61668		-1.4197	2.41577	1.82364	-1.87636	-2.9286	-2.14145
Acyl-coenzyme A thioesterase THEM4; Acyl-CoA thioesterase THEM4; EC=3.1.2.2; Carboxyl-terminal modulator protein; Thioesterase superfamily member 4; Flags: Precursor; S198												-1.68148			2.28691				2.64754		-1.37824	-2.54194	-1.39417								2.01301	2.8402			1.92597				2.51643	-1.47747	-2.00156	-1.68621	-1.62725
Adapter molecule crk; Proto-oncogene c-Crk; p38; S41							1.2418		1.24164		1.63435			2.92598	1.73763	2.0216		2.84303	3.10362	1.81409	2.82854		1.62142				-2.21558	-2.66649					1.8295	4.27148	3.38348	1.48392	1.54159	2.82323	1.44687	1.9158			1.50217
Adapter molecule crk; Proto-oncogene c-Crk; p38; Y221			2.50387	-4.0991					-2.17295		1.64074		1.69076		1.8031	-3.46295	-2.2642		-1.43883		1.92839				2.01456	-2.90192	-1.50331		-2.48669	-1.89524						2.0648	-1.31215			1.58074	1.60647		1.72497
Adapter molecule crk; Proto-oncogene c-Crk; p38; Y239			1.78748			-2.27013		1.60852	1.7529									1.60539	3.63913	1.33048	2.20646			1.5476								16.6621	1.95192	4.31597	1.64872	1.51214	-1.21636		1.43298
Adapter molecule crk; Proto-oncogene c-Crk; p38; Y251					1.41169	-2.08897	2.08502	1.80669										1.93064		4.49817																		2.93413
Adiponectin receptor protein 1; Y85							-1.29153		1.61975	4.0553		-1.48094	-1.50954		-2.03157	2.43372	2.26458		2.20998			-2.02996	-1.56389		-1.6929							5.45587		3.96798		2.03137			2.62659	-1.18498	-1.74672	-1.46414	-1.39892
Adrenodoxin, mitochondrial; Adrenal ferredoxin; Ferredoxin-1; Flags: Precursor; S63			2.2508			2.22381		1.48967					1.43725			-2.20094	2.8693				1.60608			1.43975	1.63847			2.72368			1.644							1.85417	2.347	1.38688		-1.63755	1.46614
Adrenodoxin, mitochondrial; Adrenal ferredoxin; Ferredoxin-1; Hepato-ferredoxin; Flags: Precursor; T131									-2.4532		1.26082	-1.13461									1.53393	-2.08149	-1.54595		-1.5355														1.31746		1.32028	-1.36463
Akirin-1; S22				-3.78995	-3.37074	-8.69109	1.14368	3.72455	-1.19721	4.74052			1.44693	-2.33546	-1.85014	-2.27274	-4.56289	2.25729	4.60812	2.31432	2.74036	1.29494	1.84298	2.03232		-1.7393	-4.48258		-2.78761		-3.2938	7.4719	4.43306	6.86986	3.48146	1.87017	1.12872	1.26917			1.59171		1.86974
Akirin-1; T72				-1.91776		-1.8507					1.55603	1.14762	1.46251		1.56104					1.74341	1.38665	1.43185	1.48919		1.87652	-1.98102		-1.76251	-3.01062	-2.84969		-4.1442	1.56387			1.88418		1.34682	-1.31802		1.7522	-1.28433	2.1433
Akirin-2; S18			2.08206			-2.63427		3.10188	-1.66617				1.42002		2.36904			2.89339	2.14513	1.72812	2.14888			1.58131		2.60105		-1.92103						5.53586	4.04176					1.48893	2.01592		2.98647
Akirin-2; S21				-1.84518		-1.69126	2.36975	2.48659	1.76889								-2.9645	2.09853		3.97321	1.61925						-2.71013			-2.01612			2.03887		1.82921		2.0357	2.7022	1.86752			-1.47222	1.5637
Akt3 S472								1.47828					1.59571		2.58198						-1.89346	1.23809	1.33408		1.3648		2.69269	2.08851	3.80389	2.43895	2.69938		1.67868	1.75398	2.12711				1.69758		1.4619	1.80039
Akt3 Y312					2.61669		-1.43374			-2.27532		1.54828	1.68368		2.64475	6.17274		1.48334			-2.00587			1.73953		2.88282		3.02293	6.47545		2.96513			-1.67039	-1.54387	-1.6697	1.28443	-1.99484	-2.83241	-1.42554	1.64214	1.39879
Aldose 1-epimerase; EC=5.1.3.3; Galactose mutarotase; Y161								3.05103		2.1423	-1.12258	-1.23447	-2.39315						2.41341			-1.88178		1.44791	-1.22303									1.61322	1.69278	1.98858				-1.338	-1.702	-1.40008
Alpha-enolase; EC=4.2.1.11; 2-phospho-D-glycerate hydro-lyase; C-myc promoter-binding protein; Enolase 1; MBP-1; MPB-1; Non-neural enolase; NNE; Phosphopyruvate hydratase; Plasminogen-binding protein; S419			1.96692					-1.46889	-1.64642	-3.63362			1.20935		1.81756						1.50194	1.8547			1.68128			1.83183	-1.89124						-1.66117	-1.962	-1.25387			1.28874		-1.43832	2.16528
Alpha-enolase; EC=4.2.1.11; 2-phospho-D-glycerate hydro-lyase; C-myc promoter-binding protein; Enolase 1; MBP-1; MPB-1; Non-neural enolase; NNE; Phosphopyruvate hydratase; Plasminogen-binding protein; Y287			2.42875			-6.69835	2.22812	6.15	3.40602			1.54202	1.68106					3.02405		1.75765	1.82374		1.53539	2.08516	1.41517	1.92083	-1.51584		-1.44659		3.37621	2.6686	2.32269	2.74618	5.42324			2.54994			2.17414		3.35564
Amphiphysin; S276				1.86815	2.57356	2.65441			-2.13906					2.59726	3.65432	3.05339	4.5214			1.38898							2.5094				2.60519	3.01458					-1.70966
Amphiphysin; T350			1.98479			-2.29467		-2.50742	1.70638	-1.70844	1.25702	1.44808	1.35693				-2.21644			-2.30428							-1.61805				1.94966		-1.72602		-1.38783	1.97004		-1.98914	-1.77949	1.53313	1.99686		1.97046
Amphiphysin; T387			2.58716		-4.26481	-4.85184		2.71945			-1.42803		1.62133	-3.53826	-5.21401	-3.53867	-7.8755	1.5922	3.18954	1.77987	2.3946				1.17818	-3.3986	-3.86039	-5.47514			-2.33039		3.1545	3.82694	2.73545	2.68455		1.73032		1.67732	1.67894		2.41295
Amyloid beta A4 protein; ABPP; APPI; APP; Alzheimer disease amyloid protein; Cerebral vascular amyloid peptide; CVAP; PreA4; Protease nexin-II; PN-II; Contains: N-APP; Contains: Soluble APP-alpha; S-APP-alpha; Contains: Soluble APP-beta; S-APP-beta; Contains: C99; Contains: Beta-amyloid protein 42; Beta-APP42; Contains: Beta-amyloid protein 40; Beta-APP40; Contains: C83; Contains: P3(42); Contain…			-1.75086	-2.70534		-2.18769					1.27287					-2.89956		2.4376		3.41688		-1.84727					-1.69784		1.96333	-1.83823	2.45367	-2.76156			2.43773	2.85893	2.53683		2.96755	1.30663			-1.72655
Amyloid beta A4 protein; ABPP; APPI; APP; Alzheimer disease amyloid protein; Cerebral vascular amyloid peptide; CVAP; PreA4; Protease nexin-II; PN-II; Contains: N-APP; Contains: Soluble APP-alpha; S-APP-alpha; Contains: Soluble APP-beta; S-APP-beta; Contains: C99; Contains: Beta-amyloid protein 42; Beta-APP42; Contains: Beta-amyloid protein 40; Beta-APP40; Contains: C83; Contains: P3(42); Contain…					1.61037			-3.00015						-2.58084	-1.51471	-2.61945				-3.15061									3.09531						1.75109		-1.5339		-1.95041
ANXA3 S301						1.66035			2.22006	1.4502				2.34703	1.52151	3.90793	2.09449	1.65582	3.05796							2.42688			2.55526	2.09075	2.00792	3.23604	2.82551	1.83151	1.54388	2.02018			2.07992
ANXA3 Y300			1.52751	1.77403	2.01658	-2.20414		2.21969		2.41638	-1.28495	-1.14776	1.52898	1.36088	1.62787	2.32461		1.57847	1.99483		1.26389	-1.17583		1.91128	-1.17436	1.76723			1.97989			7.27004	1.89263	3.88079	1.57974	1.37535	1.2361	1.29985			-1.14657	-1.16927	1.14049
AP-2 complex subunit mu; AP-2 mu chain; Adapter-related protein complex 2 subunit mu; Adaptin-mu2; Adaptor protein complex AP-2 subunit mu; Clathrin assembly protein complex 2 mu medium chain; Clathrin coat assembly protein AP50; Clathrin coat-associated protein AP50; HA2 50 kDa subunit; Plasma membrane adaptor AP-2 50 kDa protein; S236				-2.07142		-2.04662			1.70109								2.76869	1.49724									2.24337		3.17758		4.15347			1.35598	1.44963				1.88217
AP-2 complex subunit mu; AP-2 mu chain; Adapter-related protein complex 2 subunit mu; Adaptin-mu2; Adaptor protein complex AP-2 subunit mu; Clathrin assembly protein complex 2 mu medium chain; Clathrin coat assembly protein AP50; Clathrin coat-associated protein AP50; HA2 50 kDa subunit; Plasma membrane adaptor AP-2 50 kDa protein; S45						-5.75456		-3.67683		-2.99639				-2.04822	-3.25807		-2.87964		1.7944	-1.47124												-2.54938		1.457				-2.34924
AP-2 complex subunit mu; AP-2 mu chain; Adapter-related protein complex 2 subunit mu; Adaptin-mu2; Adaptor protein complex AP-2 subunit mu; Clathrin assembly protein complex 2 mu medium chain; Clathrin coat assembly protein AP50; Clathrin coat-associated protein AP50; HA2 50 kDa subunit; Plasma membrane adaptor AP-2 50 kDa protein; T156			-1.41669	-2.9137	-1.89508	-2.00225	1.31729			-2.66853	-1.5833	-1.76833	-2.08048		-2.68837	-2.45652	-2.84593		1.84669			-1.57847		-2.94975	-1.5411		-3.60436	-2.20097	-1.74781	-3.33855		-4.04812	1.28802	1.456	3.21387						-1.78401		-2.26018
Apoptosis inhibitor 5; API-5; Antiapoptosis clone 11 protein; AAC-11; Cell migration-inducing gene 8 protein; Fibroblast growth factor 2-interacting factor; FIF; Protein XAGL; S464			-1.6153			-2.61192		-2.8259	-11.1787	-2.17195	1.61669	-1.971		-2.49096	-1.70176	-5.41104				-2.15612	1.44408					-2.58256			1.93661	-1.68782					1.51358		-1.24748				-1.24501	1.30157	-1.40093
Arachidonate 5-lipoxygenase; 5-LO; 5-lipoxygenase; EC=1.13.11.34; S524			-1.58895	-1.82004	-2.35021	-3.55515		1.55365	1.86796				-1.6238	-1.81145						1.80879		-1.70059	-1.77404	-2.56688	-1.96324		-3.17371	-2.2453	-4.36438	-1.90006		-3.03306				1.43995	-1.18928				-1.40147		-1.48175
Arachidonate 5-lipoxygenase; 5-LO; 5-lipoxygenase; EC=1.13.11.34; S664	5-LO	S664	1.78913	3.14891	2.91156	1.70106	2.04667		6.32787	2.5457		1.3864	2.28428	3.73597	3.24665	5.4379	6.27699	5.11845		2.21498			1.59312	2.54255	1.46955	3.40922	1.70789	2.07688	3.63194	2.34659	2.08486	18.5786	2.24081	4.39351	3.18046	5.31394	1.85629		3.18795	1.67726	1.71976	1.50169	1.44831
Arachidonate 5-lipoxygenase; 5-LO; 5-lipoxygenase; EC=1.13.11.34; T272								-2.00388		-2.58591				-2.02837	-3.62955	-5.53231				-2.29764						-3.43616				-3.08379		-4.26203	-4.37212				-1.7252
ARF GTPase-activating protein GIT2; ARF GAP GIT2; Cool-interacting tyrosine-phosphorylated protein 2; CAT-2; CAT2; G protein-coupled receptor kinase-interactor 2; GRK-interacting protein 2; S397								-1.60385	-1.25223		1.79603				-4.55699	-9.98545			-2.09372	-1.88988	1.7643			1.35799						-3.42283		-4.58669	-2.57608				-1.45475				-1.51967
ARF GTPase-activating protein GIT2; ARF GAP GIT2; Cool-interacting tyrosine-phosphorylated protein 2; CAT-2; CAT2; G protein-coupled receptor kinase-interactor 2; GRK-interacting protein 2; Y592											1.47811						1.98925				1.47095						1.7489		2.20823	1.41192	2.52573	-1.4572		1.76291	1.6674				1.45408		-1.4764	1.35087
ARG1 S163						-3.01756		2.90807		2.59226					-2.57065		-2.0603	1.78549	1.95943								-2.94532	-2.26748							2.50453
ARG1 Y265			1.30132									-1.18257	-1.58598									-1.50178																			-1.33661	-1.60752
ARG1 Y50						-7.24059		1.52313			-1.34401	-1.41759	-1.40541	1.3676			-1.63668		1.4554		1.39767	-2.20814	-1.60291					-1.70226						1.60118				1.47165		-1.23512		-1.89071
ASGP-R S12			1.28699				-2.24054		1.65353	-1.37156	-1.40667	1.69011	-2.30437	2.12728			-1.34946	-1.92062	-0.52464				0.31149					1.55675	2.77457	-1.46744	3.95926			-3.08024	1.77911		-1.98318	1.58445	-1.57356	-1.64185			-1.24774
ATP synthase subunit beta, mitochondrial; EC=3.6.3.14; Flags: Precursor; T213			1.21718				1.57853		-1.18212	1.99121	-1.99605		-1.49588								1.52041				-1.95947								1.94851	3.32342	-1.12911	1.41952			-1.26319
ATP synthase subunit beta, mitochondrial; EC=3.6.3.14; Flags: Precursor; Y395				1.78051	3.77509	1.54134	-1.89812							2.266		5.07601										1.87193	1.304	1.70546	4.31243		2.0308	7.53773	-1.92223		-1.54696	1.8943		-2.65711	1.97557
Atypical chemokine receptor 2; C-C chemokine receptor D6; Chemokine receptor CCR-10; Chemokine receptor CCR-9; Chemokine-binding protein 2; Chemokine-binding protein D6; S139							1.23458	2.7304	1.25373	2.08178	-2.0331							1.4053	2.07676			-1.7695											1.85139	3.6912		1.56141		2.75048	1.8291	-1.55424	-1.58521	-1.50908
Atypical chemokine receptor 2; C-C chemokine receptor D6; Chemokine receptor CCR-10; Chemokine receptor CCR-9; Chemokine-binding protein 2; Chemokine-binding protein D6; S161						-2.25087	-1.80091			-2.3562	1.59831				-5.1105					-2.66625			1.73522		-1.56677			-3.01511				-2.15547					-1.87216			-1.4837
Baculoviral IAP repeat-containing protein 3; EC=6.3.2.-; Apoptosis inhibitor 2; API2; C-IAP2; IAP homolog C; Inhibitor of apoptosis protein 1; IAP-1; hIAP-1; hIAP1; RING finger protein 49; TNFR2-TRAF-signaling complex protein 1; S11			-1.51739				-1.55356					-1.80081						2.0808		-2.24201		-1.39334		-1.28146	-1.43377								-1.60337	-1.81769		1.37907	-1.96333					-1.99748
Baculoviral IAP repeat-containing protein 3; EC=6.3.2.-; Apoptosis inhibitor 2; API2; C-IAP2; IAP homolog C; Inhibitor of apoptosis protein 1; IAP-1; hIAP-1; hIAP1; RING finger protein 49; TNFR2-TRAF-signaling complex protein 1; S7							1.11768			1.90664	-1.53965	-1.52801	-1.27624		-3.00071			1.68153				-1.71682		-1.22797	-1.341			-3.56239					2.09576	2.13546		1.45547		1.25363	2.13939		-1.9065	-1.40508	-1.39337
B-cell linker protein; B-cell adapter containing a SH2 domain protein; B-cell adapter containing a Src homology 2 domain protein; Cytoplasmic adapter protein; Src homology 2 domain-containing leukocyte protein of 65 kDa; SLP-65; Y178									-1.93129	1.31623		-1.38256		3.03533			2.60971	1.56983		-1.58729		-1.30187		-1.45994		1.99809	1.78473		2.3056	3.11163		4.0399				1.25052	-1.21888				-1.29883		-1.90541
B-cell linker protein; B-cell adapter containing a SH2 domain protein; B-cell adapter containing a Src homology 2 domain protein; Cytoplasmic adapter protein; Src homology 2 domain-containing leukocyte protein of 65 kDa; SLP-65; Y84			1.36268	2.00564		1.74125			-3.13776	-2.21335	1.72753		1.48804	4.21897	-1.47957		4.19882			-1.53454	2.60705	1.42086	1.77366	1.19807		2.96141	2.67098	4.7727	1.6513	4.69355	3.04327	2.77753	1.43304		1.38818		-1.42146					1.5165	1.52724
B-cell linker protein; B-cell adapter containing a SH2 domain protein; B-cell adapter containing a Src homology 2 domain protein; Cytoplasmic adapter protein; Src homology 2 domain-containing leukocyte protein of 65 kDa; SLP-65; Y96			-1.65997	2.2303			-1.862	1.41603	-2.67779				1.58634				3.54579			-1.68199	1.56265				-1.37535			3.1944	2.19257	2.17377	4.03698				2.05875		-1.3397	1.5328			-1.31674		-1.35823
B-cell linker protein; B-cell adapter SH2 domain-containing protein; Cytoplasmic adapter protein; Src homology 2 domain-containing leukocyte protein of 65 kDa; SLP-65; H361			-1.22745		1.67319			-2.01481					1.47599			-3.20728	3.00263		-2.47844	-2.50796		1.28893							2.33237				-2.28418	-3.26076
B-cell linker protein; B-cell adapter SH2 domain-containing protein; Cytoplasmic adapter protein; Src homology 2 domain-containing leukocyte protein of 65 kDa; SLP-65; Y72					2.99347		-1.38523			1.52616			1.67617							-2.12305	1.48707		1.82531	1.43936	1.53936		2.29208				4.79205				2.46272		-1.3541	1.79333	1.56897			1.614
B-cell lymphoma/leukemia 10; B-cell CLL/lymphoma 10; Bcl-10; CARD-containing molecule enhancing NF-kappa-B; CARD-like apoptotic protein; hCLAP; CED-3/ICH-1 prodomain homologous E10-like regulator; CIPER; Cellular homolog of vCARMEN; cCARMEN; Cellular-E10; c-E10; Mammalian CARD-containing adapter molecule E10; mE10; S138				1.8914		2.35375	-1.51869	-1.89485	-2.11664	-1.71171				2.65149	1.4144		3.55743	1.2451		-1.29737	2.19718	1.4539		1.20882		1.68324		2.18687		3.24474			-1.74631	-1.86324			-1.66145					1.51263
B-cell lymphoma/leukemia 10; B-cell CLL/lymphoma 10; Bcl-10; CARD-containing molecule enhancing NF-kappa-B; CARD-like apoptotic protein; hCLAP; CED-3/ICH-1 prodomain homologous E10-like regulator; CIPER; Cellular homolog of vCARMEN; cCARMEN; Cellular-E10; c-E10; Mammalian CARD-containing adapter molecule E10; mE10; S171			1.43694		3.25454					2.08703	-1.32808	2.59007	1.39455					2.44904				1.80179	1.80767	1.88254		-2.52944			8.58358			2.55661			1.87378	2.71481	2.23151	-1.9583	-1.9608		2.87851	1.62562	1.5026
B-cell lymphoma/leukemia 10; B-cell CLL/lymphoma 10; Bcl-10; CARD-containing molecule enhancing NF-kappa-B; CARD-like apoptotic protein; hCLAP; CED-3/ICH-1 prodomain homologous E10-like regulator; CIPER; Cellular homolog of vCARMEN; cCARMEN; Cellular-E10; c-E10; Mammalian CARD-containing adapter molecule E10; mE10; S218			1.68903	2.13728	2.08655		-2.20476	-1.55822	-2.77736		1.39807	1.77956	1.74312	4.10765	1.62899		4.20119		-1.93557	-1.74898	2.55963	2.17844	1.83623	1.51669	1.60813			3.15405		3.42618	1.45351		-1.59389				-2.64616		-1.61576			2.18696
Bcl-2-associated transcription factor 1; Btf; S177						2.6107	-2.07249	-2.56147	-1.54439	-1.88624			1.65905					-2.56935	-1.62447	-2.38778	-1.49217	1.86535		1.32196	1.64583		3.28869	4.41621	3.60744		5.02497					-1.42409	-1.92173	-2.46431
Bcl-2-associated transcription factor 1; Btf; S397										-4.25156		-1.63182	-1.21899	1.7331					-6.22016	-1.95319	-3.56098	-1.62687	-2.19537	-2.06034	-1.56054								-2.3725	-1.54325	-1.6153	-1.3498	1.25637	-2.34349	-2.05171	-1.38711		-1.54811	-1.53953
Bcl-2-associated transcription factor 1; Btf; S658				2.71367		-5.19677		4.69374			-2.14034	-1.3103	-1.39035	-1.93681	-1.84295		-2.00198		2.25574	1.64757	-1.97437	-2.58326	-2.00444			-1.59353						1.9745		2.40969	2.05925	1.90375			-1.53037	-2.79116		-2.27978	-1.27051
Beta-arrestin-1; Arrestin beta-1; S403																-5.10731	-5.53148				-3.03114	-1.71144		-1.52024							-3.97792	-3.57838								-1.69207			-1.44155
Beta-arrestin-1; Arrestin beta-1; Y47	b-arrestin-1	Y46	2.78937		4.93664			3.65171	6.96505	11.4521	2.9575	3.31029	2.16889	3.99485	2.36581	13.7264		5.2727	2.99274	1.76625	3.02867	2.38226	3.81103	8.86713	2.12093	2.11149						40.6544	1.72388	1.79014	1.49077	3.09754	1.28457	3.57996	8.2919	2.29953	2.94108	2.98993	3.34284
Beta-arrestin-2; Arrestin beta-2; Y404						-5.6			-2.30523	-2.45581										-1.6769							-3.428	-2.1461		-2.76701					-2.53062			-2.6468
Beta-arrestin-2; Arrestin beta-2; Y48	b-arrestin-2	Y48	2.53507	5.55116	4.59643	1.39311	1.75958	9.59177	2.194	3.46138	1.53403	2.04288	1.74955	2.96624	3.37054	4.24916	2.91492	2.33242	2.00208	1.8625	3.25241	1.93601	1.48093	2.97684	1.33701	1.50607	1.83661	2.9288	3.87163	2.63122	2.41401	24.873	1.57759	2.44746	1.56288	2.69845	1.27972	1.61653	2.05168	2.87221	3.15283	1.98547	2.02798
Beta-enolase; EC=4.2.1.11; 2-phospho-D-glycerate hydro-lyase; Enolase 3; Muscle-specific enolase; MSE; Skeletal muscle enolase; T390			-1.43023		2.2463	-1.96188	-2.12519		-2.43768	-2.71468	-1.91219						-1.98852	1.58453		-5.02725	-1.64502	-1.63464			-2.89192				2.74083			1.89555	-2.42042				1.21454	-4.77288	-3.16084		2.19151		-1.28902
Beta-enolase; EC=4.2.1.11; 2-phospho-D-glycerate hydro-lyase; Enolase 3; Muscle-specific enolase; MSE; Skeletal muscle enolase; Y131	b-enolase	Y131	2.31727		8.32473			10.619	2.72832	18.936		3.22125	2.60947	4.26099		4.58808		8.43341	6.49596		1.61068	2.39735	2.30694		1.62006				14.2734	2.89355	2.97744	4.01606		2.50297	9.31573	5.33209		2.92363		1.47383	5.25835		1.83885
Brain-specific angiogenesis inhibitor 1-associated protein 2; BAI-associated protein 2; BAI1-associated protein 2; Protein BAP2; Fas ligand-associated factor 3; FLAF3; Insulin receptor substrate p53/p58; IRS-58; IRSp53/58; Insulin receptor substrate protein of 53 kDa; IRSp53; Insulin receptor substrate p53; S366				-3.02894		-2.12369		-3.76246	-1.81294				1.24969	-1.91806			-2.4632				-1.90427	1.42277		1.58367	1.35193				-2.17456			-2.8347	1.29815			-1.57035	-1.36941				1.16982	1.63895	1.29244
Brain-specific angiogenesis inhibitor 1-associated protein 2; BAI-associated protein 2; BAI1-associated protein 2; Protein BAP2; Fas ligand-associated factor 3; FLAF3; Insulin receptor substrate p53/p58; IRS-58; IRSp53/58; Insulin receptor substrate protein of 53 kDa; IRSp53; Insulin receptor substrate p53; Y310					-1.82317				-2.14313				1.21038	-2.06993	-1.56749	-2.11531			1.71916		-1.72374				1.32042							-3.29006			1.69404		2.03886		-2.42757	-1.50262	1.42039
Breakpoint cluster region protein; EC=2.7.11.1; Renal carcinoma antigen NY-REN-26; S459								-3.5651							-5.10436				-1.74311		-1.97916		-1.90156								2.94313		-3.01385	-5.28853	-1.56125	-1.50515	1.26471				1.54287		-1.65685
Breakpoint cluster region protein; EC=2.7.11.1; Renal carcinoma antigen NY-REN-26; Y360																			1.75061		-2.50605	1.30576																		1.22706	1.46618	1.36338
Butyrophilin subfamily 3 member A1; CD_antigen=CD277; Flags: Precursor; Y441						-1.93993	-1.82023				-1.57709			2.54393		4.91056	-1.896				-1.62829			-1.67161	-1.53146		-3.95715			-2.31133						1.34261
Cactin; Renal carcinoma antigen NY-REN-24; S128						-1.69486		-2.29009		-3.42924							-2.42054				-2.2718						2.35718		2.68402	-1.59799		-2.0837		-1.81609		-2.09927	-1.44639		1.42773				-2.16164
Cactin; Renal carcinoma antigen NY-REN-24; S489						-3.78767					2.39432		1.67533	-2.85119				1.46642	1.77455											-1.94807	-1.76936	-4.96094						1.6781		1.77405	1.72789
Calcium/calmodulin-dependent protein kinase kinase 1; CaM-KK 1; CaM-kinase kinase 1; CaMKK 1; EC=2.7.11.17; CaM-kinase IV kinase; Calcium/calmodulin-dependent protein kinase kinase alpha; CaM-KK alpha; CaM-kinase kinase alpha; CaMKK alpha; S458			1.19192		1.31933	-1.84665	-1.29739	5.47454	1.15208		-2.28402		-1.54193	2.76402	2.02282	2.45107			2.47456	1.35346					-1.7673		-1.78299		2.00162			9.47267		2.42033	1.71949	1.67694		1.69809		-1.39826	1.35996
Calcium/calmodulin-dependent protein kinase kinase 1; CaM-KK 1; CaM-kinase kinase 1; CaMKK 1; EC=2.7.11.17; CaM-kinase IV kinase; Calcium/calmodulin-dependent protein kinase kinase alpha; CaM-KK alpha; CaM-kinase kinase alpha; CaMKK alpha; S74				-2.96219	-1.91991	-2.34643		-2.89815	-1.55521					-1.79193	-2.10867	-6.10658			1.63176						1.41862			-1.49346				-1.88075			1.75738	1.12193	1.21307		1.46804
Calcium/calmodulin-dependent protein kinase kinase 2; CaM-KK 2; CaM-kinase kinase 2; CaMKK 2; EC=2.7.11.17; Calcium/calmodulin-dependent protein kinase kinase beta; CaM-KK beta; CaM-kinase kinase beta; CaMKK beta; S495			1.92027	4.52532	5.55932				-1.75549			1.38817		3.76505	2.50317	7.06563	3.79467		2.26875		2.00954	1.81558	1.76657					4.54444		3.03375		17.4577				1.63835			-2.42201	1.36844	2.75485	2.07023	1.48415
Calcium/calmodulin-dependent protein kinase kinase 2; CaM-KK 2; CaM-kinase kinase 2; CaMKK 2; EC=2.7.11.17; Calcium/calmodulin-dependent protein kinase kinase beta; CaM-KK beta; CaM-kinase kinase beta; CaMKK beta; Y190									1.72107						3.52246			1.75748	2.87317											-2.5112	-3.42509		1.98962			1.47454	1.67767
Calcium/calmodulin-dependent protein kinase type II subunit alpha; CaM kinase II subunit alpha; CaMK-II subunit alpha; EC=2.7.11.17; T286			2.65261			-3.19945	1.69093	2.85273		3.95664		2.29977			-1.79716			2.08639	5.12883		2.518	1.78224	2.0263	1.52289	1.67121		-4.20543	-2.1403		-2.24483			2.70845	4.89274	5.55409	3.02358	1.4241	1.23284		1.90463	2.35906	2.09556	2.09438
Calcium/calmodulin-dependent protein kinase type II subunit alpha; CaM kinase II subunit alpha; CaMK-II subunit alpha; EC=2.7.11.17; T306							1.77511	5.58489		5.75814								5.07117	3.22049	2.33317													3.62193	3.51076	7.2467	5.46572	1.23113	2.8656	2.60271
Calcium/calmodulin-dependent protein kinase type II subunit delta; CaM kinase II subunit delta; CaMK-II subunit delta; EC=2.7.11.17; S315			2.02697	2.09795	2.68426	-1.35625			-1.96154	-1.52413	-2.15026	-1.81783		2.38161		1.68244	2.05021				1.58941	-1.42539			-2.63374				3.61621			9.41244		3.67414		1.84214	-1.53622	-2.65496	-1.5577		2.15185		2.12164
Calcium/calmodulin-dependent protein kinase type II subunit delta; CaM kinase II subunit delta; CaMK-II subunit delta; EC=2.7.11.17; T337															2.41048	1.34635	2.30808		-2.53379			1.48366			1.69996		1.88119	1.64179		3.11698	2.10852					1.97055					1.45724		1.68518
Calcium/calmodulin-dependent protein kinase type II subunit gamma; CaM kinase II subunit gamma; CaMK-II subunit gamma; EC=2.7.11.17; S26			1.42291	2.18173	2.22251	-2.07508		13.1917	-1.34161	1.79421	-1.23704	-1.4016	-1.43183			1.88897		1.51363	1.76646	1.29272	2.37034				-2.4569	1.2998	-1.56235	1.98056	2.31272	-1.18049		12.7269	1.28379	2.4819	1.26022	1.26709		-1.17928			1.24644	-1.22157
Calcium/calmodulin-dependent protein kinase type II subunit gamma; CaM kinase II subunit gamma; CaMK-II subunit gamma; EC=2.7.11.17; T287			1.50981			-3.41152	1.65822		1.85303	2.20601		1.49968	1.3592		2.47872		-2.5528	2.03069			1.689		1.30766	1.79073			-1.77702				-2.4076		2.82476	3.48947		2.46578	2.14352	2.39781			1.52254		1.67882
Caldesmon; CDM; S515											-1.39111				2.38616			-2.17688						-2.23405						2.90569							-1.38696	-2.28357			1.22411	-1.22084	1.4123
Caldesmon; CDM; S643			1.39098		1.98916			10.6133	1.63243	6.43529			-1.59017					1.89937	4.61148	2.11528	1.51073			2.06049	-2.16464	1.31519		1.68996	2.54663	1.28228			1.43142	2.62262	1.57093	1.71905	1.13306	2.35754	2.2636
Caldesmon; CDM; S73			1.41114	-2.23476				-3.33696		-1.97859						-2.29194		-1.53193			-1.34409	1.68403			1.29898	-2.38192											-1.46356				1.28787		1.62124
Calmodulin; CaM; S102			1.27421					-2.14003	-1.72862	-1.72253		1.78579	1.81016		2.31817			-2.36552			1.46263		1.68757		1.73481		1.83227							-1.69838	-3.20805				-2.66925		1.34282	1.43142	1.49939
Calmodulin; CaM; T118								-1.94859						2.04576	1.79295	-2.77491		-1.68836		-2.0824	-2.06697		-1.35358	-2.4488			2.18746		1.67503			-4.23437						-3.91781		-1.91154
Calpain-2 catalytic subunit; EC=3.4.22.53; Calcium-activated neutral proteinase 2; CANP 2; Calpain M-type; Calpain large polypeptide L2; Calpain-2 large subunit; Millimolar-calpain; M-calpain; Flags: Precursor; S369					1.50545	2.03655	1.44842					1.30556	1.29346									2.36037	1.32153	1.60507	1.34385		1.70023	2.28816		2.06279	2.64922	-1.47828				1.62825		1.42302			1.54023	1.21522	2.04392
Calpain-2 catalytic subunit; EC=3.4.22.53; Calcium-activated neutral proteinase 2; CANP 2; Calpain M-type; Calpain large polypeptide L2; Calpain-2 large subunit; Millimolar-calpain; M-calpain; Flags: Precursor; S50			1.51511	2.58932	3.31964	1.59371						1.59871		4.08809	6.76622	2.0113	4.24196		1.47427		1.84942	1.63818				3.10031		3.3472	2.3454	3.24767	1.73914	4.86334	-1.39934	-1.68003	-2.58964	1.49956	1.39638		-1.97282	1.99989	1.46428	1.53649	2.00605
Calpain-7; EC=3.4.22.-; PalB homolog; PalBH; T95							1.48124		-1.94065	1.65601			1.2414		2.48548								1.30481	1.30161	1.29746		2.16385			2.38155	3.29061		1.57369			-1.58083		2.21166
Calpain-7; EC=3.4.22.-; PalB homolog; PalBH; Y619								-1.61917						2.45052	2.66761						-2.01017								1.80532					1.4975				-1.77189
Calpastatin; Calpain inhibitor; Sperm BS-17 component; S243							1.72658	-2.3922	-2.85595	-2.44993																								-2.74954		-1.21682			-1.59
Calpastatin; Calpain inhibitor; Sperm BS-17 component; S364							2.03994			-3.05019	1.16328		1.4733								-1.25418	1.65885	1.1354		1.29952		1.82872				-1.65377	-3.19295			-1.49254		-1.29412
Calpastatin; Calpain inhibitor; Sperm BS-17 component; S577				6.5545	2.97671	2.69032				-2.44033	-1.44556				2.441		2.64946		1.50018	-1.44064	-1.91198	1.73843					3.33256	3.60599	3.33563	3.77143	2.76649						-1.27518		1.51596		1.31451	-1.41287
Calponin-1; Basic calponin; Calponin H1, smooth muscle; T184				-3.30041		-5.72373	1.98094		-4.22729		-1.38664				-1.73384	-2.73907	-3.91575		1.61496		-2.65198		-1.25777		-1.33819					-2.88712				1.90154		1.45329	-1.78586		-1.59765	-1.47454	1.23557		-1.56684
Calponin-1; Basic calponin; Calponin H1, smooth muscle; Y261	Calponin-1	Y261	1.38909			-7.07569	2.5715	4.7886	4.6714	2.22736							-4.40532	5.0318	5.57226	4.48728	-1.63707	1.69188	1.58417					-1.85519	2.02839	-4.14552			7.96032	5.60334	7.01634	5.2654	-1.28026	4.90137		-1.25887	1.4779
Calponin-3; Calponin, acidic isoform; S296			1.32861					-2.94962		-1.98547		1.50551	1.68837			-1.76596			-3.02833	-2.24752	-1.37108	1.83838	1.39552	1.63036	1.42517		1.58929					-2.43054		-1.7519	-1.54973	-1.34352			-1.28632				1.6799
Calponin-3; Calponin, acidic isoform; Y10			-1.52746		3.72894		2.67402					1.50557			3.15655		3.03115		1.67694		1.67515		2.04756		-1.98604		-2.34718	4.73235				3.16682			1.66889	2.16167	2.6646		-1.77376	1.81903	1.80238		1.65698
cAMP-dependent protein kinase catalytic subunit alpha; PKA C-alpha; EC=2.7.11.11; S339							1.57196					-1.63015									-2.41921												-2.30838				1.32383			-1.48018			-1.3378
cAMP-dependent protein kinase catalytic subunit alpha; PKA C-alpha; EC=2.7.11.11; T198						-4.89397	2.29605			1.91475	1.33987	1.41767	1.67256	1.78805				2.90876			-1.42908	2.22171	1.71431	1.61475				2.24717					1.86654			2.33352		2.02198		-1.29339	2.26855	1.60581	1.45294
cAMP-dependent protein kinase type I-beta regulatory subunit; S83			1.32515			1.60158				-1.93455					1.38651				-2.0761	-1.769	-1.4287	1.82837		1.71168	1.50034	1.91164	2.39869		2.12691		1.96692	-2.73242	-1.55006							-1.33491		1.54594	1.61757
cAMP-dependent protein kinase type I-beta regulatory subunit; Y312					-1.92957		1.70805			1.50105			1.93695	-1.89945		-1.37555	-1.94847			1.65675		1.71424	1.65211	1.83631	1.51233		1.40941	-1.71697	1.58696	-2.0873		-2.70056			1.76498		2.47805	2.01033			1.45677	1.68673	1.61499
Carbonyl reductase family member 4; EC=1.-.-.-; 3-oxoacyl-[acyl-carrier-protein] reductase; EC=1.1.1.-; Quinone reductase CBR4; S11				-2.81648		-3.00213	1.79803		-1.55096			-1.69167	-1.66375			-3.43911	2.01217	-1.97701							-1.44336	-2.84981	-2.37379	-1.94878	-2.24093			-1.85255		-1.71763							-1.26128	-1.22349
Carnitine O-palmitoyltransferase 1, liver isoform; CPT1-L; EC=2.3.1.21; Carnitine O-palmitoyltransferase I, liver isoform; CPT I; CPTI-L; Carnitine palmitoyltransferase 1A; Y165			1.8007			-3.50079				3.56614			-2.30155				-3.37466	1.7147	2.28961		1.90731	-1.67229			-2.42232	-2.42001	-4.58184		-2.70259	-3.22502				1.85639	-1.19826	1.64836	-1.58886	-1.153
Carnitine O-palmitoyltransferase 1, liver isoform; CPT1-L; EC=2.3.1.21; Carnitine O-palmitoyltransferase I, liver isoform; CPT I; CPTI-L; Carnitine palmitoyltransferase 1A; Y514			2.62228			-1.93159			-2.43509		1.18015		1.30741	-2.16597		-1.99853		-2.36767	-1.83875	2.95294			-1.30717		1.47612	-2.538			-2.52321				1.51646		-1.64457	-1.66272	-1.89087				-1.13313		1.47843
Casein kinase I isoform alpha; CKI-alpha; EC=2.7.11.1; CK1; S242				-1.54858	-1.93124	-3.47128		4.30473					-1.44373				2.48278		2.80578		1.62991						-1.58157	-2.57877	-1.42588	2.7536	2.21103		1.7049	2.32739	1.75522		1.61363		2.13773	1.39776
Casein kinase I isoform alpha; CKI-alpha; EC=2.7.11.1; CK1; T321			2.56674			1.72808	1.32257		-2.25067	-1.18686	1.54259				2.94237		2.46679			2.36435	1.62399							2.94788		2.40919	1.96876			-1.31807	-2.15863		-1.65468
Casein kinase I isoform delta; CKI-delta; CKId; EC=2.7.11.1; Tau-protein kinase CSNK1D; EC=2.7.11.26; S331			3.40432			1.60491		-3.09768		-2.79065	1.41279		1.67901	2.15622	1.89233		1.9623		-1.48135	1.69742	1.66191				1.64055		1.23511		-2.09112		1.56732		-1.35605		-2.00557						1.59493		1.65924
Casein kinase I isoform delta; CKI-delta; CKId; EC=2.7.11.1; Tau-protein kinase CSNK1D; EC=2.7.11.26; S407			3.338	-2.65201			1.23565		-2.61884	-1.67155	1.38335					-4.88763	-1.64469	-3.31882	-1.52933	1.47712	1.80485	1.48678	1.50899		1.66221	-2.81002	-2.01737		-3.67649	-1.81133			-3.5376	-1.81034	-1.90738	-2.22397	-1.53841			2.08968	1.51442	1.53666	2.21223
Casein kinase I isoform epsilon; CKI-epsilon; CKIe; EC=2.7.11.1; S323			1.79755		-1.87699		1.96237				1.69988			2.15655	2.88527		4.65147	-1.79989									-1.91687				2.56132	-3.37151		-2.00141			1.72877			1.71528	1.73086		1.84627
Casein kinase I isoform epsilon; CKI-epsilon; CKIe; EC=2.7.11.1; T44	CK1e	T44	1.4779	3.15189	7.6954		1.70511	2.00104	-1.3283	2.09141	1.73431	2.07051	1.58602		1.57043	3.608	7.15396	2.81362	1.90942	3.17618	9.85315	2.57154	3.66482	2.93366			1.7058	3.54616	4.13394	2.8581	3.35479	7.68282	2.04772	1.8181	1.5828	1.73362	1.36714	-1.69788	1.27694	3.76063	1.79044	1.59241	2.07163
Casein kinase I isoform gamma-1; CKI-gamma 1; EC=2.7.11.1; S361			2.64107				1.2909		-1.55594		1.34099		1.2416								1.5665		1.20087	1.25631	1.65994									-1.52824		1.8258					1.38093	-1.40904	1.64612
Casein kinase I isoform gamma-1; CKI-gamma 1; EC=2.7.11.1; Y88	CK1g	Y87	2.49176	2.83547	3.96323		1.21735	2.39031		1.47886	1.37921	1.3516		3.14	2.18934	4.73469	1.84465	1.6054	2.30009	1.58745	2.31919	1.58501	1.13056	1.76196	1.17068			3.65047	4.40618	2.7343	3.12939	66.383	2.44592	2.81674	1.59589	1.65312	1.4624	1.17206	1.30108	1.80534	1.55802	1.32797	1.28227
Casein kinase II subunit alpha; CK II alpha; EC=2.7.11.1; T344			1.90997			2.51357		-2.20043			1.30061			3.4209	5.04794	-3.047	1.90692		-1.96962		1.44824			-1.21852	1.21145											1.63431					1.35515	-1.25291	1.6215
Casein kinase II subunit alpha; CK II alpha; EC=2.7.11.1; Y182						-2.05894		4.70662	5.24872	6.39193	-1.60258	-1.89558	-1.64651					1.90067	2.74955		1.43783	-1.78361			-2.53165		-2.01208		2.81982		2.60064	8.0829	2.55691	4.2825	3.51574	-1.76118	-1.35182	4.35793	4.50882	1.66737		-1.45344
Casein kinase II subunit alpha'; CK II alpha'; EC=2.7.11.1; S21											1.22296	-1.26408							2.58076	1.80691	1.3315	-2.24308	-1.62981	-1.82506	1.247										1.68236		2.52819		2.86686			-2.27146
Casein kinase II subunit alpha'; CK II alpha'; EC=2.7.11.1; Y256	CK1Ia	T221	3.54352	2.79632	3.79056		1.25213	2.14004		3.42299		3.17933	3.00035	2.69934	2.01668	6.78529		1.50645	1.86465	1.38022	3.3637	2.17059		2.51999	1.68869	2.51833	2.04446	1.9209	3.08211	4.83126	1.45563	9.77723	1.31512	2.12867	1.23284	1.33815	1.29194			2.27763	2.23256	2.12438	2.24474
Caspase recruitment domain-containing protein 11; CARD-containing MAGUK protein 1; Carma 1; S116				-3.55117	-2.43806		1.7671					-1.37845			1.65905	-3.64316		-3.37528						-2.04974		-3.52785	-1.49479		-1.80289					-2.15487		-5.39368			-1.97458			-1.59621
Caspase recruitment domain-containing protein 11; CARD-containing MAGUK protein 1; Carma 1; S558														5.40413	3.84539		3.66601																							1.35954		-1.34907
Caspase recruitment domain-containing protein 11; CARD-containing MAGUK protein 1; Carma 1; S615			2.23989			1.47844			1.51087		1.3459	1.19127	1.16438		3.65756		1.8438			1.3784	1.51125	1.51921		1.31463	1.50292				-1.94833	-4.44652	-1.51778	-4.20424				1.99339	1.67192			1.25382	1.35353	-1.20825	2.01293
Caspase recruitment domain-containing protein 9; hCARD9; T231			4.11758		3.43595	-5.44698		2.01186	-1.41306		-1.80748					2.13121	2.36991	1.57993	2.06371	3.03341	1.84187	2.15502			-1.5064			3.2937					2.18308	2.51679	1.29296	1.69359			-1.75511			-1.40589	2.85083
Caspase recruitment domain-containing protein 9; hCARD9; T531												-1.34027			2.23729		3.46295	-1.89666	-2.36283	1.3187	-1.39657		-1.37331				1.99204				2.35749								1.23794			-2.09422
Caspase recruitment domain-containing protein 9; hCARD9; T95						-1.76236	2.03421	-1.64943			-1.79724						1.82365	-2.79892				1.65091							-1.35177		2.13798									1.62055	1.44986	-1.97547	2.20633
Caspase-1; CASP-1; EC=3.4.22.36; Interleukin-1 beta convertase; IL-1BC; Interleukin-1 beta-converting enzyme; ICE; IL-1 beta-converting enzyme; p45; Contains: Caspase-1 subunit p20; Contains: Caspase-1 subunit p10; Flags: Precursor; S227			1.56689									-1.2434							-2.08099	-1.39392	1.53209		-1.51055		1.33541		-1.76862	-2.12681	-1.99313										-2.25312			-1.35149	1.22127
Caspase-3; CASP-3; EC=3.4.22.56; Apopain; Cysteine protease CPP32; CPP-32; Protein Yama; SREBP cleavage activity 1; SCA-1; Contains: Caspase-3 subunit p17; Contains: Caspase-3 subunit p12; Flags: Precursor; S150			2.15837	1.60524	3.07499	-2.31344		3.41189	-1.69929				1.24191	1.4232			-1.72442	1.35635	1.80042	1.4733	3.09015	1.73373	2.22936	1.36892			-1.71963	1.41235	1.99942		-1.51137	5.74234	1.58006	3.84174	1.67964	1.52278		-1.30986	-1.27646	1.78759	2.01702	1.38032	1.8077
Caspase-6; CASP-6; EC=3.4.22.59; Apoptotic protease Mch-2; Contains: Caspase-6 subunit p18; Contains: Caspase-6 subunit p11; Flags: Precursor; S257			-1.98509		1.53207	-2.02193			4.32393		-2.73228	-2.87531	-3.27832				2.34359					-2.44926	-2.59616	-2.0294	-4.41458		-3.45298			-1.402		2.38405			-2.05623					-3.13034	-1.86687	-1.92485	-2.01602
Caspase-8; CASP-8; EC=3.4.22.61; Apoptotic cysteine protease; Apoptotic protease Mch-5; CAP4; FADD-homologous ICE/ced-3-like protease; FADD-like ICE; FLICE; ICE-like apoptotic protease 5; MORT1-associated ced-3 homolog; MACH; Contains: Caspase-8 subunit p18; Contains: Caspase-8 subunit p10; Flags: Precursor; S347	CASP-8	S353	1.49427	1.61504	3.11363		1.43016	9.22163	1.1519	5.57686	-1.26831	1.29902	1.38609	3.14899	4.84663	4.88074	1.49022	1.44144	1.3739	1.80701	2.35125	1.78559		1.55001				1.87191	3.98155	2.53587			2.17684	3.5733	1.3785	2.10165	2.18051	1.55604	1.51064		1.76416	1.552
Caspase-8; CASP-8; EC=3.4.22.61; Apoptotic cysteine protease; Apoptotic protease Mch-5; CAP4; FADD-homologous ICE/ced-3-like protease; FADD-like ICE; FLICE; ICE-like apoptotic protease 5; MORT1-associated ced-3 homolog; MACH; Contains: Caspase-8 subunit p18; Contains: Caspase-8 subunit p10; Flags: Precursor; Y334								1.89865	1.51845									1.71962		-1.62957									2.35495		3.1183		-2.95725		2.11874
Catalase; EC=1.11.1.6; Y231	Catalase	Y231	2.14759		4.40336	1.7192	1.55242	2.90338		4.71138				4.03429	3.65385	2.75154	2.20777	1.73688		1.38824	2.45768	1.49564		1.37782	-1.27161		2.04178	2.84495	3.77883	2.80803	2.17416		1.75542	1.3891	1.28456	1.62481	1.54817		1.11131	1.88901	1.65503	1.49885	1.25584
Catalase; EC=1.11.1.6; Y386			-1.51428	-2.86077		-2.2656			1.54636					-3.2229		-9.781			1.99374	-1.73786						-4.48194			1.79033	-1.69192					1.54157						-1.45571
Catalase; EC=1.11.1.6; Y84	Catalase	Y84	2.84277				1.52954	2.72451	1.24702	3.79423	1.34181	1.60938	1.59664	1.97249	2.0023		2.01508	1.94922	2.97791	1.7828	3.06656	1.79433	1.25875	2.4124	1.14991			1.78069		1.67288	1.39833	8.69722	1.99327	2.70125	1.96676	1.90503	1.21934	1.47588	1.21927	-1.44505	1.59729	1.56653	1.61027
Catenin beta-1; Beta-catenin; S33			-1.60359		2.72608		-1.54652		10.479	5.95813	-1.52461	-1.28956		2.1297	2.21453	3.50601	1.90356	7.39997				-1.92112	-1.40236			2.49445		3.42047	3.51322		8.67394	8.27142		2.28516	2.46791				5.20178		-1.64242	-1.54203	-1.92094
Catenin beta-1; Beta-catenin; S675						-1.40511		-2.19493	1.69212			1.37945	-4.71251		-2.77253		-4.6218	-1.45401			2.38649	1.26314			-1.94692		-3.99665			-1.88324			-1.49999		1.60412	1.31276		-2.65149		1.92169		1.62763
Catenin beta-1; Beta-catenin; Y142	catenin-b1	Y142	5.45163				2.15318	5.23703	8.80785	7.84809	1.75231	3.0086	3.36614		1.72403			4.95741		1.47882	7.26951	3.26267	3.64778	3.97284	2.62308							6.71775	4.36633	3.00222	3.02191	2.71811	1.72869	3.15556	4.69585	2.70334	3.60713	3.17779	2.83667
Cathepsin B; EC=3.4.22.1; APP secretase; APPS; Cathepsin B1; Contains: Cathepsin B light chain; Contains: Cathepsin B heavy chain; Flags: Precursor; Y219						-1.69836			1.71162		1.43072	-1.58206	1.38509				1.70631		2.42302		2.02352		1.7688	1.29599	1.28687			-2.03858		1.26428	1.68198				1.46482	1.69188	1.48588		1.61893			1.3597
Cathepsin L1; EC=3.4.22.15; Cathepsin L; Major excreted protein; MEP; Contains: Cathepsin L1 heavy chain; Contains: Cathepsin L1 light chain; Flags: Precursor; Y311									-1.72471	-2.3309									-2.57619	-1.75395	1.67556	-1.50643			-1.30128										-1.37999		-1.5597	-1.46696			-1.48611	-1.28955	-1.40856
Cathepsin O; EC=3.4.22.42; Flags: Precursor; S315					-2.38427		-1.55834							1.5344			-1.59799									2.3984	1.62284	-2.43682		-1.82246			-1.54526	-1.75879			-1.17965	-1.49395	1.63258
Cathepsin S; EC=3.4.22.27; Flags: Precursor; S171			1.17237			-2.42308					-2.21582	-1.10535			-2.29522		3.42364	2.89561	2.49932			-1.34249		1.67667							4.79157		2.57386	1.81152	1.6578						1.42663	-1.13102
Cation-dependent mannose-6-phosphate receptor; CD Man-6-P receptor; CD-MPR; 46 kDa mannose 6-phosphate receptor; MPR 46; Flags: Precursor; S267							-2.36693			-2.57458			1.48108					-1.81906		-2.43117	1.76959														1.42774			1.26528
Cation-independent mannose-6-phosphate receptor; CI Man-6-P receptor; CI-MPR; M6PR; 300 kDa mannose 6-phosphate receptor; MPR 300; Insulin-like growth factor 2 receptor; Insulin-like growth factor II receptor; IGF-II receptor; M6P/IGF2 receptor; M6P/IGF2R; CD_antigen=CD222; Flags: Precursor; S2409			1.29702			-2.31171			-1.62029		1.53802	1.24333			-2.32686		2.38711			-2.34099	2.15659		1.44078												1.51482		-1.40763
Cation-independent mannose-6-phosphate receptor; CI Man-6-P receptor; CI-MPR; M6PR; 300 kDa mannose 6-phosphate receptor; MPR 300; Insulin-like growth factor 2 receptor; Insulin-like growth factor II receptor; IGF-II receptor; M6P/IGF2 receptor; M6P/IGF2R; CD_antigen=CD222; Flags: Precursor; S2484					-5.2715	-2.72425	-1.58651		1.36384		-1.80097				-2.8277	-3.36518		1.38523	1.38616	-2.28177	1.68549	-1.53834						-3.1594			-2.33799							1.25395			-1.56517	-1.36857
Cation-independent mannose-6-phosphate receptor; CI Man-6-P receptor; CI-MPR; M6PR; 300 kDa mannose 6-phosphate receptor; MPR 300; Insulin-like growth factor 2 receptor; Insulin-like growth factor II receptor; IGF-II receptor; M6P/IGF2 receptor; M6P/IGF2R; CD_antigen=CD222; Flags: Precursor; T296			-1.39858										1.712						-2.30105	-1.99988														-2.52685		-1.43021
Caveolin-1; S80					3.84045	2.5275	-2.32829	-2.32305	-1.89712		1.7478		2.12016				6.45878	-1.81639	-1.4556	-1.71263	2.18924		2.59374	1.53495				3.59278	3.82139	2.85449	5.65209	2.50201		-1.66608	1.47004		-1.47824					1.57457
Caveolin-1; Y14			1.34235			1.84432			-1.92544					2.10964		2.42283	2.51192	1.31367		-2.75516	1.70565	1.30218		1.2691		2.02025		1.32738	2.26431	3.87313			-1.59726				-1.40533			1.29764
Caveolin-1; Y25			-1.31378				-1.69926	-2.36813	-2.64773	-2.65	1.35273			4.11128		3.47274	2.98314			-1.71592							1.9103	2.13602		3.68805	2.32463	2.40716					-1.82449		1.52666		-1.54458
C-C chemokine receptor type 2; C-C CKR-2; CC-CKR-2; CCR-2; CCR2; Monocyte chemoattractant protein 1 receptor; MCP-1-R; CD_antigen=CD192; Y139								2.75508					-1.55993		-2.15794		2.19594	1.45998	2.13413				1.82001	-1.19094	-1.90871								1.6825			2.20938		1.91122	3.3508
CCAAT/enhancer-binding protein alpha; C/EBP alpha; S21			1.53266	2.31726	2.4716		-2.80822	-2.79	-4.06576	-2.72615	1.79213	1.81527	1.52175	5.5188	2.22149		5.3662		-3.34572	-2.30643	3.06146	2.02844	1.70489	1.4702	1.31805	4.75179		4.75764	5.12877	7.18159	2.13241		-1.96965	-2.06547		-1.72569	-3.5032	-1.36567	-1.7066		-1.25933	2.00227
CCAAT/enhancer-binding protein alpha; C/EBP alpha; T222					3.51151		-1.96089	-2.9213	-1.6863		1.33199		1.59716				6.35683		-1.90497	-2.47769	1.8719	1.67975	1.85367	1.21056						3.20318	4.36201		-1.61233	-2.05322	1.51855		-1.44056		-1.57863		-1.51375	1.58843	-1.53419
CCAAT/enhancer-binding protein beta; C/EBP beta; Liver activator protein; LAP; Liver-enriched inhibitory protein; LIP; Nuclear factor NF-IL6; Transcription factor 5; TCF-5; S76			1.56241	3.18038								1.65116	2.0292	2.62659		4.06861	2.47657	3.40542	1.55622		3.34868		1.70165	1.71339	2.45339	2.6904			2.53353	2.88811		-1.90654	1.91377	2.50819	2.22092	2.62393		2.54481	2.19555			2.3212	2.22651
CCAAT/enhancer-binding protein beta; C/EBP beta; Liver activator protein; LAP; Liver-enriched inhibitory protein; LIP; Nuclear factor NF-IL6; Transcription factor 5; TCF-5; T188			-2.12813																-3.32834		-2.57605		-1.42508	-1.46228										-1.79733		-1.33563	1.54305	-5.31246		-1.5364			-1.62335
CCR5 S336			-1.61293			1.64129				3.94554	-1.83052	-1.68565	-1.87456	3.23484		3.96007	5.19022		1.31026		2.74687	-1.37931			-1.34039		1.86539			3.22366	2.34919		1.40388	2.93216	1.50873	2.70767		2.06181	1.87729		-1.75967		-1.71351
CCR5 S337							-1.62014	-3.43115	-2.06961	-2.17461		1.41889		3.70644	1.49871		4.23592	1.34629	-1.58229	-1.62274			1.55501			1.7692		3.95866		3.48762			-2.29457	-2.21793		-1.22254	-2.21326		1.26196			1.72526	-1.5438
CCR5 S342								-3.41073	-3.08412	-2.6182					2.04369			1.28543	-2.16241	-1.89708						1.44137	2.16526	2.29574				-2.65057			-1.5893	-3.25603		-1.46264
CCR5 Y339			-1.1982	2.85969		2.05271	-1.74974	-3.87237	-1.59786	-2.62654		1.49417	1.2423		1.42834		2.77881	-1.76811		-1.59689	2.30605	1.82913			1.2981		2.20194	2.30605	2.4801	3.45089			-1.53406	-1.77337	-1.58365	-1.63289	-1.71353	-1.20685			-1.3422	1.54537	-1.27042
CD160 S65			-1.76808					1.69443			-1.33578	-1.36365					2.48929			-2.07693		-1.55926	-1.14728		-1.67151		-2.9812	-1.31992			2.21954				1.74692			-2.17915				-1.4458
CD160 S69							1.14629		-1.89605				1.48752									1.57001			1.33574		2.08509									-1.363		-1.97424	-1.82353
CD160 T72			-1.32851		1.39478	-2.95956	2.336				-1.5195		-1.30432							1.83265	-1.78749				-1.3585								1.92058	2.66165			2.6268			-1.98502
CD229 S509	CD229	S509	-1.71077		-2.78623		1.73825		2.38126	3.44954					-3.19634		-6.25645	2.72831	7.02666					1.74353			-9.93872	-5.8873	-2.57342	-5.06868	-5.71277	-3.97264	4.39295	4.43347	4.09701	3.9879	2.44159		2.12694
CD229 Y309	CD229	Y309	4.71944	4.73136	5.99136	2.26845	1.16694		1.706	2.22322	2.58618	3.33075	2.70037	3.71474	2.10175		2.70422	1.64658	2.25627	1.77818	6.74181	4.29347	3.15499	3.89939	1.9899	1.52102		3.3895	4.91951	5.48033		29.7144	1.70842	1.62499		2.14072		1.42845		2.00631	3.94219	3.95479	3.77934
CD229 Y626							-1.78762					1.5198							2.34417	-1.90736				1.44375	-1.56458		-2.74161	1.92697	2.47107		2.3528	-1.99043	1.49446		2.6977		-1.68884			1.48826		2.1926
CD3D T139				-3.00273		-2.3317			-2.31344			-1.13935		-3.63325							-1.28175				1.26206	-2.57102		-2.94251	-3.54089			-3.77428					-1.34208		-2.99316	1.16933			1.46892
CD3D Y149			-1.57155				1.68468		-1.4687	-1.71777	-1.66839		-1.35784		2.49806		1.63716				-1.88577	-1.26503	-1.64835		-1.52009								1.61906				1.53077	1.77389		-1.62643	-1.73064	-2.36771	-1.55983
CD3D Y160							1.83449				1.48196		1.46088	-2.60535	1.58107		-2.07972				1.19256				1.09439		2.69241	-2.47547			-2.08013	-2.21519	2.58879		1.23988				1.3848
CD3G S145							-1.34203				1.49036				-1.882		-3.38165				-1.4059							-1.87434	2.08518	-1.2354	1.50794	-5.10903			1.77484			-1.68034				1.32165
CD3G S148			-1.34763						2.30569	2.43511		-1.28305		-2.70231			2.68817					-1.38692	-1.52433	-1.81536	-1.72607	-2.90496	-2.54643	-2.33605								3.01988						-1.55455
CD3G Y171								-4.84667	-2.0151	-1.3688	1.41463		1.29737		2.25902	-6.15415	1.89414	-2.2869	-1.37853	-1.71136		1.25373	-1.25884		1.29942		1.85142			2.06335		-3.04675		-2.71472	-1.8811			-2.2752	-3.53144	1.29902	1.2994	-1.14895	1.39219
CD44 antigen; CDw44; Epican; Extracellular matrix receptor III; ECMR-III; GP90 lymphocyte homing/adhesion receptor; HUTCH-I; Heparan sulfate proteoglycan; Hermes antigen; Hyaluronate receptor; Phagocytic glycoprotein 1; PGP-1; Phagocytic glycoprotein I; PGP-I; CD_antigen=CD44; Flags: Precursor; S672							2.87883	3.26756	1.60479	4.23728	-1.35033	-1.22699			2.13512			2.80448	1.73457	2.7635	-1.43674			1.63612	-2.42165			2.79267					2.68748	3.55511	1.92063	4.13239			-1.28469	-1.52077	1.55971	-1.21561
CD44 antigen; CDw44; Epican; Extracellular matrix receptor III; ECMR-III; GP90 lymphocyte homing/adhesion receptor; HUTCH-I; Heparan sulfate proteoglycan; Hermes antigen; Hyaluronate receptor; Phagocytic glycoprotein 1; PGP-1; Phagocytic glycoprotein I; PGP-I; CD_antigen=CD44; Flags: Precursor; S697			1.57509			2.35698	-2.44747			-1.9119	1.82041	1.42417	1.83312			-3.33612		-2.33894	-1.29422	-2.02518		2.23535	1.70713		2.22702		2.46364	3.13506	2.41757		4.23911						-1.26347				1.74644	2.39356	1.91284
CD44 antigen; CDw44; Epican; Extracellular matrix receptor III; ECMR-III; GP90 lymphocyte homing/adhesion receptor; HUTCH-I; Heparan sulfate proteoglycan; Hermes antigen; Hyaluronate receptor; Phagocytic glycoprotein 1; PGP-1; Phagocytic glycoprotein I; PGP-I; CD_antigen=CD44; Flags: Precursor; S706					-1.70974						1.19077		1.47477	-1.41821		-1.94094	-2.13999				-1.49004	1.20917	1.08503		1.2574	-3.66011		-1.83255	-2.04167	-1.77801		-3.70538					2.74425	-2.01074	-2.0604	-1.76168	1.4129	1.29081
CD5 S439					-2.33403			-1.53205	-2.0674	-3.02451	1.86023		1.38813	-2.7828			-3.3368		-2.76638	-1.41698	-1.92	1.46113		1.96411	1.34591	-3.78229						-4.45644	-2.01623			-1.44701	-1.18768	-1.81369			1.5699	1.57368	1.18292
CD5 S483			-1.77663	-3.55608			1.7824	1.65398					-1.37735						1.6203		-2.71933	-1.50348	-1.51005					-1.36972				-2.03305	1.63984	1.81126	1.89931		3.14405			-1.86322	-1.43243		-1.45308
CD5 Y453											1.52592	1.59043	1.69867		-1.66135				1.57469			1.75696		1.83514	2.03533	2.71227		1.59481			1.92499	-1.69434			1.36827		1.47968		1.43855		1.77738	1.99037	1.53994
Centrosomal protein of 85 kDa; Cep85; Coiled-coil domain-containing protein 21; S141			1.18222							2.07221		1.3464	-1.78498		4.09173			1.60026			-2.0331			-1.09391	-1.2842		0.77888	3.84928	4.60973	-1.89931	3.4702	-1.8762		-1.67338	2.30195		1.26743	-1.66931		-1.5999		1.29411
Centrosomal protein of 85 kDa; Cep85; Coiled-coil domain-containing protein 21; S17				-2.67856		-3.37359		-1.73556			1.89682			-1.32657		-9.08477			-2.354		-2.19574	1.62466	1.18453			-2.64969				-2.13198	-2.34957	-4.6047	1.3551		-1.91227			-1.44037			1.92617	1.67196
Citrate synthase, mitochondrial; EC=2.3.3.1; Flags: Precursor; T5			-1.86608				-1.15327	13.9172	-2.56146	3.02072	-2.85767	-4.31408	-3.68566		3.37249			-1.14861	-1.34951	1.31131	-2.07511	-2.11707	-2.36886	-1.9592	-5.23316								1.74517	2.69907	1.55674	3.66726					-1.92666	-2.25958	-3.38215
Citrate synthase, mitochondrial; EC=2.3.3.1; Flags: Precursor; Y80						-2.03483				1.3297							1.95667		1.73384								-3.15427	-2.75078						1.98132		1.84549	4.52568
Complement component C7; Flags: Precursor; S229				-3.18243		-4.12845			-1.83735	-3.15389	1.40034	-1.268					-3.87035	-7.52442			-2.87726						-1.94758		-2.92952	-1.89577	-2.17785	-3.63717		1.85789	1.28059				-2.06829		1.45761
Complement component C8 alpha chain; Complement component 8 subunit alpha; Flags: Precursor; Y341						2.07156			-2.25067												-1.8125					2.74802	2.8761	2.03156	2.83734	2.1435	3.29789			1.68552	1.50595		2.03305		-2.29125	-1.33955
Complement component C8 beta chain; Complement component 8 subunit beta; Flags: Precursor; T346			-1.69057										-1.66267								-1.76027	-1.91424	-2.20512	-2.21758	-2.24171						4.44071		-2.65916	-2.24418	-6.85608		2.18535					-1.63455	-1.81594
Complement component C8 beta chain; Complement component 8 subunit beta; Flags: Precursor; T371						-4.04536					1.54988				-1.61395						-1.84479			1.64605						-2.65819			1.60719								1.89196	1.50667
Connective tissue growth factor; CCN family member 2; Hypertrophic chondrocyte-specific protein 24; Insulin-like growth factor-binding protein 8; IBP-8; IGF-binding protein 8; IGFBP-8; Flags: Precursor; Y340					1.78309			13.4836	3.49529	3.71061	-2.57804	-1.6752	-1.95532	2.23652	2.07203	4.12302		1.70428	1.98304	2.01394	-1.86472	-2.3295	-2.54848		-3.13926		-1.50103		2.11266			6.70106		1.66648		3.1518	1.20244		1.63756	-2.0696	-2.05538	-2.16055	-1.73211
Control-Spot Control-Spot			1.37846		4.02812	1.62808	1.61015	1.81428	1.76629	1.49066	-2.29726		-2.23611	3.55489	1.31916	1.99133	2.58856	2.7878	1.54678	1.57899	3.00192	-1.58075	-2.93103	-1.61014	-1.47535	1.33426	1.59234	2.76891	1.3788	2.64574	2.39395		1.66516	4.91819	1.35129	2.6481	1.56467	1.55237	2.15826		-1.48708	-1.81228	-1.91814
Corticotropin-releasing factor receptor 1; CRF-R-1; CRF-R1; CRFR-1; Corticotropin-releasing hormone receptor 1; CRH-R-1; CRH-R1; Flags: Precursor; S330				-2.11433				-4.37039						-1.79808		-2.46344		-1.32192		1.48554	-1.57613	1.26139				1.69473	-1.63317		-2.99692		1.90381	-3.64857	-1.98144		2.02458			1.52509	-2.13371		1.47815
CRISP3 S237			-1.25072	2.00571	1.84206	-2.96308		3.14963		2.32109	-2.03629	-3.06242	-2.36446	1.28121	1.16661	2.36874		1.61669	1.96441	1.17563		-1.79945	-2.719	-1.56453	-3.68127	2.24746	-1.71626	1.30554	1.80791		-1.19884	6.63528	1.31067	2.90969	1.45449		1.18564			-1.1089	-1.77146	-2.33857	-1.70787
CRISP3 S54				-2.49368						-1.84384					1.56075						1.42476						1.3964	1.41343				-1.72924	-1.94403	-1.5679	-2.27716		1.25628					-1.15126	1.62896
Crk-like protein; Y132			-1.89685	2.1543					1.84502	3.80492		-1.87296	-1.77391		-2.8501			2.89086				-2.4143			-2.43623									2.68199	1.94544	2.16212						-2.46725	-2.08358
Crk-like protein; Y207			-1.44116						-1.88069				-1.44453				-4.2345				-2.15603		-1.46591		-1.60908		1.66515		2.22059	-2.64931		-4.4542		-2.75819								-1.50856	-1.75856
Cyclic AMP-dependent transcription factor ATF-2; cAMP-dependent transcription factor ATF-2; EC=2.3.1.48; Activating transcription factor 2; Cyclic AMP-responsive element-binding protein 2; CREB-2; cAMP-responsive element-binding protein 2; HB16; Histone acetyltransferase ATF2; cAMP response element-binding protein CRE-BP1; S367								-1.39661		-2.44643										-1.71701													-2.27649	-2.27918	-5.34988			-1.37062	1.26842
Cyclic AMP-dependent transcription factor ATF-2; cAMP-dependent transcription factor ATF-2; EC=2.3.1.48; Activating transcription factor 2; Cyclic AMP-responsive element-binding protein 2; CREB-2; cAMP-responsive element-binding protein 2; HB16; Histone acetyltransferase ATF2; cAMP response element-binding protein CRE-BP1; T98			1.15548	1.49376	3.09889	1.72667	1.23347		-1.275	4.89404	-2.07857	-1.52112	-1.57208	2.04581	1.78609	5.02575	2.5347			1.15233	1.46154	-1.22428	-1.21379	-1.36784	-2.26441	1.47505		2.64968		1.72135	2.04643	7.88079		2.06837		2.00452		-1.21993		1.12438		-1.1307	-1.54314
Cyclic AMP-dependent transcription factor ATF-7; cAMP-dependent transcription factor ATF-7; Activating transcription factor 7; Transcription factor ATF-A; S424										1.55569									1.82868														1.28507		1.31418	-1.45275	-1.28955
Cyclic AMP-dependent transcription factor ATF-7; cAMP-dependent transcription factor ATF-7; Activating transcription factor 7; Transcription factor ATF-A; T101								-2.19814		-2.97592																									1.49439
Cyclic AMP-dependent transcription factor ATF-7; cAMP-dependent transcription factor ATF-7; Activating transcription factor 7; Transcription factor ATF-A; T53			-1.83411		2.83509		2.24372		2.37282	-2.24235			-1.7885												-1.46947				6.19191		2.68675		-3.7438	-1.9589			1.71443
Cyclic AMP-responsive element-binding protein 1; CREB-1; cAMP-responsive element-binding protein 1; S111			-1.27498	-4.50942	-2.4234	-1.91999		-3.53402						-1.95974	-3.7903	-6.78384	-3.23848	-1.50813		1.22443	-1.29868						-2.78828	-2.23693		-2.25467		-5.2893	-2.10195		2.04204	-1.17595	-1.12023						-1.66441
Cyclic AMP-responsive element-binding protein 1; CREB-1; cAMP-responsive element-binding protein 1; S271								-5.24983		-1.96866				-1.46797		-3.15726		-2.35847			-1.46674					-3.15996			-2.34447					-2.58139	-1.51103	-1.95423		-1.82857
Cyclin-dependent kinase 1; CDK1; EC=2.7.11.22; EC=2.7.11.23; Cell division control protein 2 homolog; Cell division protein kinase 1; p34 protein kinase; S220				-1.77116	2.13879	1.78924		-2.64253		-1.93744				2.53815	2.12662				-2.89401	-1.57036		2.00626									2.82764			-2.10604		1.60748	-1.24632	-1.98464			1.53792	-1.40031	1.83369
Cyclin-dependent kinase 1; CDK1; EC=2.7.11.22; EC=2.7.11.23; Cell division control protein 2 homolog; Cell division protein kinase 1; p34 protein kinase; S39				-1.66867	-2.52461		1.92065								1.92462													-3.32009	-2.52995	-2.58513	-3.99094	-2.26258					1.79736
Cyclin-dependent kinase 1; CDK1; EC=2.7.11.22; EC=2.7.11.23; Cell division control protein 2 homolog; Cell division protein kinase 1; p34 protein kinase; T14	CDK1	T14						-6.51506		-6.61133	-1.49278	-1.61574	-3.95964					-4.40827			-1.62486	-3.51865	-4.33045	-2.31844	-2.99966								-21.7048	-14.7738	-11.9884					-1.34768	-1.09922	-1.61991	-1.46754
Cyclin-dependent kinase 1; CDK1; EC=2.7.11.22; EC=2.7.11.23; Cell division control protein 2 homolog; Cell division protein kinase 1; p34 protein kinase; T161			-1.67559								-1.76093					3.3336					-1.84476	-2.36888						-1.98436				1.99603		1.91618						-2.43804	-1.98437	-2.2864	-1.72309
Cyclin-dependent kinase 1; CDK1; EC=2.7.11.22; EC=2.7.11.23; Cell division control protein 2 homolog; Cell division protein kinase 1; p34 protein kinase; Y15				-1.73543		1.24976									2.81926						1.28592			1.2951				-2.36836				-6.51307								1.38648	1.5814	-1.33502	1.7378
Cyclin-dependent kinase 12; EC=2.7.11.22; EC=2.7.11.23; Cdc2-related kinase, arginine/serine-rich; CrkRS; Cell division cycle 2-related protein kinase 7; CDC2-related protein kinase 7; Cell division protein kinase 12; hCDK12; S384				-1.77657		-1.85492	1.66242					1.5633	1.36129		1.71657		-1.82646				1.63463		1.75197		1.34294		1.52466	-1.56342				-1.98076			-2.86215								1.51317
Cyclin-dependent kinase 12; EC=2.7.11.22; EC=2.7.11.23; Cdc2-related kinase, arginine/serine-rich; CrkRS; Cell division cycle 2-related protein kinase 7; CDC2-related protein kinase 7; Cell division protein kinase 12; hCDK12; S680			1.7117				-1.74073	-3.47811	-1.75079	-3.6588		1.5442						-2.22556	-1.34984	-1.83028	1.63216	1.88415	1.7077			-2.76082		-1.55021	-1.66665		-2.33207		-2.18645	-2.90281	-3.63486	-1.29631	-1.2078	-1.56873	-2.76183			1.39931	2.14758
Cyclin-dependent kinase 2; EC=2.7.11.22; Cell division protein kinase 2; p33 protein kinase; S46				-4.10759			1.62904				1.17128		1.2665			-5.98211							1.19025		1.27071	-1.57747	1.54928		-2.42776		1.93882	-4.32716	1.53481				1.65457					1.53983
Cyclin-dependent kinase 2; EC=2.7.11.22; Cell division protein kinase 2; p33 protein kinase; T160				5.12288	1.9658		-1.76123					-1.36833				4.01509	3.33732		-2.54346			-1.53771			-1.47015		2.59154	2.88364	1.93891	4.23741	2.34625	4.23737		-1.69798	-1.66459		-1.46935	-2.7284	-1.92609
Cyclin-dependent kinase 2; EC=2.7.11.22; Cell division protein kinase 2; p33 protein kinase; Y15			-1.49608		1.39466		-1.4534				-2.29713	-2.20707	-3.23221	2.67718	-1.28727	2.19617					-1.90468	-2.86705	-3.20506		-2.66437				1.33413	-1.22033		10.2354	-1.56485			1.71849		-1.90896		-1.5874	-2.09967	-2.55787	-2.12493
Cyclin-dependent kinase 6; EC=2.7.11.22; Cell division protein kinase 6; Serine/threonine-protein kinase PLSTIRE; S223							1.31707				-1.17752									-1.25074	-1.50616					2.99923					1.39691			-1.49178		1.61934					1.43562	-1.47161	1.37923
Cyclin-dependent kinase 6; EC=2.7.11.22; Cell division protein kinase 6; Serine/threonine-protein kinase PLSTIRE; T177					-2.39649					-3.08071		1.51179		-6.99007			-1.95021				-1.4027		1.26111		-1.21376			-4.40981									-1.29479		-1.92264	-1.33502		-1.51468	1.49961
Cyclin-dependent kinase 7; EC=2.7.11.22; EC=2.7.11.23; 39 kDa protein kinase; p39 Mo15; CDK-activating kinase 1; Cell division protein kinase 7; Serine/threonine-protein kinase 1; TFIIH basal transcription factor complex kinase subunit; S164								-1.95881					-1.62783	1.56286				-1.97939				-1.60523			-1.70912	1.89246	-1.7358		-1.39614				-3.33943		-2.44378	2.03565		-2.33556	-2.0179
Cyclin-dependent kinase 7; EC=2.7.11.22; EC=2.7.11.23; 39 kDa protein kinase; p39 Mo15; CDK-activating kinase 1; Cell division protein kinase 7; Serine/threonine-protein kinase 1; TFIIH basal transcription factor complex kinase subunit; T170	CDK7	T170		3.97812	6.02356	1.68582				-3.0089	-1.43599	-1.7885	-2.65645	4.7984	4.10206	4.53647	3.393	-1.66504		-2.47981	-1.51862	-1.50222	-2.18186		-2.59309	2.16211			15.7122	5.66306	3.79909	36.3748		-2.71831	-2.32043	2.18648	-2.93293			-2.03574	-1.60357		-1.67995
Cyclin-dependent kinase 9; EC=2.7.11.22; EC=2.7.11.23; C-2K; Cell division cycle 2-like protein kinase 4; Cell division protein kinase 9; Serine/threonine-protein kinase PITALRE; Tat-associated kinase complex catalytic subunit; S7			-1.46234			-2.21156		-2.563		-1.93971	-1.65447	-1.14276	-1.47975			2.43425					-1.98564	-1.69629	-1.82193		-1.51376			-2.13752			2.72297	2.00001	-4.73939	-1.7709	-2.63066			-4.33958		-1.28563	1.33303	-1.51301
Cyclin-dependent kinase 9; EC=2.7.11.22; EC=2.7.11.23; C-2K; Cell division cycle 2-like protein kinase 4; Cell division protein kinase 9; Serine/threonine-protein kinase PITALRE; Tat-associated kinase complex catalytic subunit; T186			-2.37005						2.00114		-2.91262		-2.26119	-1.92289	-2.03591				-2.60481	-1.62852	-1.8612	-1.78144	-1.55109	-1.72912	-2.42703		-1.78953		2.61755		1.70967		-2.48633	-2.18289	-3.18087		-2.71575			-1.44895	-1.67705	-1.914
Cyclin-dependent kinases regulatory subunit 2; CKS-2; S51					2.07048	-1.62757		6.27608	1.66042					2.95734			-2.65356	1.27367	5.4327	3.2244												6.67941	2.40108	3.48911	3.07175	1.49936	-1.26279	2.07275
Cytochrome b-c1 complex subunit 1, mitochondrial; Complex III subunit 1; Core protein I; Ubiquinol-cytochrome-c reductase complex core protein 1; Flags: Precursor; Y448			1.3446			-2.95826					1.3566	1.48522						1.73327		-2.98637	-1.47572	1.26894	1.41427		1.52911	3.69806	1.97377	2.64842	4.9449									-2.74602			1.77863		1.46765
Cytochrome b-c1 complex subunit 1, mitochondrial; Complex III subunit 1; Core protein I; Ubiquinol-cytochrome-c reductase complex core protein 1; Flags: Precursor; Y468				-3.49182											-1.8502	-3.41566			-3.77371		-2.14388					-4.14282			2.11158	-2.94998		-2.88486	1.52586								1.59581	1.60969
Cytoplasmic dynein 1 light intermediate chain 1; LIC1; Dynein light chain A; DLC-A; Dynein light intermediate chain 1, cytosolic; S207								-1.93686		-2.17114						-3.59527			-1.9457			1.94096		1.59374	1.54377		1.61639				1.88536	-2.6061					-1.61002				1.40123		1.69926
Cytoplasmic dynein 1 light intermediate chain 1; LIC1; Dynein light chain A; DLC-A; Dynein light intermediate chain 1, cytosolic; S512							1.32915	-2.49256					1.73029			-1.95691	-2.16084	-1.92047		1.19871	-1.36749	1.60673	1.32651	1.35824	1.44017		1.59929	-1.3673	1.83121	-2.18645		-2.63298				-1.34775	1.95095	1.32482	-2.3517			1.25894	1.36663
Cytoplasmic tyrosine-protein kinase BMX; EC=2.7.10.2; Bone marrow tyrosine kinase gene in chromosome X protein; Epithelial and endothelial tyrosine kinase; ETK; NTK38; Y216			2.28014	-2.2121	-2.01985		1.5901	1.31834	-1.66671		1.51747								-2.09003	2.07824	1.74158					-3.35837	-1.51592		-2.74635					-1.66727	-1.54359		-1.46074	-1.77991
Cytoplasmic tyrosine-protein kinase BMX; EC=2.7.10.2; Bone marrow tyrosine kinase gene in chromosome X protein; Epithelial and endothelial tyrosine kinase; ETK; NTK38; Y40						-4.41918		2.40322	-1.88871		1.47543						2.14974		2.04149	1.47055	1.75198	-1.56784			1.54385		-1.49423				2.93905					2.00246	1.40223	2.45765	1.99015	1.63221	-1.21339	-1.31205
Cytoplasmic tyrosine-protein kinase BMX; EC=2.7.10.2; Bone marrow tyrosine kinase gene in chromosome X protein; Epithelial and endothelial tyrosine kinase; ETK; NTK38; Y556							1.63578			1.62572	1.15766	-1.28987			2.06212	-2.91306		-2.20446	-2.08776	3.09537		-1.85429				-2.26483				1.92471					-1.36978		-1.33515		1.58472	1.10991	-1.70295
Cytosolic phospholipase A2; cPLA2; Phospholipase A2 group IVA; Includes: Phospholipase A2; EC=3.1.1.4; Phosphatidylcholine 2-acylhydrolase; Includes: Lysophospholipase; EC=3.1.1.5; S437				-2.01704	-1.73586	-1.42426			-4.29786			-1.66369	-1.40365	-2.14872		-6.04082	2.42092	-2.96324	-4.49413				-1.54358			-2.41225	-1.67605		-1.818		1.67026			-1.93903	-1.84648							-1.16934	-1.33738
Cytosolic phospholipase A2; cPLA2; Phospholipase A2 group IVA; Includes: Phospholipase A2; EC=3.1.1.4; Phosphatidylcholine 2-acylhydrolase; Includes: Lysophospholipase; EC=3.1.1.5; S505						-2.29314	1.68221	1.99796		2.33101	-1.48439	-1.56239	-1.65952		2.20211	1.89295		2.20635	2.15991	4.72095	1.38159	-1.43957			-2.22438	1.73309	-1.67933											2.01982		-1.31271	-1.33256
Death-associated protein kinase 1; DAP kinase 1; EC=2.7.11.1; S1115						3.26592								3.08734				-3.55305	-2.15699									3.99473			5.88121			-2.63694	-1.58827	-1.80696
Death-associated protein kinase 1; DAP kinase 1; EC=2.7.11.1; S289				1.67839	1.60327	-1.36228		1.52158	-1.2634	1.33938	-3.05063	-3.31331	-2.33668		-1.64643	2.47888	3.14613		1.52826		-2.51123	-3.55317			-2.72675	1.26724	1.09245				1.41994		1.51953	2.74097	-1.41057		-1.35293	-1.31159		-2.54628	-3.80142	-3.21352	-3.10886
Death-associated protein kinase 1; DAP kinase 1; EC=2.7.11.1; S308				2.77594	1.69447	-1.76379	-2.25549	-1.65516	-3.0202		-1.73693		-1.93119						-2.1398	-2.72012	1.51446	-1.50349		-2.10846	-2.44098		-1.49167				2.56579		-1.33172	1.65892	-1.88006	1.58875	-2.32065	-4.61844	-2.20858			-1.30687
Death-associated protein kinase 1; DAP kinase 1; EC=2.7.11.1; S333								-3.18052	-1.42231									-2.65325								-4.22627										-2.13387	-1.63259
Dedicator of cytokinesis protein 6; S1994			2.72793			-1.39913				-1.60987	1.24968		1.29028	1.4001	2.06634	-2.36382				1.45942	2.0881	1.38976	1.55096		1.73655	-1.83051	-1.71253		-1.97822	1.63527				-2.07744		1.71749					1.74532		2.253
Desmin; S13				-4.05613	-2.72796						1.30339	-1.29325		-3.50806		-3.06725	1.80018	-3.08857					-1.77077			-2.4014	-1.49327		-1.56199		1.43257	-2.40506				-1.6596						-1.84188
Desmin; S60					-1.79588			-2.46179	-1.23784		1.26316				1.46259	-4.21154		-3.81002	-4.48318		1.47714				1.22434	-3.80197	-2.07251			-2.70708		-4.69667	-2.25873	-1.69581	-1.83665	-3.01107	-1.35503			1.64737	1.26838		1.72007
Desmin; T77			2.20643			2.71954		1.26669			1.4913			2.37682	2.33251				-1.37836	1.43618	2.01097				1.86098					2.44067				-2.41048	-1.74106				1.55314	1.45959			1.56877
Diacylglycerol O-acyltransferase 1; EC=2.3.1.20; Acyl-CoA retinol O-fatty-acyltransferase; ARAT; Retinol O-fatty-acyltransferase; EC=2.3.1.76; Diglyceride acyltransferase; S17								-1.5553		-2.03511			1.10318		2.48521			-2.21353	-1.3508		1.56665			-1.57493	1.42506	-1.66997			-1.84157	1.51657		-3.24561	-1.55585	-2.52708	-1.3345	1.38859			-1.52372	1.20043	1.35062	-1.43815	1.47685
Dihydropyrimidinase-related protein 2; DRP-2; Collapsin response mediator protein 2; CRMP-2; N2A3; Unc-33-like phosphoprotein 2; ULIP-2; T509			1.89093	-1.70717						-1.4794		1.57088			1.88812	-1.81664				1.32625	1.47913	1.62689	-1.60247			-1.4946	-1.69599		-1.58299		-2.63437	-1.71859	-2.60405		-1.52868			1.20149				-1.77855	1.89978
Dihydropyrimidinase-related protein 3; DRP-3; Collapsin response mediator protein 4; CRMP-4; Unc-33-like phosphoprotein 1; ULIP-1; S148			1.6964	-1.99992				-2.48935		-2.3179	1.66497			1.60643	1.62711	-3.39849	1.82199	-3.40186	-3.24152		1.4088			-1.90562		-2.22301		-1.75149						-3.21673	-2.39639	-2.05947				1.58149	1.37012		1.66237
Dihydropyrimidinase-related protein 3; DRP-3; Collapsin response mediator protein 4; CRMP-4; Unc-33-like phosphoprotein 1; ULIP-1; T507							1.47276	-11.175			1.29044				2.50041	-2.19186	1.70216	-2.98356								-2.60025				-3.14723	1.60596		-3.38855	-3.5346		-1.64029			1.40125	1.47871		-1.23217
Disks large-associated protein 1; DAP-1; Guanylate kinase-associated protein; PSD-95/SAP90-binding protein 1; SAP90/PSD-95-associated protein 1; SAPAP1; S139			1.59014							-1.80213	1.36373				2.33683	-2.05896			-1.74892		1.67647	1.25444		1.21741	1.34102	-2.12865		-1.96166	-2.34354		-1.80481	-6.78405		-2.71253					-1.72871		1.37888	-1.22906	1.67707
Disks large-associated protein 1; DAP-1; Guanylate kinase-associated protein; PSD-95/SAP90-binding protein 1; SAP90/PSD-95-associated protein 1; SAPAP1; S211							1.5312	-1.8055	-1.37708	-1.64348					2.1172													3.17288		2.18259			-2.44891		-1.8065				1.21425			-1.84807
Disks large-associated protein 1; DAP-1; Guanylate kinase-associated protein; PSD-95/SAP90-binding protein 1; SAP90/PSD-95-associated protein 1; SAPAP1; S346								-1.65945	-1.5885	-2.49407	1.3729				2.35267			-2.9691				-1.30423			1.42915			-3.41795			1.74041		-1.74715	-2.92567						1.31751		-1.56616
DnaJ homolog subfamily A member 1; DnaJ protein homolog 2; HSDJ; Heat shock 40 kDa protein 4; Heat shock protein J2; HSJ-2; Human DnaJ protein 2; hDj-2; Flags: Precursor; S335			2.01767		1.45262	-2.39147	1.53165	2.88286	1.27386	1.73048	1.34416	1.76739	3.30554	1.84834		1.57797	-1.62576	2.50481	1.69953	2.21572	6.32867	2.00868	1.61557		1.30231		-1.72038		1.27308				2.01464	3.03652	2.62425	2.16358				2.78345	2.68408	1.77975	2.05434
DnaJ homolog subfamily A member 1; DnaJ protein homolog 2; HSDJ; Heat shock 40 kDa protein 4; Heat shock protein J2; HSJ-2; Human DnaJ protein 2; hDj-2; Flags: Precursor; S83				-1.57261	-1.65077	-2.06941				-1.72002		-1.23918									1.42266	-1.35049	-1.91122				-2.93742	-1.9418	-1.94254	-2.49805					-1.8334	1.76796	1.53493				1.15838		1.20478
DnaJ homolog subfamily A member 1; DnaJ protein homolog 2; HSDJ; Heat shock 40 kDa protein 4; Heat shock protein J2; HSJ-2; Human DnaJ protein 2; hDj-2; Flags: Precursor; Y381						1.92143	1.46569	-2.29237							2.0529		1.83281		-1.90696													-2.14618	-1.69867	-1.30692	-2.15346				1.30007
DnaJ homolog subfamily C member 1; DnaJ protein homolog MTJ1; Flags: Precursor; Y381									1.90878	1.73806								1.70454									-3.31031	3.14341	4.58308					2.07763	2.07121	1.64873
DnaJ homolog subfamily C member 1; DnaJ protein homolog MTJ1; Flags: Precursor; S479						-1.82135		-4.48321				-1.36332	-1.88154			-4.75831										-2.15509				-3.10726		-2.93543		-2.76254							-1.25369		-1.55405
DnaJ homolog subfamily C member 1; DnaJ protein homolog MTJ1; Flags: Precursor; T349	DnaJ C1	T344	1.71443		1.79895	1.80189	2.09729		1.71001	3.31883	1.73897	2.45896	2.73506	3.59398	1.98544		1.71649	2.18907	7.10592	2.68695	6.83444	1.82854	2.1607	3.91125	1.51241			2.80683		3.87078	2.51485	4.51627		2.52337	1.60047	5.50375	2.53906		2.14798	2.97822	2.70676	2.78193	2.24114
DnaJ homolog subfamily C member 2; M-phase phosphoprotein 11; Zuotin-related factor 1; Contains: DnaJ homolog subfamily C member 2, N-terminally processed; S47					-6.17345	-2.05765		1.41333		1.31456					-2.12966	-4.12191	-2.20205	-1.52209	1.76459	1.42809								-2.00709				-2.53237	-1.99046		2.36298		-1.17172
DnaJ homolog subfamily C member 2; M-phase phosphoprotein 11; Zuotin-related factor 1; Contains: DnaJ homolog subfamily C member 2, N-terminally processed; S60			-1.36006				-1.30617									-2.05644						-1.3854							2.2118		1.70234		-2.17764	-2.13163			-1.52835	-3.44525			1.17142		-1.25359
Dual adapter for phosphotyrosine and 3-phosphotyrosine and 3-phosphoinositide; hDAPP1; B lymphocyte adapter protein Bam32; B-cell adapter molecule of 32 kDa; Y139									2.55372							-3.85655		1.62676	2.40488		1.5073								2.22061						2.87941	1.69924		1.87188
Dual specificity mitogen-activated protein kinase kinase 1; MAP kinase kinase 1; MAPKK 1; MKK1; EC=2.7.12.2; ERK activator kinase 1; MAPK/ERK kinase 1; MEK 1; S218				-2.44724		-2.8683			2.04591		1.7951	1.40659	2.46714		-2.94879			2.35892				1.39793	2.05759	1.36651	1.16643	-2.34156	-3.53555				2.03209				1.62956		-1.36972			1.60509	1.7136	1.50746
Dual specificity mitogen-activated protein kinase kinase 1; MAP kinase kinase 1; MAPKK 1; MKK1; EC=2.7.12.2; ERK activator kinase 1; MAPK/ERK kinase 1; MEK 1; S298			1.43332	-4.65258	-3.07515						1.45278		1.46165	-3.36074	-3.09164	-1.81559	-2.91473	-1.62713	1.82631		2.19411			2.01517	1.49806		-1.32267	-3.38612		-2.33292		-2.33351	-1.30565			-1.19494		-1.68798	1.39833	2.21932		1.88937
Dual specificity mitogen-activated protein kinase kinase 1; MAP kinase kinase 1; MAPKK 1; MKK1; EC=2.7.12.2; ERK activator kinase 1; MAPK/ERK kinase 1; MEK 1; T386								-2.93598								-6.08908			1.6774	-1.81846										-1.55237		-1.99364			1.64289		-1.45963
Dual specificity mitogen-activated protein kinase kinase 2; MAP kinase kinase 2; MAPKK 2; EC=2.7.12.2; ERK activator kinase 2; MAPK/ERK kinase 2; MEK 2; S222			1.22763			-2.51031		-3.01509			1.41049			-2.3761							2.55748	1.71555	1.92061	1.66822					3.25365		2.90227			2.15478				1.65866				1.83242
Dual specificity mitogen-activated protein kinase kinase 2; MAP kinase kinase 2; MAPKK 2; EC=2.7.12.2; ERK activator kinase 2; MAPK/ERK kinase 2; MEK 2; S306										-2.34466	1.56793									-1.82854	2.04603	1.35899													1.43949		-1.29887					1.35862
Dual specificity mitogen-activated protein kinase kinase 2; MAP kinase kinase 2; MAPKK 2; EC=2.7.12.2; ERK activator kinase 2; MAPK/ERK kinase 2; MEK 2; T394					-1.87593	1.54308	-1.85216		-1.38788						-1.42003		-1.32587	-1.23489									1.94095		1.6474				-1.74052	-1.65806
Dual specificity mitogen-activated protein kinase kinase 3; MAP kinase kinase 3; MAPKK 3; EC=2.7.12.2; MAPK/ERK kinase 3; MEK 3; Stress-activated protein kinase kinase 2; SAPK kinase 2; SAPKK-2; SAPKK2; S218			-1.40323			-4.27761	-1.66549		-2.21251		-1.7313	-1.47359			-2.77285			2.68105				-1.54617					-3.55126	-3.06757			4.17701				1.94545							-1.55849
Dual specificity mitogen-activated protein kinase kinase 3; MAP kinase kinase 3; MAPKK 3; EC=2.7.12.2; MAPK/ERK kinase 3; MEK 3; Stress-activated protein kinase kinase 2; SAPK kinase 2; SAPKK-2; SAPKK2; S3					2.92524	2.45395	-2.0873						1.82693			2.34971		-1.98982		-2.09421	2.02791		1.79351					4.37655	2.73252	3.37122	5.17428	2.80894			1.61478		-1.26322	1.2874
Dual specificity mitogen-activated protein kinase kinase 4; MAP kinase kinase 4; MAPKK 4; EC=2.7.12.2; JNK-activating kinase 1; MAPK/ERK kinase 4; MEK 4; SAPK/ERK kinase 1; SEK1; Stress-activated protein kinase kinase 1; SAPK kinase 1; SAPKK-1; SAPKK1; c-Jun N-terminal kinase kinase 1; JNKK; S91			1.48121					-2.47692	-1.69593	-1.49541	1.88601	1.27652			-3.05583				-2.87622	-1.80247	2.57534	1.59452	1.84781	1.56367	1.4031							-3.60832	-1.91105				-1.66563		1.50445			1.51339	1.35809
Dual specificity mitogen-activated protein kinase kinase 4; MAP kinase kinase 4; MAPKK 4; EC=2.7.12.2; JNK-activating kinase 1; MAPK/ERK kinase 4; MEK 4; SAPK/ERK kinase 1; SEK1; Stress-activated protein kinase kinase 1; SAPK kinase 1; SAPKK-1; SAPKK1; c-Jun N-terminal kinase kinase 1; JNKK; T272								-4.88049													2.45376	1.38132											-1.58338							1.90704
Dual specificity mitogen-activated protein kinase kinase 5; MAP kinase kinase 5; MAPKK 5; EC=2.7.12.2; MAPK/ERK kinase 5; MEK 5; S129				4.7039	3.58728	2.39335	-2.01274		-1.80792				1.51776				5.19625	-1.91575		-1.89526	1.59318		1.42606		-1.31991			4.40856	2.48133	3.13143	4.86364	2.34241			1.71134		-1.33029	1.59225
Dual specificity mitogen-activated protein kinase kinase 5; MAP kinase kinase 5; MAPKK 5; EC=2.7.12.2; MAPK/ERK kinase 5; MEK 5; S149												1.3952	2.34901						-1.89299	-2.2169		1.2439	1.65626	1.21215	1.26539								-1.93812	-2.08981	1.66356			1.65761		1.4362	1.75658	-1.30977
Dual specificity mitogen-activated protein kinase kinase 5; MAP kinase kinase 5; MAPKK 5; EC=2.7.12.2; MAPK/ERK kinase 5; MEK 5; S311			1.95192	4.65156	2.1272		1.24827	2.40221			-1.47092	-1.42493		2.88983	1.80738	6.29475	2.10171	1.6222	1.48702	-1.18682	4.30799			1.49534					1.4268		1.62038	4.74324	2.16667	2.11119		2.30657	1.14163		1.37647	1.76563
Dual specificity protein phosphatase 1; EC=3.1.3.16; EC=3.1.3.48; Dual specificity protein phosphatase hVH1; Mitogen-activated protein kinase phosphatase 1; MAP kinase phosphatase 1; MKP-1; Protein-tyrosine phosphatase CL100; S296							-1.43991	-4.18863	-1.70608	-1.7997				2.85089		-2.70466	2.63359		-2.68434	-1.53118	1.89781								2.48314	2.52981			-1.74688		1.19384	-1.19126	-1.66124				1.27319		-1.41652
Dual specificity protein phosphatase 1; EC=3.1.3.16; EC=3.1.3.48; Dual specificity protein phosphatase hVH1; Mitogen-activated protein kinase phosphatase 1; MAP kinase phosphatase 1; MKP-1; Protein-tyrosine phosphatase CL100; S323					3.7379	-3.28872				2.35269							3.42671	1.75539				1.72656	1.39042						2.80159	3.06258	2.70546		-1.61835	-1.93545
Dual specificity protein phosphatase 1; EC=3.1.3.16; EC=3.1.3.48; Dual specificity protein phosphatase hVH1; Mitogen-activated protein kinase phosphatase 1; MAP kinase phosphatase 1; MKP-1; Protein-tyrosine phosphatase CL100; S359				5.31283			-2.30305	-3.98191		-5.00019							8.24936		-3.47595	-3.27207	2.34891	1.29038				2.70117		2.86152		3.46911	6.6436		-2.48151	-1.86642			-1.6292		-1.87386			1.57021	-1.71363
Dual specificity protein phosphatase 10; EC=3.1.3.16; EC=3.1.3.48; Mitogen-activated protein kinase phosphatase 5; MAP kinase phosphatase 5; MKP-5; S4			1.30783				-2.31289	-3.65332	-2.17057	-2.65382	1.19348	2.10449	-1.68168	2.59765					-2.91288	-2.07764	2.9516	1.53683	1.46695			1.41479						3.39651	-2.68233	-2.00057	-1.49679		-3.92355	-1.42116	-1.93574			1.74158	1.25522
Dual specificity protein phosphatase 6; EC=3.1.3.16; EC=3.1.3.48; Dual specificity protein phosphatase PYST1; Mitogen-activated protein kinase phosphatase 3; MAP kinase phosphatase 3; MKP-3; S159			-1.84652	-2.30278	2.14755		-1.72338	-4.32817	-1.69018	-1.28359								-1.44896	-7.01931		-2.3406		-1.37013	-2.02059	-1.3406				3.0566			-3.6939		-3.11823	-2.77976	-2.02719		-3.64331	-1.81942	-1.76354			-1.59014
Dual specificity protein phosphatase 6; EC=3.1.3.16; EC=3.1.3.48; Dual specificity protein phosphatase PYST1; Mitogen-activated protein kinase phosphatase 3; MAP kinase phosphatase 3; MKP-3; S197					2.05509						1.52776										-2.02772	1.53042	1.27424				1.98015					-5.57715					1.28653				1.41432
Dual specificity protein phosphatase 6; EC=3.1.3.16; EC=3.1.3.48; Dual specificity protein phosphatase PYST1; Mitogen-activated protein kinase phosphatase 3; MAP kinase phosphatase 3; MKP-3; S300				2.85486		1.7792	-1.42627					1.61637		3.88675		2.3037	3.37795		-1.79282			1.54178	1.40089					2.41868	3.13587	3.53588			-1.77812	-1.62521			-1.562					1.63109
DYRK2 S449			-2.21108		2.08242												2.78593						1.26973	-1.53253	-1.74221	2.23066		1.55068		1.8951	2.26579	1.73312				1.78084			-2.34014
DYRK2 T106										-2.31272						-4.15298				-1.93465	-2.55992	1.25945		-1.61925			1.66741	1.69283				-4.33234			-2.01993		-1.3517	-1.69947
DYRK2 Y382			1.25072	2.01333	1.91229	-2.10378		2.29429	-1.1477	1.60257	-1.59156	-1.63906	-1.35779	5.56914	1.14466	5.25774			2.5608	1.60628	-1.51412	-1.74761	-1.43784		-1.38379	1.38673		1.36278	2.46195	1.43273	2.22248	7.95921	1.39463	3.29149	1.82636	1.27591		1.17068	3.12521	-1.39482	-1.6354	-1.63437	-1.44623
E3 ubiquitin-protein ligase CBL; EC=6.3.2.-; Casitas B-lineage lymphoma proto-oncogene; Proto-oncogene c-Cbl; RING finger protein 55; Signal transduction protein CBL; Y371					2.70069				2.06541			1.28723	-1.29332			5.84957	2.29009		1.21212					1.95768								7.90893								-1.18375	1.17953		1.29856
E3 ubiquitin-protein ligase CBL; EC=6.3.2.-; Casitas B-lineage lymphoma proto-oncogene; Proto-oncogene c-Cbl; RING finger protein 55; Signal transduction protein CBL; Y700				-1.73098		1.81108				-2.7257	1.57266	1.37897	1.28728			-3.54474		-2.30663		-1.39077	-1.501	1.73035	1.62331	1.60968	1.46861		1.52179	1.88625	2.10883	1.68293	2.46448	-3.07522				-1.28409	-1.37603					1.77882
E3 ubiquitin-protein ligase CBL; EC=6.3.2.-; Casitas B-lineage lymphoma proto-oncogene; Proto-oncogene c-Cbl; RING finger protein 55; Signal transduction protein CBL; Y731			-2.04272	5.37576	-1.6519		-1.3931				-1.36226	-2.86502	-2.15567					-1.57185			-2.31677	-3.20825	-1.84372		-2.42928		-1.52648	-2.39019								1.47135				-2.47102	-2.22387	-1.93508	-2.39543
E3 ubiquitin-protein ligase CHIP; EC=6.3.2.-; Antigen NY-CO-7; CLL-associated antigen KW-8; Carboxy terminus of Hsp70-interacting protein; STIP1 homology and U box-containing protein 1; S19				-1.90919	-1.74228			-3.2283						-1.43962	-1.5684	-3.08161						1.71653					-1.99801	-1.39393				-4.7856	1.77799		1.51198		3.40364	1.44071	-2.17875		1.83564
E3 ubiquitin-protein ligase CHIP; EC=6.3.2.-; Antigen NY-CO-7; CLL-associated antigen KW-8; Carboxy terminus of Hsp70-interacting protein; STIP1 homology and U box-containing protein 1; S273			-1.5717					-5.98023					1.33767					-2.1454			-1.99177	1.32556		1.44852							3.05997		-2.34569				-1.27741	-1.81589
E3 ubiquitin-protein ligase CHIP; EC=6.3.2.-; Antigen NY-CO-7; CLL-associated antigen KW-8; Carboxy terminus of Hsp70-interacting protein; STIP1 homology and U box-containing protein 1; Y49											1.28247	1.58784									-1.93717								2.30397			-2.5361	-3.74877	-3.06962		-2.32167					1.95348
E3 ubiquitin-protein ligase pellino homolog 1; Pellino-1; EC=6.3.2.-; Pellino-related intracellular-signaling molecule; S293			-1.50032		2.21035					1.43229	-1.51191		-1.48229		1.88366			1.45155		1.47912	-1.47187	-1.54977	-1.41807		-1.68067		-2.667							2.50606			1.79926		-2.40332
E3 ubiquitin-protein ligase pellino homolog 1; Pellino-1; EC=6.3.2.-; Pellino-related intracellular-signaling molecule; T127				-1.87925														-1.3349		1.37462	-1.8646										1.96438	-2.49358			1.44472		2.38715			-1.47728
E3 ubiquitin-protein ligase pellino homolog 1; Pellino-1; EC=6.3.2.-; Pellino-related intracellular-signaling molecule; T80			-1.88641			-3.0176	-1.82206	-5.45534	-2.01032	-1.37688	1.27399	-1.25864	-1.32124			-3.58558	-2.36528	-1.40678	-1.60755	-2.23404	-2.40262		1.10666	1.21531						-1.28048		-3.17417	-2.48453	-2.28045	-1.59921	-1.44292		-2.20966	-1.56803		1.48676
E3 ubiquitin-protein ligase pellino homolog 2; Pellino-2; EC=6.3.2.-; T290					-2.07181	-3.74871				2.33853	-1.41305		-1.69473	2.0066				1.57077			-1.50162	-1.90814			-2.17953		-4.70954	-2.99142		-2.80953	-2.56436				-1.91793		1.93168		-1.81061		1.51638		-1.62047
E3 ubiquitin-protein ligase RNF103; EC=6.3.2.-; KF-1; hKF-1; RING finger protein 103; Zinc finger protein 103 homolog; Zfp-103; Y233				4.57922	1.27858				-1.2943	5.70227	-1.85303	-1.50216			1.33758	4.31515		1.65671			-1.44428	-1.67087			-1.77896	2.21702			1.63942	2.05782	2.65933	9.06119							1.47277	-1.81336	-1.52326	-1.46311	-1.60453
E3 ubiquitin-protein ligase TRAF7; EC=6.3.2.-; RING finger and WD repeat-containing protein 1; RING finger protein 119; TNF receptor-associated factor 7; S88			1.22721								1.46627					-2.37176		-1.32093			-1.3031	1.70704			1.39139	2.04416						-3.3387	-2.32073		1.78168		1.34748		-1.69046		1.85705	1.6876	1.53706
E3 ubiquitin-protein ligase TRAF7; EC=6.3.2.-; RING finger and WD repeat-containing protein 1; RING finger protein 119; TNF receptor-associated factor 7; T59							1.51635																											-1.74225		-1.6422
E3 ubiquitin-protein ligase TRAF7; EC=6.3.2.-; RING finger and WD repeat-containing protein 1; RING finger protein 119; TNF receptor-associated factor 7; Y68								-3.1715				1.43796	1.50104						1.69269	-1.51957	-1.31115			1.46819	1.38815										1.45706			-1.98858	1.71769			1.39952
E3 ubiquitin-protein ligase TRIM36; EC=6.3.2.-; RING finger protein 98; Tripartite motif-containing protein 36; Zinc-binding protein Rbcc728; Y178	TRIM36	Y178	1.30637				1.36534	2.68696	1.11624	2.28855	-1.31661		-1.26347	1.80761	3.62809			2.68009	2.00795	2.16142	1.93108		-1.77808		-2.08247							748.346	2.02677	2.13661	1.97063	1.71927	1.84735	1.38718	1.41775	-1.24192		-1.17396	-1.59945
Early endosome antigen 1; Endosome-associated protein p162; Zinc finger FYVE domain-containing protein 2; T621					-3.93924			-1.76933		-2.31475					-4.03819	-2.90232	-2.17465	1.22822		-1.89792					1.74492							-2.34867			1.57205							1.92447
Early endosome antigen 1; Endosome-associated protein p162; Zinc finger FYVE domain-containing protein 2; T761			1.31275	-3.3085	-1.86697	-1.34379				-2.70189	1.26881			-1.48549	-2.35704	-5.1468		-2.0468				1.65125	1.4541	-1.69365	1.50305			-1.53241		-2.05395		-5.16156	-1.99308		1.94944	-1.24266					1.55122	1.99222
Early endosome antigen 1; Endosome-associated protein p162; Zinc finger FYVE domain-containing protein 2; Y105			-1.66262			2.03262	2.77768		4.34163	-1.78481	1.45652							2.06941									2.00072	3.40849	3.0463		2.77685			-2.05563	2.42209		2.44923		2.46569	1.64898		1.5529
ELAV-like protein 1; Hu-antigen R; HuR; S221											1.66211								1.95911					2.04863									1.41937		1.55209				1.96836			1.49518
ELAV-like protein 1; Hu-antigen R; HuR; S318								2.02583	1.91522							-2.34237		2.16758	3.90893	1.61487						-3.54186		2.82477							2.54923	2.18339					1.58256
ELAV-like protein 1; Hu-antigen R; HuR; T118			-1.70239	-3.81773	-1.9901	-1.93126							-1.59935	-1.77486	-3.48461	-5.12756	-1.8311	-1.47526			-1.30427						-1.79263	-1.78355				-5.44913	-2.10798		2.20066
Elongation of very long chain fatty acids protein 5; EC=2.3.1.199; 3-keto acyl-CoA synthase ELOVL5; ELOVL fatty acid elongase 5; ELOVL FA elongase 5; Fatty acid elongase 1; hELO1; Very-long-chain 3-oxoacyl-CoA synthase 5; S273								-3.02599									2.16048	-2.59983									2.10289							-1.75163	-3.64505	-2.44825	-1.26071	-1.63906					1.51314
Elongation of very long chain fatty acids protein 5; EC=2.3.1.199; 3-keto acyl-CoA synthase ELOVL5; ELOVL fatty acid elongase 5; ELOVL FA elongase 5; Fatty acid elongase 1; hELO1; Very-long-chain 3-oxoacyl-CoA synthase 5; S285								-2.37235							2.75085			-1.716	-3.02564												1.8112			-1.79646		1.7649			-2.92258
Endoplasmin; 94 kDa glucose-regulated protein; GRP-94; Heat shock protein 90 kDa beta member 1; Tumor rejection antigen 1; gp96 homolog; Flags: Precursor; S306				-1.74915				-1.57406	-1.51195	-4.09762									-1.88449	-1.82878						-2.84315		-1.38351	-2.42609	-2.54762	-1.39931	-3.20715		-1.61741	-2.09367			-1.48716	-2.17449
Endoplasmin; 94 kDa glucose-regulated protein; GRP-94; Heat shock protein 90 kDa beta member 1; Tumor rejection antigen 1; gp96 homolog; Flags: Precursor; S347				4.24115			-1.86963	-1.93189	-1.93365	-4.7011				2.18264	2.61617		3.80614	-2.22429								3.38077				5.96532	3.72375					-1.40267	-1.47917					-1.2643
Endoplasmin; 94 kDa glucose-regulated protein; GRP-94; Heat shock protein 90 kDa beta member 1; Tumor rejection antigen 1; gp96 homolog; Flags: Precursor; T165				2.75187	5.27061		2.45381							3.80846	7.27898		2.52337		1.99163	1.77632									1.94243	3.45388		1.88479				2.15798	2.39862
Ephexin-1; Eph-interacting exchange protein; Neuronal guanine nucleotide exchange factor; S329						-2.12164				-1.84171	-1.44823	1.70902	-1.9465	2.9857	2.4925					-1.412		1.59154	1.3088		-1.72374					-2.08806	3.52025	2.31609	1.53887			1.92978	-1.56148		-2.78967		1.5696		2.01088
Ephrin type-A receptor 1; hEpha1; EC=2.7.10.1; EPH tyrosine kinase; EPH tyrosine kinase 1; Erythropoietin-producing hepatoma receptor; Tyrosine-protein kinase receptor EPH; Flags: Precursor; S910			-1.74474		2.87402		2.05834							1.85838			1.83097		-1.73203		-1.87566		-1.51472	-1.61553		1.96084				3.13462						1.41255			1.39899	-1.56533		-1.81414
Ephrin type-A receptor 1; hEpha1; EC=2.7.10.1; EPH tyrosine kinase; EPH tyrosine kinase 1; Erythropoietin-producing hepatoma receptor; Tyrosine-protein kinase receptor EPH; Flags: Precursor; Y599	EphA1	Y605	1.65906	2.18401	2.33139	-1.92351	1.65121	4.04552	2.67289		1.19465	2.76039	4.70832		2.21015	2.46805	3.16597	1.79943			2.5256	1.6551	1.5388	2.05466	1.55649				2.14785			4.75035		1.91708		2.56123	1.68041	2.45879		1.46226	1.9656		4.24226
Ephrin type-A receptor 1; hEpha1; EC=2.7.10.1; EPH tyrosine kinase; EPH tyrosine kinase 1; Erythropoietin-producing hepatoma receptor; Tyrosine-protein kinase receptor EPH; Flags: Precursor; Y781								-1.5894		-2.00303	1.66893	1.673	1.93353						-1.4264		1.74139		1.84108		1.51301		1.99004				2.31436			-1.21917	-3.28434			-1.74882	-2.37479			1.50649	1.61714
Ephrin type-A receptor 7; EC=2.7.10.1; EPH homology kinase 3; EHK-3; EPH-like kinase 11; EK11; hEK11; Flags: Precursor; S780										-1.95222		1.27798	1.2531											-1.1385	1.28505								1.4054		-1.83614							1.43148
Ephrin type-A receptor 7; EC=2.7.10.1; EPH homology kinase 3; EHK-3; EPH-like kinase 11; EK11; hEK11; Flags: Precursor; Y249			-2.88699	3.87739	1.7673		2.42713	2.4041	2.07675	2.93457	-2.32887	-1.40938		3.0843	4.2136	3.81111	2.46189	1.82649			-1.42769	-1.8144		-1.56911	-2.15701	3.32668		2.96224	1.70377	2.1487	1.92784	3.80057		1.63944		2.64806	2.54742			-1.76052	-1.69079	-1.60378
Ephrin type-A receptor 7; EC=2.7.10.1; EPH homology kinase 3; EHK-3; EPH-like kinase 11; EK11; hEK11; Flags: Precursor; Y608			-2.1732							-2.39193		-2.32762	-2.19707					-2.03839	-1.4235	-1.77804	-1.97975	-2.36537	-1.30208	-2.08854				-2.36416				-2.61202	-1.68453	-2.62828	-2.70534	1.4292	-1.41049	-2.52101	-1.63914	-1.45584	-1.51148	-1.79711	-1.74779
Ephrin type-B receptor 1; EC=2.7.10.1; ELK; EPH tyrosine kinase 2; EPH-like kinase 6; EK6; hEK6; Neuronally-expressed EPH-related tyrosine kinase; NET; Tyrosine-protein kinase receptor EPH-2; Flags: Precursor; Y594						-3.15145	2.02587	3.04783	4.727	4.28253	-1.43051	1.71537	1.55382		-2.1667	3.76146		6.0255	10.0525		1.36171			1.65014	1.50789	1.84004	-1.88295		2.90877	1.94388		3.39792	3.78787	3.06145	4.14916	3.70377		5.03255	2.78212	1.30978	1.55931		1.65573
Ephrin type-B receptor 1; EC=2.7.10.1; ELK; EPH tyrosine kinase 2; EPH-like kinase 6; EK6; hEK6; Neuronally-expressed EPH-related tyrosine kinase; NET; Tyrosine-protein kinase receptor EPH-2; Flags: Precursor; Y778				-3.05878	-2.85306		1.65169	-2.36391								-3.88284		-1.34685	-2.6875	-2.6003										-1.48135								-2.72177	1.37727
Ephrin type-B receptor 1; EC=2.7.10.1; ELK; EPH tyrosine kinase 2; EPH-like kinase 6; EK6; hEK6; Neuronally-expressed EPH-related tyrosine kinase; NET; Tyrosine-protein kinase receptor EPH-2; Flags: Precursor; Y928					2.66885		1.79144	2.97526		2.09147						3.36773										4.83225					1.66887	5.13407		1.90141		2.21242	-1.23003	-1.43553
Ephrin type-B receptor 2; EC=2.7.10.1; Developmentally-regulated Eph-related tyrosine kinase; ELK-related tyrosine kinase; EPH tyrosine kinase 3; EPH-like kinase 5; EK5; hEK5; Renal carcinoma antigen NY-REN-47; Tyrosine-protein kinase TYRO5; Tyrosine-protein kinase receptor EPH-3; Flags: Precursor; Y596	EphB2	Y330				-2.90471	2.48732	5.45457	4.29156	7.42251	-1.47605	1.79733	1.52028			2.63502	-1.23136	8.06791		1.52745	1.22393			2.73304			-2.34401		2.14748			3.92411	2.3162	2.17703	3.75466	4.60436		4.26006	2.18061	1.21749	2.1171	1.27715	1.55215
Ephrin type-B receptor 2; EC=2.7.10.1; Developmentally-regulated Eph-related tyrosine kinase; ELK-related tyrosine kinase; EPH tyrosine kinase 3; EPH-like kinase 5; EK5; hEK5; Renal carcinoma antigen NY-REN-47; Tyrosine-protein kinase TYRO5; Tyrosine-protein kinase receptor EPH-3; Flags: Precursor; Y600							1.60271								1.97505		1.33692	-2.15901	-2.21481							-2.06332	1.62067					-2.65084			-2.73525	-1.55782
Ephrin type-B receptor 2; EC=2.7.10.1; Developmentally-regulated Eph-related tyrosine kinase; ELK-related tyrosine kinase; EPH tyrosine kinase 3; EPH-like kinase 5; EK5; hEK5; Renal carcinoma antigen NY-REN-47; Tyrosine-protein kinase TYRO5; Tyrosine-protein kinase receptor EPH-3; Flags: Precursor; Y780			-1.80434			-4.22684					-1.77931		-1.68111					-1.39591		-2.78779	-2.73004	-1.78406	-1.96626							-2.61929			2.27539	1.81426		1.81348				-1.78555			-1.55231
Ephrin type-B receptor 2; EC=2.7.10.1; EPH-like kinase 5; EK5; cEK5; Flags: Precursor; Y577				-2.69182		2.34957		-2.57503		-2.26685								-2.53969	-2.09898	-2.22021									3.2118	2.34801				-2.07573	-2.10767	-1.43285		-1.87148
Ephrin type-B receptor 2; EC=2.7.10.1; EPH-like kinase 5; EK5; cEK5; Flags: Precursor; Y754	EphB2	Y470			1.9414	1.46733	3.1888	9.78471	3.34958	2.22028		1.47675	1.91312	2.03624	2.10674	2.37901	1.36254	1.78642	5.16831	2.39734	1.97519		1.36749	1.89986		1.76576	1.16625	1.92489	1.87122	1.86683		16.3945	3.87346	3.28789	2.80525	6.43876	2.16057	2.44396	1.76144				1.56849
Ephrin type-B receptor 3; EC=2.7.10.1; EPH-like tyrosine kinase 2; EPH-like kinase 2; Embryonic kinase 2; EK2; hEK2; Tyrosine-protein kinase TYRO6; Flags: Precursor; T971			1.60097	4.27239	4.47047	3.40963		-2.36312						3.4298	3.74626		4.33916			-1.8328	-1.39792	1.81342		-1.43304	-1.69973		7.98964	5.06496	5.69534		3.59534						-2.33472	-2.2929	-3.11785		1.93742
Ephrin type-B receptor 3; EC=2.7.10.1; EPH-like tyrosine kinase 2; EPH-like kinase 2; Embryonic kinase 2; EK2; hEK2; Tyrosine-protein kinase TYRO6; Flags: Precursor; Y596							-1.8323													-1.70787						3.30592					2.67508						-1.30078
Ephrin type-B receptor 3; EC=2.7.10.1; EPH-like tyrosine kinase 2; EPH-like kinase 2; Embryonic kinase 2; EK2; hEK2; Tyrosine-protein kinase TYRO6; Flags: Precursor; Y792				-4.39789						-1.55526						-1.78127			-3.61569										2.24036			-3.25027			-2.02677			-2.29874
Ephrin-B2; EPH-related receptor tyrosine kinase ligand 5; LERK-5; HTK ligand; HTK-L; Flags: Precursor; Y304			-1.68329			-5.13034						-1.7913	-1.73604							1.82896	1.19542	-2.62178	-1.79852					-2.03034											1.88904		-2.1523	-2.17789	-1.82567
Ephrin-B2; EPH-related receptor tyrosine kinase ligand 5; LERK-5; HTK ligand; HTK-L; Flags: Precursor; Y316				-1.55984		-1.40026	1.53013		-1.50728	1.66294	1.21118		1.28634	-1.63941		-2.36746		-2.04838		2.95			-1.18809		1.30644	-1.67181			-2.07999							-1.91074	-1.77559		1.59738
Ephrin-B2; EPH-related receptor tyrosine kinase ligand 5; LERK-5; HTK ligand; HTK-L; Flags: Precursor; Y318					-1.67891	-3.20471		1.85718	1.39597	2.14572		1.39845	1.3429			2.07065		1.79578	2.64202	1.65793	1.87558	-1.55458						-2.27542					-1.58463			1.1717			1.63862				1.28319
Epidermal growth factor receptor; EC=2.7.10.1; Proto-oncogene c-ErbB-1; Receptor tyrosine-protein kinase erbB-1; Flags: Precursor; Y1039				1.48998		-1.74776		1.56456			-1.64679	-1.58822				2.38085		1.69245	1.94413	1.56873		-2.71181			-2.07694	1.63783	-1.23757		-1.19488	-2.25808	1.47091	1.73498		1.9373			1.77578	1.97763	1.57084		-1.9904	-2.09377
Epidermal growth factor receptor; EC=2.7.10.1; Proto-oncogene c-ErbB-1; Receptor tyrosine-protein kinase erbB-1; Flags: Precursor; Y1197			1.9579						-1.93443	-2.23354		-1.5512			2.18346		2.58326		-1.15098	2.23166		-1.35394		-1.70652		-2.02577			-2.07173						-1.79569		-1.45458				-1.3004	-1.53391
Epidermal growth factor receptor; EC=2.7.10.1; Proto-oncogene c-ErbB-1; Receptor tyrosine-protein kinase erbB-1; Flags: Precursor; Y869			1.94751	2.27731					-1.55952									-1.85805	1.57983			-1.81194								3.60632		-3.80409				-1.59548	-1.30419	1.85624
Epidermal growth factor receptor substrate 15-like 1; Eps15-related protein; Eps15R; S229				1.20896		-1.68738			-2.04388					-1.11343	1.82021		2.83153			2.74897	1.46407						-2.29373		-1.69241				-1.83818	-1.51664	-1.24448	-1.78877	-1.53107	1.8278
Epidermal growth factor receptor substrate 15-like 1; Eps15-related protein; Eps15R; S255				-2.8007		-1.48196			-3.44692		1.5689	-1.33158				-4.02133		-2.98465	-1.53498							-3.04004	-2.49566		-2.40976	-2.10858					-1.27677					1.3071		-1.9602
Epithelial discoidin domain-containing receptor 1; Epithelial discoidin domain receptor 1; EC=2.7.10.1; CD167 antigen-like family member A; Cell adhesion kinase; Discoidin receptor tyrosine kinase; HGK2; Mammary carcinoma kinase 10; MCK-10; Protein-tyrosine kinase 3A; Protein-tyrosine kinase RTK-6; TRK E; Tyrosine kinase DDR; Tyrosine-protein kinase CAK; CD_antigen=CD167a; Flags: Precursor; Y513					-3.09644	-1.89986		2.11852		1.81227						-2.20556		-1.91408									-2.52029		-2.20136
Epithelial discoidin domain-containing receptor 1; Epithelial discoidin domain receptor 1; EC=2.7.10.1; CD167 antigen-like family member A; Cell adhesion kinase; Discoidin receptor tyrosine kinase; HGK2; Mammary carcinoma kinase 10; MCK-10; Protein-tyrosine kinase 3A; Protein-tyrosine kinase RTK-6; TRK E; Tyrosine kinase DDR; Tyrosine-protein kinase CAK; CD_antigen=CD167a; Flags: Precursor; Y740			1.77806							-1.22779	1.44929	-1.37325			1.91784	-3.23702			-1.63625	1.60154	1.79639		1.45526		1.17237				-2.59108						-1.36584	1.72528					1.18648	-1.4042	1.27496
Epithelial discoidin domain-containing receptor 1; Epithelial discoidin domain receptor 1; EC=2.7.10.1; CD167 antigen-like family member A; Cell adhesion kinase; Discoidin receptor tyrosine kinase; HGK2; Mammary carcinoma kinase 10; MCK-10; Protein-tyrosine kinase 3A; Protein-tyrosine kinase RTK-6; TRK E; Tyrosine kinase DDR; Tyrosine-protein kinase CAK; CD_antigen=CD167a; Flags: Precursor; Y796			1.65825					3.01562				1.74408				1.67854			3.54282		1.74209			-2.75613			-4.61073								2.53504			3.07027	1.89271	1.32931			1.6694
Estradiol 17-beta-dehydrogenase 8; EC=1.1.1.62; 17-beta-hydroxysteroid dehydrogenase 8; 17-beta-HSD 8; 3-oxoacyl-[acyl-carrier-protein] reductase; EC=1.1.1.-; Protein Ke6; Ke-6; Really interesting new gene 2 protein; Testosterone 17-beta-dehydrogenase 8; EC=1.1.1.239; Y169			3.47694	-1.72185		1.51566			-1.86509		2.18048	1.51617	2.03422		1.77166				-1.60307	1.78111	2.70879	2.48814	1.4533	1.79716	2.28625								-2.20494	-1.77659		-2.27742		1.50552	1.41519	-2.2326	1.90791		2.54496
Eukaryotic elongation factor 2 kinase; eEF-2 kinase; eEF-2K; EC=2.7.11.20; Calcium/calmodulin-dependent eukaryotic elongation factor 2 kinase; S366				-2.24988				-4.18721	-2.06411						2.45842	-1.84585	1.91376	-3.13694		-1.68989	1.3247				1.55237			1.52179	-1.78087		2.24659		-3.98545	-2.22396	-1.74778	-1.92966				1.36543	1.51424	-1.49485	1.28142
Eukaryotic elongation factor 2 kinase; eEF-2 kinase; eEF-2K; EC=2.7.11.20; Calcium/calmodulin-dependent eukaryotic elongation factor 2 kinase; S396			2.00194			1.69923				-2.4482	1.18516			1.69491	3.59353				-1.88297		1.51303		1.36555	1.38867	1.69507						-1.57869		-2.27874	-2.83406		1.67479	-1.36593					-1.46175	1.30407
Eukaryotic elongation factor 2 kinase; eEF-2 kinase; eEF-2K; EC=2.7.11.20; Calcium/calmodulin-dependent eukaryotic elongation factor 2 kinase; S780			1.75712	-1.83254							1.56176			-1.83173		-2.68466		-1.86314			1.54227	-1.71837		-1.35148		-1.85439				-2.98839		-5.9347	-2.36333	-1.88247	-1.83051					1.5758		-1.47806	1.52277
Eukaryotic translation initiation factor 2-alpha kinase 1; EC=2.7.11.1; Heme-controlled repressor; HCR; Heme-regulated eukaryotic initiation factor eIF-2-alpha kinase; Heme-regulated inhibitor; Hemin-sensitive initiation factor 2-alpha kinase; T488			1.67097	-1.91588					-1.87018	-1.78084	1.16459				1.49766		-2.35655		-1.96771		1.63817	1.62967			1.35316	-1.77341		2.4368	-1.88894		-1.57949		-2.75918					1.61938				-1.40058	1.58311
Eukaryotic translation initiation factor 2-alpha kinase 1; EC=2.7.11.1; Heme-controlled repressor; HCR; Heme-regulated eukaryotic initiation factor eIF-2-alpha kinase; Heme-regulated inhibitor; Hemin-sensitive initiation factor 2-alpha kinase; T493				-3.79704				-1.63167				1.40851			2.97671			-2.90895		-1.58559	1.56895					-1.58023	-2.90465				1.9162	-2.46744		-4.71004		-2.33856				1.518	1.77957	-1.47516	2.48276
Eukaryotic translation initiation factor 2-alpha kinase 3; EC=2.7.11.1; PRKR-like endoplasmic reticulum kinase; Pancreatic eIF2-alpha kinase; HsPEK; Flags: Precursor; S404			1.38743	-2.19971			2.19808							-1.55184	1.3425	-2.09437	1.76582			2.20268	1.31434	1.43604			1.29155	-1.43648			-1.71996		-1.39138	-2.09726					1.5344	1.73505	1.6514			-1.28936	1.76198
Eukaryotic translation initiation factor 2-alpha kinase 3; EC=2.7.11.1; PRKR-like endoplasmic reticulum kinase; Pancreatic eIF2-alpha kinase; HsPEK; Flags: Precursor; S715					1.7041	-2.33469	2.38325	3.18575	1.22209	2.36851	1.22963	1.8776	1.56584					2.37238	5.45237	1.88656	3.04182	1.53488	1.42101	2.53035	1.45325		-1.67639					6.56172	2.77356	5.05678	3.62595	1.7218		2.52247		1.88431	1.80899		2.66242
Eukaryotic translation initiation factor 2-alpha kinase 3; EC=2.7.11.1; PRKR-like endoplasmic reticulum kinase; Pancreatic eIF2-alpha kinase; HsPEK; Flags: Precursor; T982								-2.73629			1.31717		1.14106		5.29118				-1.94816		1.69743	1.35614		1.12068	1.37502					2.77757			-2.25548	-1.75735		1.48496					1.22966	-1.17446	1.73951
Eukaryotic translation initiation factor 2-alpha kinase 4; EC=2.7.11.1; GCN2-like protein; S230							1.50184	1.35102				-1.80014	-1.71748					-1.93251				-1.9878	-1.69298	-2.39219	-1.67681						1.46324					-1.86189		2.21143				-2.66662
Eukaryotic translation initiation factor 2-alpha kinase 4; EC=2.7.11.1; GCN2-like protein; S555							-2.62294		-1.98229	-3.72261	1.20932	-1.15679		1.6117	2.15992			-2.47544	-2.58469	-1.70274	1.52852	1.33377	-1.66607		1.25184				-1.99042			-3.42617		-2.28628	-1.7593			-1.43319	-2.41936		1.32229		1.37761
Eukaryotic translation initiation factor 2-alpha kinase 4; EC=2.7.11.1; GCN2-like protein; T667			1.6157	-4.29157	-1.43904	-1.98712								1.41021		-3.77388						1.40941		1.50847		-2.3773	-1.34692	-3.6768	-2.57028	-2.49881													1.50082
Eukaryotic translation initiation factor 3 subunit J-A; eIF3j-A; Eukaryotic translation initiation factor 3 subunit 1-A; eIF-3-alpha-A; eIF3 p35; S13								1.81675			1.47685				2.20395				1.84009			1.7614			1.53382									1.57537				2.61954	2.28721	1.56953			1.94209
Eukaryotic translation initiation factor 3 subunit J-A; eIF3j-A; Eukaryotic translation initiation factor 3 subunit 1-A; eIF-3-alpha-A; eIF3 p35; S78			-1.81916	-2.11484		-3.9367			2.01627							-5.42853						-2.1285	-1.33447	-1.37269			-2.45843		1.49592	-2.7354	1.34711	-4.90163			2.3297	1.84698							-2.48694
Eukaryotic translation initiation factor 3 subunit J-A; eIF3j-A; Eukaryotic translation initiation factor 3 subunit 1-A; eIF-3-alpha-A; eIF3 p35; T60								2.17727		1.61931				-2.83671	-1.87381														1.62984	-2.02461		-2.81757	1.64359		2.0806			1.59086
Eukaryotic translation initiation factor 4E-binding protein 1; 4E-BP1; eIF4E-binding protein 1; Phosphorylated heat- and acid-stable protein regulated by insulin 1; PHAS-I; S101								3.0935			2.23163	1.59746				-2.59186						1.47092	1.88634		1.39527		2.35942		2.64451	-1.48152	2.68026	-2.69625			2.5495				1.88578	1.53848	1.91259	1.94038
Eukaryotic translation initiation factor 4E-binding protein 1; 4E-BP1; eIF4E-binding protein 1; Phosphorylated heat- and acid-stable protein regulated by insulin 1; PHAS-I; S65							1.46978								-1.50985					-1.30396	1.81817											-1.88478			1.78888					1.57956		1.31668	-1.42563
Eukaryotic translation initiation factor 4E-binding protein 1; 4E-BP1; eIF4E-binding protein 1; Phosphorylated heat- and acid-stable protein regulated by insulin 1; PHAS-I; T46						-1.3875		1.34586							-2.21451	-2.51756	-2.37107	-1.77739								1.80912		-1.41674		-2.56373	1.94525	-2.26762	-1.39907		1.83313	-1.24877	-1.23961					1.59467
Ezrin; Cytovillin; Villin-2; p81; T567								-1.71692				-1.24503						-1.37263	1.96621	-1.88952	1.62339			-2.25419						1.96256	2.30997		-1.78204					-1.37516		1.72167		1.3881	-1.21922
Ezrin; Cytovillin; Villin-2; p81; Y146				-3.36983		-3.47017			2.79963							-4.8924	-2.01093	1.56221									-1.79831		2.10948			-1.52458	2.55358	2.17257	2.97348	2.07881	1.50169
Ezrin; Cytovillin; Villin-2; p81; Y354										-1.6035						4.76115			1.61007	-2.76291	2.06128									2.13305	3.16455		-1.47544			1.32066	-1.35091	-1.99543		2.02273
factor V S2158								-2.04439	1.58479						1.72759	4.64931															2.64304	8.32518			-1.76481	1.67442			3.77401
factor V S284			-1.33175				-1.27762	2.72763		3.0197		-2.06542	-1.70812		-1.76576	4.1858	1.98562				-2.46248	-2.57758			-1.60038		1.80748					2.40934				-1.35632	-1.58167		2.00839	-2.12798	-2.63007	-1.95022	-1.78386
factor V T640										1.71274								2.23445	3.22341	1.34352	1.57355	-1.33644	1.45405										1.89889	2.70239	2.62395	1.73778		2.40639			-1.36368		-1.66761
Fatty acid desaturase 6; EC=1.14.19.-; Y166						-2.5772		6.63218	-1.61934	1.94231	-1.32158							1.76088					1.68677		-1.83655			-1.75323	-1.78991	-2.05361			1.85633	2.29147	2.10083	1.53559	-1.30982
FBXW12 Y103					2.09754	1.87395					1.15032		-1.42042		2.40824								1.37722						-1.6583		1.45538											-1.36653	1.56541
FGFR1 oncogene partner 2; T64	FGFR1	T64		-5.14494		-5.13049	-1.79106	-2.49593	1.53706	-2.10993				-5.56716	-3.11594	-5.48741	-2.5668				2.12455	1.53017	1.60147			-3.31414	-2.21435	-1.74964		-2.86721		-5.42016	-1.79585									1.67806
Fibroblast growth factor 20; FGF-20; T188			1.59926						1.5445	4.21204								1.76523	3.30183		2.00489	1.4197			-1.20132								2.35463	4.39363	3.11351			2.81774	1.6068			1.40639
Fibroblast growth factor receptor 1; FGFR-1; EC=2.7.10.1; Basic fibroblast growth factor receptor 1; BFGFR; bFGF-R-1; Fms-like tyrosine kinase 2; FLT-2; N-sam; Proto-oncogene c-Fgr; CD_antigen=CD331; Flags: Precursor; Y374							-2.48698		-1.84724	-1.60286			1.67208					-1.91755		-1.78045	2.30751		1.65824
Fibroblast growth factor receptor 1; FGFR-1; EC=2.7.10.1; Basic fibroblast growth factor receptor 1; BFGFR; bFGF-R-1; Fms-like tyrosine kinase 2; FLT-2; N-sam; Proto-oncogene c-Fgr; CD_antigen=CD331; Flags: Precursor; Y565						-2.68042	-1.77818			2.23513	1.571					-1.93282			-2.13353	-1.92391		1.24319	1.64359	1.61578			-5.30253				2.36134			-2.87608					1.48566		1.62366	1.88484
Fibroblast growth factor receptor 1; FGFR-1; EC=2.7.10.1; Basic fibroblast growth factor receptor 1; BFGFR; bFGF-R-1; Fms-like tyrosine kinase 2; FLT-2; N-sam; Proto-oncogene c-Fgr; CD_antigen=CD331; Flags: Precursor; Y677							-1.54578			-3.1443					-1.62232		-1.43079	-1.27691	1.86721	-1.6933							1.72293						-1.76108					-2.33255
Fibroblast growth factor receptor 2; FGFR-2; EC=2.7.10.1; K-sam; KGFR; Keratinocyte growth factor receptor; CD_antigen=CD332; Flags: Precursor; S782						-2.87424						1.36271		2.19593						-1.92691	2.84802	1.30589	1.44024	-1.81753	-1.30141		-3.63807			2.49642							-1.38112		1.53634
Fibroblast growth factor receptor 2; FGFR-2; EC=2.7.10.1; K-sam; KGFR; Keratinocyte growth factor receptor; CD_antigen=CD332; Flags: Precursor; Y586												-1.19469									1.61203																		2.05774
Fibroblast growth factor receptor 2; FGFR-2; EC=2.7.10.1; K-sam; KGFR; Keratinocyte growth factor receptor; CD_antigen=CD332; Flags: Precursor; Y769							1.33442		1.35258		-1.56825							2.77759							-1.30757								2.6258	2.0384		2.13105	1.46961		3.21943	1.33096	1.44204
Fibroblast growth factor receptor 3; FGFR-3; EC=2.7.10.1; CD_antigen=CD333; Flags: Precursor; Y536			1.27989	3.38659	2.61315					-2.98344			1.53085	5.78226			5.56681			-2.36063	2.13511	1.20465	1.44209		1.18838	3.95546		5.87481	2.35502		2.18063						-1.88352
Fibroblast growth factor receptor 3; FGFR-3; EC=2.7.10.1; CD_antigen=CD333; Flags: Precursor; Y648						-1.69357		1.64629		2.08574	-1.4214		1.35997	1.99839				1.79325	1.86303	-1.40597	3.63209	-1.44489	-1.44076		-1.63482	3.01099						5.77157	1.56434			1.82235		2.39032	3.43746	-1.20394		-1.44222
Fibroblast growth factor receptor 3; FGFR-3; EC=2.7.10.1; CD_antigen=CD333; Flags: Precursor; Y724						2.05215				1.40241				2.82094		-2.64646	2.57847	1.56967	1.67324	-1.82669	1.68404	1.25877				2.41244			2.35108	3.26796					1.60973	1.39043			1.47835		1.17813		-1.49607
Fibroblast growth factor receptor 4; FGFR-4; EC=2.7.10.1; CD_antigen=CD334; Flags: Precursor; S573			1.35826	3.32017		2.59462	-2.55989	-3.21795	-5.49114	-3.00588	1.84873	1.92508	1.33951	3.08758		4.83413	3.93981		-2.66672	-2.75907		2.32802	1.75792	1.38422	1.3709		1.85117	5.37393		4.63248			-4.00822	-2.86882	-1.91178	-1.77664	-4.34618	-1.55852	-1.31674			1.99218	1.23041
Fibroblast growth factor receptor 4; FGFR-4; EC=2.7.10.1; CD_antigen=CD334; Flags: Precursor; Y642									2.14808	4.67005			1.63095	2.6485			3.75101	2.92946	2.83229	1.46988	2.1036				1.45117			7.51146		3.07983	3.31162		4.44504	2.76354	4.09353	3.83553	1.95746	3.63646	2.48387
Fibroblast growth factor receptor 4; FGFR-4; EC=2.7.10.1; CD_antigen=CD334; Flags: Precursor; Y686				3.3589							-1.26277									-2.24573					-1.93182			3.01107		3.25994	2.66243			-2.48081				2.00417					-1.68529
Fibroblast growth factor receptor substrate 2; FGFR substrate 2; FGFR-signaling adaptor SNT; Suc1-associated neurotrophic factor target 1; SNT-1; Y196				3.25208		2.21677	-1.37582		-1.93819	-1.8904				1.92112		2.75534	3.39909			-1.35275	1.84464	1.58834			1.42353	2.44664		2.30237	2.93006	4.09808							-1.45208				-1.69273	1.47774
Fibroblast growth factor receptor substrate 2; FGFR substrate 2; FGFR-signaling adaptor SNT; Suc1-associated neurotrophic factor target 1; SNT-1; Y306			-1.44535					1.76631					-1.18826							-2.95846	-1.67668	1.26484	1.37227		-1.21183	1.97312		4.00727		-1.7629					2.43306					-1.22194	1.70641		-1.31571
Fibroblast growth factor receptor substrate 2; FGFR substrate 2; FGFR-signaling adaptor SNT; Suc1-associated neurotrophic factor target 1; SNT-1; Y349								-4.91471		-2.55136	-1.56247	1.3265	-1.38289					-1.9987	-1.72269	-1.99823	-2.1977	1.54397											-2.34733		-1.73436		-1.25301		-1.07706	-1.73464	-1.23586	1.44123
FKBP5 S445				3.50789		3.41095					1.53694	1.15019	1.49615	2.5551			2.77305	-1.37265	-2.53946		1.71242					2.20727		2.00015	2.71954	3.51319			-1.9204	-1.98348	-2.91469	-1.30492		-1.40911	1.69995			1.25526	-2.03768
FKBP5 Y243			1.70333	3.72644					2.61565	2.11414			-2.30902	3.22705			2.85792	4.99379	3.20553		2.28843					2.71813						2.64446	2.3147	2.78598	1.91256	2.39068		2.60494	4.79705	1.46657
FKBP5 Y54	FKBP5	Y54	1.88307	5.42798	5.78015	2.38463	1.94212	1.44185	1.27567	1.40304			-1.2494	7.32951	3.88822		4.46838	1.63001	1.52491	1.61387	2.48851	1.26147	-1.29702	1.24933	-1.33185	2.23	2.77984	4.94784	3.22143	3.52655	3.47038		1.79585	2.25909	1.2746	2.48405	1.56298	2.0515	2.32558	2.12565	1.30178
Focal adhesion kinase 1; FADK 1; EC=2.7.10.2; Focal adhesion kinase-related nonkinase; FRNK; p41/p43FRNK; Protein-tyrosine kinase 2; p125FAK; pp125FAK; Y577	FAK1	Y626		3.92996	5.50037				-1.1287	2.45685		1.26355		2.57174				4.0935	4.13427	1.77975					1.51762				7.33945			7.32526	2.83406	4.89793	6.19206	2.60348	1.27768	2.68285			1.93313
Focal adhesion kinase 1; FADK 1; EC=2.7.10.2; Focal adhesion kinase-related nonkinase; FRNK; p41/p43FRNK; Protein-tyrosine kinase 2; p125FAK; pp125FAK; Y861										-2.27761			1.50797			-1.53837					-1.5118	1.54051	1.14356	-1.62738		1.87773	-1.43633								-1.28389		2.8456		-3.11466	-1.55295	1.53689	1.40625	1.42812
Focal adhesion kinase 1; FADK 1; EC=2.7.10.2; Focal adhesion kinase-related nonkinase; FRNK; Protein phosphatase 1 regulatory subunit 71; PPP1R71; Protein-tyrosine kinase 2; p125FAK; pp125FAK; Y397						1.26181	1.53235	2.99979						-1.34077	-1.31259		1.86395	-1.21433		2.04442	-1.737				1.39102	2.33676		-1.65846				-2.0235	2.2539		2.16257		5.15012	1.47123		-1.76101
Focal adhesion kinase 1; FADK 1; EC=2.7.10.2; Focal adhesion kinase-related nonkinase; FRNK; Protein phosphatase 1 regulatory subunit 71; PPP1R71; Protein-tyrosine kinase 2; p125FAK; pp125FAK; Y576			1.72003									1.52478				2.25225			1.47529				1.41896	1.87836	1.56188						5.49489	3.57645	-1.63842		1.45564	1.50297						1.47732	1.57357
Focal adhesion kinase 1; FADK 1; EC=2.7.10.2; Focal adhesion kinase-related nonkinase; FRNK; Protein phosphatase 1 regulatory subunit 71; PPP1R71; Protein-tyrosine kinase 2; p125FAK; pp125FAK; Y925				-3.10797							1.57217		1.28832			-3.60681	-5.21559				-2.14579	1.58767					-2.9936		-2.54865		-5.99123	-5.06408						-2.51531	-1.52448	-1.41996	1.56681
FosB S13				2.79862				1.65163		-1.72957	2.22283	1.9984				3.44022			-2.03299	-1.52421		1.72103	2.05638				2.27936		3.7083					-3.86968	-1.56265	-1.66674				1.94002	2.02496	2.13227
FosB S27				-4.08538		-1.91701					1.84764		2.05479	-3.28639	-2.37038		-2.38705			-1.94959					1.55466	-4.00628			-4.59565	-2.00496		-3.45914							1.20015		2.01913	1.91341
FosB Y9					-3.73668	-1.94686		-2.20819	-1.65786		1.30606	1.69186		-1.75819	-3.44561		-2.17655	-1.66306				-1.51448			1.59471	2.51719	-4.22319	-3.2745	-2.82989	-2.52897	1.66973		-3.14034		-1.56211	-1.22342	2.10153	-1.32542	-1.60762		1.40384
Frizzled-1; Fz-1; hFz1; FzE1; Flags: Precursor; Y607				4.35324	2.39855					1.63968		1.85955		2.47741	1.94004			3.05607	3.15324		-2.26799										3.07487				3.16783		2.17596				1.76312
Fructose-bisphosphate aldolase B; EC=4.1.2.13; Liver-type aldolase; T123						1.97128	-1.76307	-2.21684		-3.88717		1.44118	1.38177	1.2909				-2.13619			-1.52014	1.45623		1.83634	1.50843			2.44594					-1.75962									1.71548
Fructose-bisphosphate aldolase B; EC=4.1.2.13; Liver-type aldolase; T39				-1.30464		-2.44368	-2.41549	-2.93264				-1.25351	1.34295	-1.66387			-2.80515	-1.7713			-2.51936	1.47433		1.36874				-2.8101		-1.71763	-2.19367	-3.46244			-1.40693			-1.79248	-1.93279		1.41226
Fructose-bisphosphate aldolase B; EC=4.1.2.13; Liver-type aldolase; Y204			-1.38301														2.26136			1.66024	-1.97547			-2.19323		2.57801						-2.85848			1.71372		3.14231			-1.79558
G protein-coupled receptor kinase 5; EC=2.7.11.16; G protein-coupled receptor kinase GRK5; S586			-3.60548	2.78203								-2.35931			2.23029						-2.91502	-2.94706		-1.4913	-2.54779						2.38733		-4.56094	-1.95694	-1.49672					-1.63368	-2.36196	-2.05579	-3.50641
G protein-coupled receptor kinase 5; EC=2.7.11.16; G protein-coupled receptor kinase GRK5; T485					2.03057	-1.49498	-2.23189		-2.05377	-2.05477	1.62413		1.38111	1.62301				-1.40118			-1.90815		1.58333										1.89212			-1.78821		-1.34507	-1.59503
G protein-coupled receptor kinase 5; EC=2.7.11.16; G protein-coupled receptor kinase GRK5; Y408				-1.64714				-2.05798	-1.5479	-1.75428		1.66341			-2.1454		-2.48375			-1.9511	-1.22153		1.323	1.83631	1.32957	-3.19046			-1.77642			-2.98394	-2.09408
G1/S-specific cyclin-D1; B-cell lymphoma 1 protein; BCL-1; BCL-1 oncogene; PRAD1 oncogene; S197								2.13138					1.56987			1.91034				1.51207											2.43835				2.02973	1.41179	1.84245	1.5918
G1/S-specific cyclin-D1; B-cell lymphoma 1 protein; BCL-1; BCL-1 oncogene; PRAD1 oncogene; S90				6.63303	4.07301			1.50528	-1.38903	2.95702	-3.13049		-1.78146			5.75042		2.13838	1.37225			-1.78179	-1.75067		-2.853							10.3406		2.41857		1.28361	1.06047					-1.87137	-2.28202
G1/S-specific cyclin-D1; B-cell lymphoma 1 protein; BCL-1; BCL-1 oncogene; PRAD1 oncogene; T286											-1.28735	1.53262	1.78791		3.63105		-7.95956							1.98494						-3.41637		-4.35275	-3.18339									1.58345
G1/S-specific cyclin-E1; S21						-2.97679	-2.09192					1.64317					-1.62666					1.37788	1.43634				-3.7899				3.14653	-2.23784	-2.61042		1.57203					1.39617	1.41234	1.85864
G1/S-specific cyclin-E1; T395			1.67889				2.93254				1.53811	1.60088	1.8895	1.40333			-3.64137		2.59032	2.08551		1.97458	1.67027				-2.7625		3.90592	-1.72038		-2.04962			3.33104					2.52632	1.84969
G1/S-specific cyclin-E1; T77						-2.56655					-1.95764	1.61892			-2.76384		-2.89217		1.74295			-1.40186					-3.03067	-2.26191		-2.32456
GADD45A S32				-4.42168	-1.93518	-2.544								-2.02673	-3.24906				2.86869							-2.18525	-3.72646	-2.63012	-2.56527	-4.84718		-3.90236		1.48894	1.5535				1.34464
GADD45A Y41				2.14674	2.2883		-1.43318		1.74689					1.62747			1.53393		2.06903			-1.50439				1.61555			2.11778		4.04284	2.82489		1.36186	1.52574				-1.44549
Galactocerebrosidase; GALCERase; EC=3.2.1.46; Galactocerebroside beta-galactosidase; Galactosylceramidase; Galactosylceramide beta-galactosidase; Flags: Precursor; S68					3.11481			-2.45785	1.53614						2.54542														4.46842			3.01787					-1.72222		-2.49941
Galactokinase; EC=2.7.1.6; Galactose kinase; Y236																			2.61707	-1.58803
Glucose 1,6-bisphosphate synthase; EC=2.7.1.106; PMMLP; Phosphoglucomutase-2-like 1; S175			-1.41668	-1.83453	-1.88959	-1.92608		-2.8641						-1.48342	-2.2104	-4.78949	-7.48618	-1.58011									-3.04541	-1.75688			1.60813	-4.73441			2.17178	-1.26417	1.15298						-1.56042
Glucose 1,6-bisphosphate synthase; EC=2.7.1.106; PMMLP; Phosphoglucomutase-2-like 1; T134							-1.81227	2.27307	-2.50935			-1.29178	-1.61105	2.10222								-1.30946			-1.97039							9.36132		2.66103			-1.75653		-2.55862		-1.29259
Glucose 1,6-bisphosphate synthase; EC=2.7.1.106; PMMLP; Phosphoglucomutase-2-like 1; Y159	PGM2L1	Y159	3.18131	1.81018	2.02854	1.36624	1.77648	4.68822	2.34794	4.69739	1.60674	2.23901	4.42054	2.77242	1.41459	3.44174		3.7359		2.25728	5.13446	2.24242	2.37203	2.99501	1.42812		1.06799	2.03588	5.84551	1.98849	1.47661	41.943	1.50958	1.95878	9.07044	5.30994	1.59622	1.44608	5.09806	2.01428	3.2569	1.70079	2.97872
Glucose-6-phosphate isomerase; GPI; EC=5.3.1.9; Autocrine motility factor; AMF; Neuroleukin; NLK; Phosphoglucose isomerase; PGI; Phosphohexose isomerase; PHI; Sperm antigen 36; SA-36; S185				1.90288				2.52323	1.4716	4.54561	-1.52381	-1.21507	-1.17725			2.92212		1.41107	2.43649	2.435		-1.57562	-1.21143	1.41484	-1.37743	3.6628			1.81598			5.43579	1.72302	2.45205	1.7908	1.72515		1.47023	1.51478	-1.26422	-1.45104	-1.25547	-1.34461
Glucose-6-phosphate isomerase; GPI; EC=5.3.1.9; Autocrine motility factor; AMF; Neuroleukin; NLK; Phosphoglucose isomerase; PGI; Phosphohexose isomerase; PHI; Sperm antigen 36; SA-36; S247			2.40568	2.0376	6.74168			11.5431	-1.93782	2.13129			1.74346	2.54787		2.07799	3.77685				5.06464			1.39735	1.4362	-1.1831		1.7432	2.06944		2.01203	7.10663		2.04417		2.3077		-1.55155		2.42402	1.37129		1.81615
Glucose-6-phosphate isomerase; GPI; EC=5.3.1.9; Autocrine motility factor; AMF; Neuroleukin; NLK; Phosphoglucose isomerase; PGI; Phosphohexose isomerase; PHI; Sperm antigen 36; SA-36; T214			3.87971					4.29007				1.90442				1.56636	-1.9847	4.3157	4.18867		3.45869			1.77442	1.88383				2.33815	-3.37686	2.35158		3.37388	5.01798	2.39901	6.68222		1.88516	3.09271		2.15379		4.00497
Glyceraldehyde-3-phosphate dehydrogenase; GAPDH; EC=1.2.1.12; Peptidyl-cysteine S-nitrosylase GAPDH; EC=2.6.99.-; T246					2.06024	2.14064		-1.83668		-1.56566	-1.14851	1.763	-1.42718		2.88071						1.72025		1.29512		-1.40501			1.38323				1.81753			-2.44817		1.53085	-2.069	-3.04				1.856
Glyceraldehyde-3-phosphate dehydrogenase; GAPDH; EC=1.2.1.12; Peptidyl-cysteine S-nitrosylase GAPDH; EC=2.6.99.-; Y140			1.55024	4.49489	3.11595	1.32326	2.07757	1.90528	1.95686	3.29315		1.4248			2.04647	2.68099	1.98963	2.27926	1.8296		2.70988		1.71754		-1.70858			1.94744		2.29765		4.0857		2.01482		4.14094	1.27982			1.5629			1.9528
Glyceraldehyde-3-phosphate dehydrogenase; GAPDH; EC=1.2.1.12; Peptidyl-cysteine S-nitrosylase GAPDH; EC=2.6.99.-; Y40					1.21558	-2.41043	2.42525	4.03454	1.16946	5.30431		1.34012	1.88641	2.15832	-1.43089	5.05693	-1.66398	2.00721	4.38971	3.09951			1.76897	2.32439	1.28752	-1.44872	-1.38872					4.25556	6.791	2.40817	3.22253	2.15165		1.47723	3.35303		1.49323		1.42925
Glycogen debranching enzyme; Glycogen debrancher; Includes: 4-alpha-glucanotransferase; EC=2.4.1.25; Oligo-1,4-1,4-glucantransferase; Includes: Amylo-alpha-1,6-glucosidase; Amylo-1,6-glucosidase; EC=3.2.1.33; Dextrin 6-alpha-D-glucosidase; T1130			-1.42381			-1.47512		2.4459	-1.91808	1.54104	-2.39383	-3.07829	-1.63891	4.27252		1.48878	-1.39718				-2.10884	-2.15918	-2.13706		-2.83686		-1.76263	-1.86939				3.64928	3.14005	4.2518						-1.71466	-2.2695
Glycogen debranching enzyme; Glycogen debrancher; Includes: 4-alpha-glucanotransferase; EC=2.4.1.25; Oligo-1,4-1,4-glucantransferase; Includes: Amylo-alpha-1,6-glucosidase; Amylo-1,6-glucosidase; EC=3.2.1.33; Dextrin 6-alpha-D-glucosidase; T1277				2.14752	3.14947	4.26975	1.33737			-1.68336						3.17381	3.29404									2.58754	2.25433	2.77767		5.25857	1.8137		-2.07662		-2.13859			-1.82553
Glycogen debranching enzyme; Glycogen debrancher; Includes: 4-alpha-glucanotransferase; EC=2.4.1.25; Oligo-1,4-1,4-glucantransferase; Includes: Amylo-alpha-1,6-glucosidase; Amylo-1,6-glucosidase; EC=3.2.1.33; Dextrin 6-alpha-D-glucosidase; Y584			1.21062	2.4122		1.6218	1.31394				-1.21389		1.25078		1.40788				-2.46689		-1.27123	1.78895		-1.60487			1.8852		1.78686			-1.61098				1.52272			-2.92048		1.31296
Glycogen phosphorylase, liver form; EC=2.4.1.1; S15					1.46579	-1.54709		-2.38878			-1.54154		-1.86973							-1.93801	-1.84585		2.21835		-1.37369		1.87719				2.74209	-1.81645				1.5079				-1.34612	1.2149
Glycogen phosphorylase, liver form; EC=2.4.1.1; Y727					2.12947		1.42788	4.24342	2.2677	1.22956		1.24324	1.87418	1.34459	2.7569	2.7311		2.8936	2.54844	2.36145	1.26237			1.47819		-1.65955	-2.53087		-1.45649	1.81035		1.97204	2.23489	1.72037	1.55105	1.63008	1.7729	2.04927	1.32944	1.59186	1.49753		1.69385
Glycogen phosphorylase, liver form; EC=2.4.1.1; Y76			1.56918	1.62561	2.42895	-1.54246		2.2528	1.15611	1.73888	-1.39935	-1.41949	-1.28886	1.90475	1.37455	1.31833		1.79724	1.71073	1.37088	1.96064		-1.79856		-1.37876	-1.26914	-1.31567	1.4615	2.23778		-1.3985		2.01939	3.90305	2.36392	1.52783	1.36623	2.03427	1.23872	1.4922		-1.46715	-1.41422
Glycogen phosphorylase, muscle form; EC=2.4.1.1; Myophosphorylase; S15					3.2436			1.46102	2.89604	1.84633	-2.93995		-3.85616	1.91455						-2.2654	-2.93928		-1.52189	-2.81232	-3.39799		-2.33687	6.36744			2.52076			2.30875						-1.87362		-1.75634	-1.74399
Glycogen phosphorylase, muscle form; EC=2.4.1.1; Myophosphorylase; Y162	PYGL	Y162	5.00945	4.78187	7.62996	1.89956	1.19959	5.07087		2.96094	2.53667	2.27385	2.6007	3.79538	2.74126	7.60446	5.15266	1.36541	1.29087	1.55017	3.11209	2.50847	2.78239	4.10046	2.39603		1.94702	2.57849	4.4449	3.05453	5.35545	20.8743	2.32589	1.74104	1.52485	1.21371			2.01196	2.25702	2.36694	2.13882	2.50058
Glycogen phosphorylase, muscle form; EC=2.4.1.1; Myophosphorylase; Y733				-4.17668	-1.45296		1.74659			1.2801											-1.6545							-1.67832	-3.15771	-1.50702		-3.68744							-1.85433	-1.97978			-1.368
Glycogen synthase kinase-3 alpha; GSK-3 alpha; EC=2.7.11.26; Serine/threonine-protein kinase GSK3A; EC=2.7.11.1; S21							2.30142												-1.57014								2.58289	2.42874	2.60196									-2.03193	-1.74578
Glycogen synthase kinase-3 alpha; GSK-3 alpha; EC=2.7.11.26; Serine/threonine-protein kinase GSK3A; EC=2.7.11.1; S39								-2.09349																		3.55774								-1.6992			-1.57196		-1.45226
Glycogen synthase kinase-3 alpha; GSK-3 alpha; EC=2.7.11.26; Serine/threonine-protein kinase GSK3A; EC=2.7.11.1; Y279	GSK3a	Y191	3.50239	4.098	2.32976	-2.80674	1.12751	6.34978	1.73381	2.38915	1.69931	2.60023	2.45308	3.40505	1.78377	2.37225	-1.8547	1.56802	2.86753	1.71523	2.58116	2.7443	1.68491	2.89437	2.44995	1.96039	-1.3528		1.7424			10.0755	2.41535	4.66992	2.43694	1.53835		2.07047	1.53284	2.27304	1.85955	2.23764	2.86934
Glycogen synthase kinase-3 beta; GSK-3 beta; EC=2.7.11.26; Serine/threonine-protein kinase GSK3B; EC=2.7.11.1; S389						1.84106					1.53815				2.61434		1.5443		-1.32511	-2.17651	-1.63453	1.91824					3.30179	3.43954	2.17457	2.54237	2.09116	-1.89435		-1.19938		-1.28856	-1.35167		-2.21047		1.68292
glycogenin S196					2.31037	1.80764	1.45047	2.13414	-1.49573	2.48523	-2.23819	-2.6563	-2.59378	2.2806	1.76981	2.85524	2.59444	1.16105			-1.35987	-1.61105	-2.27898	-1.71528	-2.29295			1.99941	1.72481	1.92295	1.45375			1.4169	-1.33088	1.73068	1.08983	1.48669	1.51275	-1.39503	-1.63426	-1.96186	-1.77123
glycogenin T255										2.90551		-1.54632		2.19175		2.84043					-1.53953	-1.76618				-1.31387				1.73799		1.7978	3.60624				-1.37916	1.98414	1.42148	-1.50469	-1.99165	-1.63798	-1.71321
Glycogenin-1; GN-1; GN1; EC=2.4.1.186; Y315									-1.27394										-2.50393																	-1.33794		-1.55488
Golgi apparatus protein 1; CFR-1; Cysteine-rich fibroblast growth factor receptor; E-selectin ligand 1; ESL-1; Golgi sialoglycoprotein MG-160; Flags: Precursor; Y564				2.72623	4.79249		1.6961	5.19615	1.89474	3.95765			2.58226	2.43424	1.49749	2.14963	2.14883	2.07759	2.96928	1.66794	1.55853				-1.28275	2.55406	-1.17197	1.79449				3.68464	2.24323	4.13872	3.73608	3.3623		1.8094		1.40278	1.98476		1.53375
Growth factor receptor-bound protein 10; GRB10 adapter protein; Insulin receptor-binding protein Grb-IR; S150			2.01516		2.43791			1.33711	-1.72099			-1.42047			3.25684		5.71459		-1.41325	1.84247	1.15923													-2.01943	-1.52632		-2.12993		-1.54105
Growth factor receptor-bound protein 10; GRB10 adapter protein; Insulin receptor-binding protein Grb-IR; S428							1.55863		-1.42079			-1.35481			3.78401		2.30576				1.62881	1.38942								2.55587	2.81938				-1.25875		-1.48409			1.9182	1.25427
Growth factor receptor-bound protein 10; GRB10 adapter protein; Insulin receptor-binding protein Grb-IR; S470			2.0108	-3.22622		-1.74666	1.83613							-1.59521		-2.8254			-1.24215							-2.19747	-2.30239	-2.47047	-2.31232			-3.20908		-1.54163	-1.203	-2.15761	-1.61217
Growth factor receptor-bound protein 2; Adapter protein GRB2; Protein Ash; SH2/SH3 adapter GRB2; Y160						-2.27576	1.20312	2.81061						2.7902		1.7144		1.84801	2.26283	1.83132		-1.42241								5.96555		2.46071	1.65956	2.97089	2.17431	1.8885		1.77374					-1.37645
Growth factor receptor-bound protein 2; Adapter protein GRB2; Protein Ash; SH2/SH3 adapter GRB2; Y209									-1.76281		1.65921	1.48296			1.74477	-3.67189		-1.8935			1.76646			2.14006	1.86154	-3.32942			-2.42058					-2.09892		-2.14902	-1.51641	1.29683		1.75107			1.4209
Growth factor receptor-bound protein 2; Adapter protein GRB2; Protein Ash; SH2/SH3 adapter GRB2; Y52			2.39153					1.55451		1.60802	1.4454		1.44087		1.62666		1.98189			3.45862	1.67162			2.07893	1.72138		-1.3528		-1.92235									2.41203
GTPase HRas; H-Ras-1; Ha-Ras; Transforming protein p21; c-H-ras; p21ras; Contains: GTPase HRas, N-terminally processed; Flags: Precursor; S183				-2.68143		-4.12736	-1.64341	2.98882	-2.45163	2.22666	-2.08969		-1.96984		-3.79802			1.85561	1.90621		2.64245	-1.47455			-2.01021	-1.56333	-3.76277	-2.51207		-2.44019			1.30745	2.48792				-2.08094			1.63702	-1.35184
GTPase HRas; H-Ras-1; Ha-Ras; Transforming protein p21; c-H-ras; p21ras; Contains: GTPase HRas, N-terminally processed; Flags: Precursor; T144							3.09632								3.65555		3.78291		2.25743																		2.18866	2.85527	1.80082				1.58036
GTPase HRas; H-Ras-1; Ha-Ras; Transforming protein p21; c-H-ras; p21ras; Contains: GTPase HRas, N-terminally processed; Flags: Precursor; T35						-2.17169		2.03487			-2.31499	-1.82804							1.66117	2.54375		-2.27019	-1.82085				-1.61946	-1.71576	-2.12216								1.39285	2.56712	2.41756	-1.49489	-1.56676	-1.85537	-1.5914
GZMA T257				-3.27937		-1.6952						2.06223	1.3136			-4.59395	-2.87349	2.20774	1.72398		-2.53238	1.55947								-2.45588		-2.18275				-1.19042	1.95184	1.31075	-1.47237		1.98536	1.7497
H-2 class II histocompatibility antigen gamma chain; Ia antigen-associated invariant chain; Ii; MHC class II-associated invariant chain; CD_antigen=CD74; S25			1.85618			2.61881			-1.87345						2.39878		1.8923	-1.69468	-2.05069	1.37257					1.40978			1.59241									-1.47639			1.43942		-1.36381
HBS1-like protein; ERFS; T231			2.32173	2.41915			1.44036						1.19712							2.46345	1.63242				1.42166									-1.79641		2.10134	1.42473					-1.30328	1.36764
HBS1-like protein; ERFS; Y58			-1.80917					1.7946	-1.25954	-2.25359		-1.71368	-1.76472	1.67072	1.96513							-1.51447	-1.84066	-1.3435	-1.36263			2.03224				1.7454						1.65787	1.64308	-1.66595	-1.90684	-2.21244	-1.31227
HBS1-like protein; ERFS; Y604						-2.63663			-1.96543	2.91153	-1.73402	-2.22178	-1.85852		2.0855							-3.00995	-1.60808	-1.98016	-1.90751		-3.36176	-2.32452						2.22075	1.9062		2.44316	1.95027			-1.49435	-2.37705
Heat shock 70 kDa protein 1A/1B; Heat shock 70 kDa protein 1/2; HSP70-1/HSP70-2; HSP70.1/HSP70.2; T636				-2.66957	-2.26657	-1.71985				-2.69281						-1.5666			-1.46899		1.55757					-2.07519	-1.99987	-3.63764	-3.35942		-2.20801		-3.17756	-1.79078		1.77851						-1.72087	1.17751
Heat shock 70 kDa protein 1A/1B; Heat shock 70 kDa protein 1/2; HSP70-1/HSP70-2; HSP70.1/HSP70.2; Y525			1.65518	-2.27056	-1.61647	-1.62168	2.51841					-1.11635			1.79165	-2.27593			-1.63216	2.7425	1.17757	-1.41646		-1.52406	1.52774	-1.85297			-2.15317	-2.80048		-2.59187						2.553		1.18314		-1.39577	1.3444
Heat shock 70 kDa protein 4; HSP70RY; Heat shock 70-related protein APG-2; S76								1.8002			-1.41287	-1.35355	-1.36104				2.70302	-2.89502				-1.90378								3.4356	2.77676	3.55459					1.61411	2.04276	2.40566			-2.2253
Heat shock 70 kDa protein 4; HSP70RY; Heat shock 70-related protein APG-2; T538			3.18341	1.82228	1.94495			-1.89189		-2.41214	1.25068	1.20118		2.82231	3.56535						1.2832				1.41008									-1.69358	-2.07724		-1.45773			1.3286	1.25557	-1.20592	1.48526
Heat shock 70 kDa protein 4; HSP70RY; Heat shock 70-related protein APG-2; Y336						-3.85955	-1.83414				-2.09159	-1.29405	-1.4321							1.83874		-2.38994							-1.7449		-2.18806	1.61837						-1.82672		-1.59311	-1.62311
Heat shock 70 kDa protein 4L; Heat shock 70-related protein APG-1; Osmotic stress protein 94; S384			1.56525				1.40689	4.52456	1.58675	3.39153	-1.33731							2.41896	3.08552	1.89167	5.21179			1.37752	-2.29542		-2.10651					5.22968		3.61998	2.71093	1.8085				1.92795
Heat shock 70 kDa protein 4L; Heat shock 70-related protein APG-1; Osmotic stress protein 94; T761										-1.91741	-1.76441		-3.09302	1.90836	2.30155		2.04855		1.61938	1.79884			-1.82594	-2.17739	-2.40215			2.86653				1.99287					1.5568	1.86005			-1.47796	-1.98507	1.33473
Heat shock 70 kDa protein 4L; Heat shock 70-related protein APG-1; Osmotic stress protein 94; Y660					-2.33134		1.40568											-2.90743								-3.74176		-3.77088						-1.91141	1.51312	-3.90618						-1.9832	1.66453
Heat shock cognate 71 kDa protein; Heat shock 70 kDa protein 8; S329								-1.76745	-1.45347	-1.89667				2.81208	1.8244					-2.12247			-1.57244	1.45211								2.99222	-2.45838									-1.82871	1.571
Heat shock cognate 71 kDa protein; Heat shock 70 kDa protein 8; Y107			-2.09302		-1.75744	-2.5193			1.65948	-1.78602	-1.19221		-1.63262	1.53234				1.27731	-1.46746		1.9862	-2.34055	-2.28878	-1.35061	-1.40327		-2.5639	-2.12186								3.37926	2.38866		-1.41588		-1.34437	-1.72096
Heat shock protein 105 kDa; Antigen NY-CO-25; Heat shock 110 kDa protein; S557						-2.04548	-1.96264	-2.65996								-10.2163			-3.48682											-1.91317	1.60647		-2.48529	-2.92663					1.53146
Heat shock protein 105 kDa; Antigen NY-CO-25; Heat shock 110 kDa protein; S809					1.92122	2.1224				-2.03366				1.32915	2.43895				-1.49859							-2.59722	1.47666	-1.67149	-1.24907
Heat shock protein beta-1; HspB1; 28 kDa heat shock protein; Estrogen-regulated 24 kDa protein; Heat shock 27 kDa protein; HSP 27; Stress-responsive protein 27; SRP27; S15	HspB1	S15	2.72084	3.64119	4.04442	1.39264	1.45773	6.3247	1.3837	4.69981		2.57194	2.34801	6.79848	2.84049		3.14817	1.5008	1.77575	2.1722	2.87689	1.84723	1.7665	4.35172	1.66112	2.46936	1.55026	3.06831	3.18374	3.80184	1.75087	19.1305	2.35676	1.56609		1.95307	1.12074		2.14946	2.06786	1.71063	1.65501	1.77845
Heat shock protein beta-1; HspB1; 28 kDa heat shock protein; Estrogen-regulated 24 kDa protein; Heat shock 27 kDa protein; HSP 27; Stress-responsive protein 27; SRP27; S82								-4.35037			1.32815			-2.3899	-1.79023			-1.41147			1.53986			1.45914			1.6444				1.71866	-1.66967	-1.20757	-2.62381		-1.24087	-1.42258			1.56984		1.39541
Heat shock protein beta-1; HspB1; 28 kDa heat shock protein; Estrogen-regulated 24 kDa protein; Heat shock 27 kDa protein; HSP 27; Stress-responsive protein 27; SRP27; T143						-1.7097	1.88034		1.60408					1.66321	1.66676	2.30641	1.89088			1.71546	2.88741				-1.88583	3.34955	-2.06371				2.8367	2.71393	1.74484		2.94121	2.40503	1.70952					1.48379
Heat shock protein HSP 90-beta; HSP 90; Heat shock 84 kDa; HSP 84; HSP84; S255				-3.09194		-1.88753			1.80349		2.11765	1.4302	1.86908					1.443	1.79154				1.77768	1.49758	1.90923	-1.82581			1.95422		2.44111				2.03304	1.71322		2.90743	1.99842		1.89695	2.17925
Heat shock protein HSP 90-beta; HSP 90; Heat shock 84 kDa; HSP 84; HSP84; S718														-3.30018	-1.80413	-2.93392				-2.38491								-2.46596	1.80751	-2.53413
Heat shock protein HSP 90-beta; HSP 90; Heat shock 84 kDa; HSP 84; HSP84; T89			2.20494				1.4835			-4.56314	2.02834				-1.84204					-1.211	2.85662												-2.09458		1.72659				1.21811	2.95103	1.755	2.1302
Hematopoietic lineage cell-specific protein; Hematopoietic cell-specific LYN substrate 1; LckBP1; p75; T23	LckBP1	T23	1.51134	-1.87931		-5.72959	-1.68558				2.35688		1.5609	-6.40637	-5.50238	-6.34422	-2.56767				2.63403	1.66252	2.05527		1.7742	-3.99827		-3.63305		-4.27924	-1.58249	-6.64155						1.4174		1.74513		2.23447	1.53006
Hematopoietic lineage cell-specific protein; Hematopoietic cell-specific LYN substrate 1; LckBP1; p75; Y222						-1.98808	-1.719	1.32558			1.50552	1.59727			-4.43273	-4.13303			-2.43363	-1.79153				1.52245						-2.65604	2.17198	-1.72215	-1.52435	1.28418	1.87297
Hematopoietic lineage cell-specific protein; Hematopoietic cell-specific LYN substrate 1; LckBP1; p75; Y378				-2.98639										-1.3744	-2.34949				1.81571		1.8155					1.77286	-1.38263	-2.05897	-1.71256						1.79055	1.17061	1.13767	1.52661	1.3287	1.9231
Hepatocyte growth factor receptor; HGF receptor; EC=2.7.10.1; HGF/SF receptor; Proto-oncogene c-Met; Scatter factor receptor; SF receptor; Tyrosine-protein kinase Met; Flags: Precursor; Y1003				-4.57133		-1.70746	-2.39374	-3.20479	1.41609	1.68599	1.99646				-3.75367	-2.61233		1.41704	-2.45051	-1.72946			1.5203			-2.139	-2.29852			-2.08641	1.99254						-1.34919					1.41797
Hepatocyte growth factor receptor; HGF receptor; EC=2.7.10.1; HGF/SF receptor; Proto-oncogene c-Met; Scatter factor receptor; SF receptor; Tyrosine-protein kinase Met; Flags: Precursor; Y1235			1.42685							1.24641	1.58491	1.17629								-1.55008	1.79825	1.25634	1.39227	1.34061													-1.40118		1.33448			1.4594
Hepatocyte growth factor receptor; HGF receptor; EC=2.7.10.1; HGF/SF receptor; Proto-oncogene c-Met; Scatter factor receptor; SF receptor; Tyrosine-protein kinase Met; Flags: Precursor; Y1349	Met	Y1350	4.4889	3.97783			1.40512	4.90641	1.37428	5.21203	2.51316	3.27238	3.07527	2.53373	2.36064	12.1495	1.97693	1.66717	2.4423	1.56348	4.49463	3.48195	2.96952	4.29996	2.57542	4.49063		2.01444	2.85674	2.7801	2.17533	12.6023	2.3067	2.63124	1.80253	1.74124	1.34798	1.97315	1.70812		3.2213	3.50454	3.37543
Hexokinase-1; EC=2.7.1.1; Brain form hexokinase; Hexokinase type I; HK I; S298							1.78729	5.33076	2.61139	4.46928			1.33566					1.77528	3.30493	1.45636	4.30589			1.3952									1.97657	3.44958	1.17399	3.42965	1.67702	2.31882	2.12916	1.42849
Hexokinase-1; EC=2.7.1.1; Brain form hexokinase; Hexokinase type I; HK I; S340			1.37084	2.78218				-2.35354	-1.87883	-1.87328	1.23857			2.44397			2.10415	-1.45208		-1.83102	1.84931				1.14309			1.92544		3.10177	2.26028						-1.57115	-1.35001			-1.3324
Hexokinase-1; EC=2.7.1.1; Brain form hexokinase; Hexokinase type I; HK I; T821				-1.41343	2.79053			4.74727	1.73979	2.81529	-2.93398	-1.61	-2.70631	2.185			2.72646	1.50754	1.8134		2.55567	-1.89967	-1.64146	-1.43913	-3.39734	-1.69223					2.5304	2.49667	1.72488	3.22678		3.39943	1.16391		1.38717			-1.60012
Hexokinase-2; EC=2.7.1.1; Hexokinase type II; HK II; Muscle form hexokinase; T762			1.6603			-1.78673	-1.80564	1.50281						5.32541	1.3999	8.36077	2.7806		-1.6477	-2.47738		1.46519	1.42133		-1.47541	1.69307	-2.06028	5.3163			1.34818	2.90684			-1.72606	1.73352	-2.45956	-1.54037		1.51729		1.72377
Hexokinase-2; EC=2.7.1.1; Hexokinase type II; HK II; Muscle form hexokinase; Y301			-1.26122	4.8854			-1.90655				1.68607					2.5214	3.03578					1.7475	1.77389	1.35113						2.80498	4.52398	6.89376				1.81272
Hexokinase-2; EC=2.7.1.1; Hexokinase type II; HK II; Muscle form hexokinase; Y461							1.44849	3.05152	3.02036	2.04798			-1.52106					2.36377	2.03396						-1.35851								3.10151	4.83133		3.04377			1.53897
Hexokinase-3; EC=2.7.1.1; Hexokinase type III; HK III; Y755			-2.15261	4.7581	3.36172		-1.11989		2.2897	2.38594	-1.9524	-1.34802	-1.87141	3.39916	1.58119		3.75971	1.55786	1.85974		2.46534	-1.33334		-1.12522	-1.7089		-1.30071		1.6294	1.1988	2.95894	4.45366	1.75534	1.64856	2.47089	4.02491			1.27289	-1.42269	-1.26629
Histamine H1 receptor; H1R; HH1R; S398				3.22679	2.64216	-1.62322		1.48585	1.65662		1.10343		-1.84621	4.37041	2.45644	5.27526	5.23373		1.48691	1.77127	2.56071			-1.36104	-1.68821	2.14735	1.95938	10.5974		3.2963	1.83797	2.63115		1.73158		3.23183	-1.34487	1.35873			-1.4796		-1.42351
Histamine H1 receptor; H1R; HH1R; T142													-1.54086	1.81648			2.16402	-1.74113								2.53247		-1.52225				2.55396					-2.47408	1.45641		-1.58753	-1.31214
Histamine H1 receptor; H1R; HH1R; T478			1.72632	2.40264	7.53919	1.20228	1.79391	3.57036	1.21217	1.19764	-1.6311		-1.52247	5.68207	1.94008		2.88137	1.68344	1.32286	1.6232	1.66628		-2.27121		-1.51634	1.8826	2.11943	2.30981	1.74223	2.00267	2.5473		1.56606	4.96523	1.16271	2.33399	1.78632	1.51213	1.94499	1.48324		-1.3139	-1.4048
Histone acetyltransferase p300; p300 HAT; EC=2.3.1.48; E1A-associated protein p300; S1834			-1.75728	-2.50396	4.24494	2.87227		-7.42273						3.2371	3.63829				-2.06272		-2.58025				-1.52128	2.05914	2.70238	3.49767	3.41977		3.74359		-1.94099				1.47661			-1.36717			-1.48719
Histone acetyltransferase p300; p300 HAT; EC=2.3.1.48; E1A-associated protein p300; S2279				2.46355	3.35279				-1.57363			-1.18208			2.32556				-2.0943		-2.2894	1.50197					2.69934	4.73632	3.35816	2.41236		-1.85982					-1.36169			-1.41286	1.26716
Histone acetyltransferase p300; p300 HAT; EC=2.3.1.48; E1A-associated protein p300; S89						1.96514		-4.5574												-2.3848						2.77171	2.42409	2.96653	2.48851		4.78402		-2.11967
Histone deacetylase 4; HD4; EC=3.5.1.98; S246			1.56163	-3.36965	4.05199	-1.43904		3.60846	-1.37777	2.17179	-3.06839	-1.22597			2.25284	-1.45277	1.60537	1.37779	1.72836	1.81643	-1.9884	1.22056		-1.98021	-1.8184			4.461			-2.77882		4.09198	6.91502	1.87388	5.33344		3.00505	-2.12185			1.18375
Histone deacetylase 4; HD4; EC=3.5.1.98; S467									-1.56844									1.8178			-2.7432															-1.60366
Histone deacetylase 4; HD4; EC=3.5.1.98; S632					6.36356	2.39878	-1.49537	-1.80866	-1.64945	-2.68342		-1.35192	1.36505	4.53971	3.01554					-2.13103	-2.20486								2.50678	3.61471											1.46069
Hsc70-interacting protein; Hip; Aging-associated protein 2; Progesterone receptor-associated p48 protein; Protein FAM10A1; Putative tumor suppressor ST13; Renal carcinoma antigen NY-REN-33; Suppression of tumorigenicity 13 protein; S181			1.70716	1.98855								1.7207		3.14755	2.98346	2.75514					-1.65948			1.57742	1.89088	7.26311	-1.43697	2.69124	2.00818	3.12448	5.80472	3.13435	1.68224			2.07598	1.51045	1.60251				1.7171
Hsc70-interacting protein; Hip; Aging-associated protein 2; Progesterone receptor-associated p48 protein; Protein FAM10A1; Putative tumor suppressor ST13; Renal carcinoma antigen NY-REN-33; Suppression of tumorigenicity 13 protein; S346														-2.16448		-1.8679	2.12774				-1.90874												1.51636		1.42463	1.21843	3.96389		-2.12397	-1.68051
Hsc70-interacting protein; Hip; Aging-associated protein 2; Progesterone receptor-associated p48 protein; Protein FAM10A1; Putative tumor suppressor ST13; Renal carcinoma antigen NY-REN-33; Suppression of tumorigenicity 13 protein; S79					2.68691			1.72431							3.37077			1.52684			-2.48427													-2.03517				-3.1194
Hsp90 co-chaperone Cdc37; Hsp90 chaperone protein kinase-targeting subunit; p50Cdc37; Contains: Hsp90 co-chaperone Cdc37, N-terminally processed; S13				-1.57766				1.64146									3.69325				-1.94562										2.42471				1.38718		2.53471
Hsp90 co-chaperone Cdc37; Hsp90 chaperone protein kinase-targeting subunit; p50Cdc37; Contains: Hsp90 co-chaperone Cdc37, N-terminally processed; S377									-1.4991		1.2594			-1.83738		-2.48519		-2.33477	-1.96099		-1.66366							1.58633				-2.43655				-1.29856						1.39769
Hsp90 co-chaperone Cdc37; Hsp90 chaperone protein kinase-targeting subunit; p50Cdc37; Contains: Hsp90 co-chaperone Cdc37, N-terminally processed; Y298				-3.12929	1.76926				-1.75068				1.17553			1.63646				1.30918	-2.47677											-3.03911			1.45493		1.66581				1.34282
Hydroxyacyl-coenzyme A dehydrogenase, mitochondrial; HCDH; EC=1.1.1.35; Medium and short-chain L-3-hydroxyacyl-coenzyme A dehydrogenase; Short-chain 3-hydroxyacyl-CoA dehydrogenase; Flags: Precursor; S73					1.96374			6.99		6.82167				2.46647	4.96607		-5.38065	11.741	13.2023									5.05066	2.93032				6.3705	3.29591	12.6284			6.69838	10.2512
Hydroxyacyl-coenzyme A dehydrogenase, mitochondrial; HCDH; EC=1.1.1.35; Medium and short-chain L-3-hydroxyacyl-coenzyme A dehydrogenase; Short-chain 3-hydroxyacyl-CoA dehydrogenase; Flags: Precursor; Y226			-1.45831		2.70842					3.08091	-1.46469	-1.70976	-1.55607	-3.50292		1.88239		1.63463	2.78555		-2.51614	-1.77109			-1.56643				2.34871	2.14043			1.56299	2.5875		1.66814	2.04772			-1.65682			-1.69695
Hypoxia-inducible factor 1-alpha; HIF-1-alpha; HIF1-alpha; ARNT-interacting protein; Basic-helix-loop-helix-PAS protein MOP1; Class E basic helix-loop-helix protein 78; bHLHe78; Member of PAS protein 1; PAS domain-containing protein 8; S576			1.55946		-2.5268			-2.75422	-1.5125	-2.91091		1.72958	1.36778	-1.75261	-2.14169	-5.89226	-2.6268	-1.41135		-1.80169	-1.41005		1.62636		1.4417	-6.00859				-2.28975		-3.19771	-2.02093			-1.12513	-1.18275				1.2447	1.65182
Hypoxia-inducible factor 1-alpha; HIF-1-alpha; HIF1-alpha; ARNT-interacting protein; Basic-helix-loop-helix-PAS protein MOP1; Class E basic helix-loop-helix protein 78; bHLHe78; Member of PAS protein 1; PAS domain-containing protein 8; S643			-1.36134						2.43845					-1.76283	-2.64145			1.88193	2.88127	1.83084				-1.83651	-1.76694	-6.0504	-4.85812			-3.01417		-3.05214			3.18695	2.05264	3.72594			1.8607	2.07816	1.27944
Inhibitor of nuclear factor kappa-B kinase subunit alpha; I-kappa-B kinase alpha; IKK-A; IKK-alpha; IkBKA; IkappaB kinase; EC=2.7.11.10; Conserved helix-loop-helix ubiquitous kinase; I-kappa-B kinase 1; IKK1; Nuclear factor NF-kappa-B inhibitor kinase alpha; NFKBIKA; Transcription factor 16; TCF-16; S180				2.60342	2.29332	1.77377	-2.10775	2.08339	-2.06982							5.71161			-1.69421													12.8308		1.85459	-1.60444		-1.55477	-1.82423	-1.64767
Inhibitor of nuclear factor kappa-B kinase subunit alpha; I-kappa-B kinase alpha; IKK-A; IKK-alpha; IkBKA; IkappaB kinase; EC=2.7.11.10; Conserved helix-loop-helix ubiquitous kinase; I-kappa-B kinase 1; IKK1; Nuclear factor NF-kappa-B inhibitor kinase alpha; NFKBIKA; Transcription factor 16; TCF-16; S473				2.88568			1.60631	1.98305	2.30576	2.19019		3.08843		2.29373				2.00935	5.79399	1.54371	1.48088	1.86012						4.10203					1.70749	2.01381	3.21482	2.70638				2.60768	1.81719	2.56098	1.72816
Inhibitor of nuclear factor kappa-B kinase subunit alpha; I-kappa-B kinase alpha; IKK-A; IKK-alpha; IkBKA; IkappaB kinase; EC=2.7.11.10; Conserved helix-loop-helix ubiquitous kinase; I-kappa-B kinase 1; IKK1; Nuclear factor NF-kappa-B inhibitor kinase alpha; NFKBIKA; Transcription factor 16; TCF-16; T23	IKKa	T23		-14.3105						-1.41901					-1.62046	-14.0194	-8.87403		1.29538		-2.27873								-6.71046	-8.90517	-7.61822	-15.3975				-1.34375		-1.99112	-1.40256
Inhibitor of nuclear factor kappa-B kinase subunit epsilon; I-kappa-B kinase epsilon; IKK-E; IKK-epsilon; IkBKE; EC=2.7.11.10; Inducible I kappa-B kinase; IKK-i; S172					-1.73298										-2.3001			-1.68727			-1.63872		1.37686		1.27308			-2.05856		-1.94244	1.79213	-3.1021			1.82931		-1.33867	-1.37648
Inhibitor of nuclear factor kappa-B kinase subunit epsilon; I-kappa-B kinase epsilon; IKK-E; IKK-epsilon; IkBKE; EC=2.7.11.10; Inducible I kappa-B kinase; IKK-i; S664							1.84186		2.02868																		2.01488	2.09825	4.15021						2.01771
Insulin receptor; IR; EC=2.7.10.1; CD_antigen=CD220; Contains: Insulin receptor subunit alpha; Contains: Insulin receptor subunit beta; Flags: Precursor; Y1011			-1.9709			-4.60651			2.92052						-2.9722							-1.98287	-1.85824		-1.58955		-1.95101	-2.90238			1.71415	4.45458	-3.00805	-1.25619			1.77304		2.33576
Insulin receptor; IR; EC=2.7.10.1; CD_antigen=CD220; Contains: Insulin receptor subunit alpha; Contains: Insulin receptor subunit beta; Flags: Precursor; Y1165								-3.28676	-1.59579	-4.82712		-1.60273			2.63926			-2.47899	-3.47212	-1.24545			-1.80139				2.18127			1.95067			-1.58434	-5.30773	-6.54322		-1.34804	-1.8768	-2.27394
Insulin receptor; IR; EC=2.7.10.1; CD_antigen=CD220; Contains: Insulin receptor subunit alpha; Contains: Insulin receptor subunit beta; Flags: Precursor; Y1361								-5.75358	-2.88177	-2.66763					2.66835				-6.12746	-1.51619						-1.56654				1.87096			-2.3585	-2.63255	-1.58992		-1.99642		-2.47724
Insulin receptor substrate 1; IRS-1; S1101				-4.13197														-1.34452	-2.41266														-1.49965	-2.34302		-1.78345
Insulin receptor substrate 1; IRS-1; S312			-1.41383	-1.49171	-2.19508	-1.95291							-1.56232	-2.10431	-3.58528	-5.38519	-3.53342	-1.54312			-1.37375						-1.35043	-2.57213		-2.88892		-4.84259			1.67428								-2.13158
Insulin receptor substrate 1; IRS-1; S636																				-2.20905													-1.87235						1.24835
Insulin-like growth factor 2 mRNA-binding protein 1; IGF2 mRNA-binding protein 1; IMP-1; IMP1; Coding region determinant-binding protein; CRD-BP; IGF-II mRNA-binding protein 1; VICKZ family member 1; Zipcode-binding protein 1; ZBP-1; S12				2.66305	1.7815	2.26474		-4.18648	-2.01573	-2.1114	-1.23046			2.84594	2.85578				-2.54714	-1.90797		1.36378	-1.29863	-1.44359			1.83554		2.45797	2.80657				-1.8095	-4.08891		-1.42495	-2.06176	-2.91931		1.24746		1.4026
Insulin-like growth factor 2 mRNA-binding protein 1; IGF2 mRNA-binding protein 1; IMP-1; IMP1; Coding region determinant-binding protein; CRD-BP; IGF-II mRNA-binding protein 1; VICKZ family member 1; Zipcode-binding protein 1; ZBP-1; S181					1.4607	1.78868		-2.58453						1.39778				-1.73816	-2.639	-1.83951			-1.17742	-1.61534			2.15079			3.08495				-1.35396			-1.319	-2.80568	-1.25116		1.31468	-1.31573	1.36607
Insulin-like growth factor 2 mRNA-binding protein 1; IGF2 mRNA-binding protein 1; IMP-1; IMP1; Coding region determinant-binding protein; CRD-BP; IGF-II mRNA-binding protein 1; VICKZ family member 1; Zipcode-binding protein 1; ZBP-1; T273			-1.65324			1.58506	1.80725		1.54725	-3.18143							1.8347		-1.50838	1.88448				-2.02366													1.49549		1.12419
Insulin-like growth factor-binding protein 1; IBP-1; IGF-binding protein 1; IGFBP-1; Placental protein 12; PP12; Flags: Precursor; S144			-1.72123					-2.00102	-1.74234	-3.01078					1.76291																				-1.70138				-2.68708
Insulin-like growth factor-binding protein 2; IBP-2; IGF-binding protein 2; IGFBP-2; Flags: Precursor; S142						1.98163		-2.05245		-2.33731	-1.11441				2.34823				-2.08661				-1.17371	-1.37194			2.2051	-1.54992			1.96408			-2.05674	-1.6562				-2.33304
Insulin-like growth factor-binding protein 3; IBP-3; IGF-binding protein 3; IGFBP-3; Flags: Precursor; S140															-2.87803	-2.63369			-1.68283	1.41763	-1.53306			-2.17875						-3.72174		-6.00609			-1.41423		-1.32582	-2.19089				-1.70097
Insulin-like growth factor-binding protein 3; IBP-3; IGF-binding protein 3; IGFBP-3; Flags: Precursor; S194				3.27211	3.04121						-1.26507			2.05919		2.11171					1.82758	1.24595		-1.27307	-1.7696	4.81355		2.39513	2.5921	5.88209	4.32349	4.62134			-2.03399	4.61231				1.80764	1.7266	-1.25305	1.46716
Insulin-like growth factor-binding protein 3; IBP-3; IGF-binding protein 3; IGFBP-3; Flags: Precursor; S83			-1.5519		2.88745	3.95377				-2.35021					4.01767	3.06104	2.65219	-2.27369	-1.61347	-1.68729				-1.55038			2.13884			3.6935		2.23761	-1.64034	-1.80003	-1.97443			-1.37688	-2.47371			-1.45292
Insulin-like growth factor-binding protein 5; IBP-5; IGF-binding protein 5; IGFBP-5; Flags: Precursor; S116					-2.06707					1.48565		1.21307	1.20875	-5.73188					-3.42125	-2.79044	-1.35726	1.54539	2.50581	1.36883	1.3862		1.40891					-4.62203		-2.28618		1.34004	-1.38521				1.39645
Insulin-like growth factor-binding protein 5; IBP-5; IGF-binding protein 5; IGFBP-5; Flags: Precursor; S268	IGFBP5	S267		-2.78808	-1.32368			-2.18142		-1.46646						-3.3138		-2.11518	-4.92852	-3.59601	-2.14649			-2.11575								-6.83167	-7.03418	-2.54433	-2.4		-1.39381	-2.08017	-1.91159				-1.6498
Insulin-like growth factor-binding protein 7; IBP-7; IGF-binding protein 7; IGFBP-7; IGFBP-rP1; MAC25 protein; PGI2-stimulating factor; Prostacyclin-stimulating factor; Tumor-derived adhesion factor; TAF; Flags: Precursor; Y117			-1.87143	3.87193	1.46269		1.29102	4.04876	1.86123	2.7438		-1.97278	-1.97455			2.20716			1.54183	1.54517		-2.10483	-2.35517	-2.01155	-4.35041		-1.78203		1.623	-1.55382		6.01715		1.7751	1.36898	2.15158		-1.43351		1.36328		-1.8881
Integrin alpha-6; CD49 antigen-like family member F; VLA-6; CD_antigen=CD49f; Contains: Integrin alpha-6 heavy chain; Contains: Integrin alpha-6 light chain; Contains: Processed integrin alpha-6; Alpha6p; Flags: Precursor; S187												1.25142	1.64008			-3.87226				-1.78459	-1.31749	1.79435	2.21634		1.4575	-1.92584						-3.73662					1.4493		-2.69796		1.69063
Integrin alpha-6; CD49 antigen-like family member F; VLA-6; CD_antigen=CD49f; Contains: Integrin alpha-6 heavy chain; Contains: Integrin alpha-6 light chain; Contains: Processed integrin alpha-6; Alpha6p; Flags: Precursor; S317					3.12042	8.00623	1.5313				1.25028	1.35738	1.65767		4.84797	4.626	2.53292		-1.92281	1.29739				1.51115	1.39026	2.82024	4.80543	3.28768		2.49989	3.98806				-1.4293	-1.40736						1.2425
Integrin alpha-6; CD49 antigen-like family member F; VLA-6; CD_antigen=CD49f; Contains: Integrin alpha-6 heavy chain; Contains: Integrin alpha-6 light chain; Contains: Processed integrin alpha-6; Alpha6p; Flags: Precursor; T716				4.80006							-1.84542		-2.29764	3.50261					1.48393	-4.77214	-2.26112								7.03294	-2.7207			1.86782					-1.94644	-2.24107
Interferon alpha/beta receptor 1; IFN-R-1; IFN-alpha/beta receptor 1; Cytokine receptor class-II member 1; Cytokine receptor family 2 member 1; CRF2-1; Type I interferon receptor 1; Flags: Precursor; S535							1.39053		-1.95014				1.57891		1.53852		1.61099	-1.90755			-1.67074				1.42243		1.99507				2.08739	-3.79829				-1.24695				-1.25176		1.43892
Interferon alpha/beta receptor 1; IFN-R-1; IFN-alpha/beta receptor 1; Cytokine receptor class-II member 1; Cytokine receptor family 2 member 1; CRF2-1; Type I interferon receptor 1; Flags: Precursor; Y466			3.1426		4.66723	1.99875	1.35029		-1.11689	1.37491	1.69913	1.53119	1.33649	3.39808	2.17505	4.36671	1.76778	1.53122	1.09377	1.55255	3.67252	2.67179	1.58668	2.43863	1.17487	-1.43051	1.45304	2.22256	3.77278	1.68176	4.51021	31.3622		1.61355	1.33468	1.25388	1.31824			3.08351	2.12086	1.97179	1.8612
Interferon alpha/beta receptor 1; IFN-R-1; IFN-alpha/beta receptor 1; Cytokine receptor class-II member 1; Cytokine receptor family 2 member 1; CRF2-1; Type I interferon receptor 1; Flags: Precursor; Y481									1.6439
Interferon regulatory factor 1; IRF-1; Y109			1.64265	10.1379	2.66666	-1.92734	1.92272	6.76093	2.32642		1.47339	1.68174		2.97164		5.78079	-1.41161	8.43976	4.23363	2.13758	1.35417	3.05343	2.18688	1.48734	-1.13866	-1.62184			3.80856		2.00617	2.08692	4.91975	5.63157	3.51303	3.35	-1.42309	1.85176		1.42153	2.94265	1.92257	1.96319
Interferon-induced, double-stranded RNA-activated protein kinase; EC=2.7.11.1; Eukaryotic translation initiation factor 2-alpha kinase 2; eIF-2A protein kinase 2; Interferon-inducible RNA-dependent protein kinase; P1/eIF-2A protein kinase; Protein kinase RNA-activated; PKR; Tyrosine-protein kinase EIF2AK2; EC=2.7.10.2; p68 kinase; S242					2.34114	-3.79278	2.26954					-2.34193	-3.73776		1.68727	-1.21412	1.98626			2.35481	1.35497	-2.79788	-1.77541		-2.54014		-1.51436	2.23304		2.56135					-1.67868	2.23662	-1.41772		1.72497	1.07776	-1.45428	-1.48164	-1.89605
Interferon-induced, double-stranded RNA-activated protein kinase; EC=2.7.11.1; Eukaryotic translation initiation factor 2-alpha kinase 2; eIF-2A protein kinase 2; Interferon-inducible RNA-dependent protein kinase; P1/eIF-2A protein kinase; Protein kinase RNA-activated; PKR; Tyrosine-protein kinase EIF2AK2; EC=2.7.10.2; p68 kinase; T293					2.22596	1.74004		-2.55903	-1.76834				1.45865		1.43071			-2.31523	-1.48839		-1.46065				1.19522		2.05645			1.6961	1.93949	-1.73481	-1.51431			-1.25876			-2.55543		1.22192	1.3522
Interferon-induced, double-stranded RNA-activated protein kinase; EC=2.7.11.1; Eukaryotic translation initiation factor 2-alpha kinase 2; eIF-2A protein kinase 2; Interferon-inducible RNA-dependent protein kinase; P1/eIF-2A protein kinase; Protein kinase RNA-activated; PKR; Tyrosine-protein kinase EIF2AK2; EC=2.7.10.2; p68 kinase; T446			1.85657	2.25853	5.40611		1.40418		-1.06902		1.13753	1.1608		2.69266	2.54489	4.11397	2.03007	-1.22545		2.07692	2.20563	1.91558	-1.30904		-1.54452	-1.37872		2.76212	4.99155	2.3351	2.26538		1.63025	2.3331	1.39869	1.58706	1.62418	1.22005		2.09052	1.68148	1.21003
Interleukin-12 subunit beta; IL-12B; Cytotoxic lymphocyte maturation factor 40 kDa subunit; CLMF p40; IL-12 subunit p40; NK cell stimulatory factor chain 2; NKSF2; Flags: Precursor; S162			1.71354			-1.51519	1.9111		-1.42635	2.06922	1.10901	-1.19498	1.13572	-2.94245		-3.2032			-2.38273	3.25758		-1.40286			1.56674	-3.31246		1.93442	-2.12415							-1.68576	-1.72535				-1.14327
Interleukin-12 subunit beta; IL-12B; Cytotoxic lymphocyte maturation factor 40 kDa subunit; CLMF p40; IL-12 subunit p40; NK cell stimulatory factor chain 2; NKSF2; Flags: Precursor; S163									-2.16046			-1.32406			1.28258	-1.72082	2.70167		-1.71978	1.78601	1.2108			1.70996		-1.7252		-1.75646	-1.79968					-2.68107	-1.56982		-1.56732	-1.47732	-1.63107		-1.38072	-1.38426
Interleukin-23 receptor; IL-23 receptor; IL-23R; Flags: Precursor; Y178			2.13182		2.27591			1.40447		1.64956				-1.28008	1.61868		1.45894			2.87108	1.3691			1.48236				-1.77682	-1.72297								-1.54917	1.8973	1.55633
Interleukin-6 receptor subunit beta; IL-6 receptor subunit beta; IL-6R subunit beta; IL-6R-beta; IL-6RB; CDw130; Interleukin-6 signal transducer; Membrane glycoprotein 130; gp130; Oncostatin-M receptor subunit alpha; CD_antigen=CD130; Flags: Precursor; S780			2.73773	-2.60422					-1.91193				1.53957			-2.10821				2.34683	1.74427			1.53928	1.6966	-2.4849		-2.17456	-3.40595				1.56805	-1.67926									1.42283
Interleukin-6 receptor subunit beta; IL-6 receptor subunit beta; IL-6R subunit beta; IL-6R-beta; IL-6RB; CDw130; Interleukin-6 signal transducer; Membrane glycoprotein 130; gp130; Oncostatin-M receptor subunit alpha; CD_antigen=CD130; Flags: Precursor; Y759			2.13689						-1.9755						2.95664					1.83616		-1.87245				-1.67982		-2.65874			2.0512		-2.39085			-1.43741					-1.63703	-1.57287
Interleukin-6 receptor subunit beta; IL-6 receptor subunit beta; IL-6R subunit beta; IL-6R-beta; IL-6RB; CDw130; Interleukin-6 signal transducer; Membrane glycoprotein 130; gp130; Oncostatin-M receptor subunit alpha; CD_antigen=CD130; Flags: Precursor; Y905									-1.99966			-1.46527			2.25916	-2.1912		-1.78755				-1.37113																	1.55295	1.29389		-1.65
Interleukin-7 receptor subunit alpha; IL-7 receptor subunit alpha; IL-7R subunit alpha; IL-7R-alpha; IL-7RA; CDw127; CD_antigen=CD127; Flags: Precursor; Y449			-1.90418	-3.16934				2.31154			-1.73743	-1.79835	-1.68065				1.91886		1.877	3.06458		-1.63489	-2.2994				-1.82573		-2.27342		2.24051	1.80817		1.39392				2.51833		-1.54177	-2.25378	-2.15732	-1.30819
Isocitrate dehydrogenase [NAD] subunit beta, mitochondrial; EC=1.1.1.41; Isocitric dehydrogenase subunit beta; NAD(+)-specific ICDH subunit beta; Flags: Precursor; S172									-3.82528			-1.43314		-1.55405	2.15503	-2.16853	1.44284	-3.32209	-2.06341							-2.06677	-2.41103		-1.94755			-2.95081		-2.86022	-1.7256	-1.66753						-1.77129
Junctional adhesion molecule C; JAM-C; JAM-2; Junctional adhesion molecule 3; JAM-3; Flags: Precursor; Y242			1.6777						-1.69941				1.24314		1.87168	-2.45691				1.29605		-1.45455	1.4633			-2.60208		-1.77405	-1.79928			-2.69246			-1.23192	-1.81706	-1.68911	1.44825		1.43312		-1.27821
KIF15 S1141								-2.69247		1.41379	1.29645	-1.7993				-5.12563				-1.59327	1.50486	-1.28079	1.38392												1.69026		-1.56367						-1.3194
KIF15 S568							-2.29941		1.82113	1.29937		1.21038						-1.87938	-2.3455			-1.38308																	1.42019
KIF15 Y1355			3.46373	-1.78113		-2.68172	1.27966	1.89339		2.03325		1.27485	1.21115		1.4273				1.58136	1.18976	3.52757	1.85062	1.08791	1.69988									2.08995	3.11635		2.39248	1.33294	1.07207		3.74028	1.45626	1.57623	1.43753
Lactotransferrin; Lactoferrin; EC=3.4.21.-; Growth-inhibiting protein 12; Talalactoferrin; Contains: Lactoferricin-H; Lfcin-H; Contains: Kaliocin-1; Contains: Lactoferroxin-A; Contains: Lactoferroxin-B; Contains: Lactoferroxin-C; Flags: Precursor; S278			1.71909	-2.11184						-1.25023	1.33988	-1.17065			1.97315					1.72881	1.75751	-1.38003			1.39955									-2.02344	-1.33217	1.42414		1.21952			1.16623	-1.37979	1.19456
Lactotransferrin; Lactoferrin; EC=3.4.21.-; Growth-inhibiting protein 12; Talalactoferrin; Contains: Lactoferricin-H; Lfcin-H; Contains: Kaliocin-1; Contains: Lactoferroxin-A; Contains: Lactoferroxin-B; Contains: Lactoferroxin-C; Flags: Precursor; Y211	LTF	Y211	4.55541	2.91047	3.35969		1.78471	5.59818			2.37637	2.7582	2.16408	3.29504	2.69765	3.90756	1.75139	1.64107	1.72342	1.90933	3.99063	2.71276	2.81577	3.55919	1.8604	4.61986	1.66086	2.50432	3.6561	3.27063	2.76649	34.8187		2.39795	2.14182	1.29693		1.72232			2.96634	2.39572	2.90377
Lactotransferrin; Lactoferrin; EC=3.4.21.-; Growth-inhibiting protein 12; Talalactoferrin; Contains: Lactoferricin-H; Lfcin-H; Contains: Kaliocin-1; Contains: Lactoferroxin-A; Contains: Lactoferroxin-B; Contains: Lactoferroxin-C; Flags: Precursor; Y547					-1.82297	-5.04001	-1.29641	1.97314		3.35693					-1.66232	1.85469	-2.37101	1.26042	1.89919			-2.27883	-1.65936		-2.72935	2.09297	-1.54607					2.55163	3.04813	1.95308	1.59639	-1.24085	-1.1366		1.42857		-1.95437	-1.7847
LAT S101							1.43488			-2.12674								-2.03739					-1.61869		-1.31333	-2.34016	2.17004					-2.68465	1.5239		-1.70294	-1.54322	1.64641	-1.27981		-1.40389		-1.53497	-1.50154
LAT Y200				-9.15789						-1.16799					-1.85884			-1.30683								-3.68533						-3.8441			-2.76225		-1.65894	-2.06331	-1.69343
LAT Y255						1.76655			-1.69252				1.36684			-2.95195	2.30178		-2.70377	-3.19193	-1.40984				1.28782		2.89416					-2.18001	-2.3524	-1.89209	-1.51937	-1.7837	-1.60194	-2.20416
Lck Y192			-2.20269	2.35455		1.77677			-3.10817	-2.0727		-2.00623			-2.09783			-2.38266	-2.0307	-2.52776	-1.68738	-2.88749			-2.05384						2.3142	-1.36798	-2.43835	-3.88425	-3.39703	-1.54527		-1.90247	-1.71089		-1.93082	-1.65737	-2.42307
Lck Y505				2.12914														-1.46998			-1.41249	-1.34842					2.2428				2.45853				1.54998	-1.26009	1.85533
LEF-1 S132							1.44922	-2.37423							2.22942	-2.0404																		-2.50688	-2.64212			-1.95786
LEF-1 S166				-3.42319							-1.42462	-1.5267					1.24802		-3.12107		-1.41685		-1.47534		-1.74897	-6.36695			-1.6836		1.53362	-3.93262					-1.8336	-2.05578		-1.52998		-1.44124
LEF-1 T155			1.59618	3.34006	1.7916	-1.98744	1.67155	3.50938	1.96345	2.75698	1.19974	2.38384	1.9381			3.56095		2.28275	5.18112		2.25967	1.21241	2.06892	2.81825	1.29092				2.23651	3.50705		2.12463	3.0797	3.8131	2.9234	2.20911	1.55774	1.65718	2.00692		1.29279	1.38486	1.86502
Leucine-rich repeat transmembrane protein FLRT3; Fibronectin-like domain-containing leucine-rich transmembrane protein 3; Flags: Precursor; S322	FLRT3	S322		-3.02435	-3.85715	-5.25288		2.72339		4.09073	-1.43819	-1.37866	-1.72673	-1.86086	-6.51809	-3.5591	-3.95904	2.46431	2.51391		5.37017	-1.27127			-2.55662	-4.62204	-8.64212	-4.20837	-3.57234	-3.89789		-5.66996		2.91746	1.11415	3.82989		-1.66541		2.22721		-1.2304
Leucine-rich repeat transmembrane protein FLRT3; Fibronectin-like domain-containing leucine-rich transmembrane protein 3; Flags: Precursor; S585			1.82997							-1.71696	1.10365	-1.09764			2.12361					1.52192					1.33191							-2.86172				-1.38382		1.52627	1.34619			-1.33864	1.39692
Leukotriene A-4 hydrolase; LTA-4 hydrolase; EC=3.3.2.6; Leukotriene A(4) hydrolase; S172																			2.38867	2.24174	1.91297						-1.83278		2.02762								2.66904				1.86599		1.87456
Leukotriene A-4 hydrolase; LTA-4 hydrolase; EC=3.3.2.6; Leukotriene A(4) hydrolase; S416			2.5459	1.93324	2.01846	-1.94928		1.85593	-1.12292	4.97306	1.31031	1.49544	1.45355	2.01058	1.64314	2.28131	2.74096	1.54554	1.48485	1.72114	2.16037	1.42002		1.55747		1.28886			1.59193	1.79859		6.59399	1.22908	2.05868		1.26089			1.13168	1.44678	1.45015	1.43102	1.65907
Lipase member I; LIPI; EC=3.1.1.-; Cancer/testis antigen 17; CT17; LPD lipase; Membrane-associated phosphatidic acid-selective phospholipase A1-beta; mPA-PLA1 beta; Flags: Precursor; S25								2.50582					1.49937							1.70927		-1.3455		1.87713							1.78924		2.07933	2.67506							-1.273
L-lactate dehydrogenase A chain; LDH-A; EC=1.1.1.27; Cell proliferation-inducing gene 19 protein; LDH muscle subunit; LDH-M; Renal carcinoma antigen NY-REN-59; Y172				-1.96968	-3.10652	-1.96455	1.4551	-1.85701						-2.53377	2.63603	-3.38833		-2.38641									-2.09853		-2.05799	2.51399		-2.37271		-1.51304		-2.51836						-1.68408	1.5113
L-lactate dehydrogenase A chain; LDH-A; EC=1.1.1.27; Cell proliferation-inducing gene 19 protein; LDH muscle subunit; LDH-M; Renal carcinoma antigen NY-REN-59; Y181			3.45555	1.86503	2.20565	-1.54719		5.17193	1.32098	2.94381	1.24061	2.03418	1.69593	2.20252		1.86082		3.82423	4.12939	1.5119	7.09345	2.15926	2.9196	2.15765	1.46033	1.61469			1.99493		-1.33867	2.81357	2.61296	5.68791	2.31952	1.39594	1.58988	1.21233	1.21101	4.30252	3.03516	1.85801	4.86452
L-lactate dehydrogenase A chain; LDH-A; EC=1.1.1.27; Cell proliferation-inducing gene 19 protein; LDH muscle subunit; LDH-M; Renal carcinoma antigen NY-REN-59; Y83							1.34164	-3.46468				-1.13037			3.95481					1.36726	1.72892	1.2293			1.24361					1.59765		-6.07087		-1.41016						1.30598		-2.09568	1.41321
L-lactate dehydrogenase B chain; LDH-B; EC=1.1.1.27; LDH heart subunit; LDH-H; Renal carcinoma antigen NY-REN-46; S44					2.60748			2.22535		1.98185	-1.59994	-1.61369		1.61716		2.49805		2.80563	1.31626	1.50537	2.28623		-1.48238	-1.18817	-2.48137		-1.35694	1.74369	2.16508	2.46659	1.34831	72.249		4.46466	1.5602	1.81762	1.27663	-1.3551		1.33994		-1.31336	-1.32888
L-lactate dehydrogenase B chain; LDH-B; EC=1.1.1.27; LDH heart subunit; LDH-H; Renal carcinoma antigen NY-REN-46; Y173				1.44603	1.7121		1.41977	1.58797	2.2011	2.24884					1.27373	1.86876	-2.07411			2.30117	2.50444				-1.58604				2.01993			4.66994		1.59808		1.77006							1.32828
L-lactate dehydrogenase B chain; LDH-B; EC=1.1.1.27; LDH heart subunit; LDH-H; Renal carcinoma antigen NY-REN-46; Y240			2.41084		3.16365			3.4816	1.14696	5.04421	1.60752	1.62844	1.71511	2.66374		2.42744	1.64246	2.06579	1.58457		3.67754	1.37021	1.41109	1.94268	1.3737	1.95497	1.55871	1.89029	2.81633	1.53605	2.1141	4.87494	1.5347	2.49313	2.3001	1.3815	1.19703		2.6505		1.64555	1.42596	1.96384
Long-chain-fatty-acid--CoA ligase 4; EC=6.2.1.3; Long-chain acyl-CoA synthetase 4; LACS 4; S140				-3.63065						-2.30294				-3.69587	-5.09879		-5.09647		1.49628	-2.30699	1.43399						-3.91234		-2.68721	-2.922	-1.96963	-5.59953	-2.10976	-1.78252		-1.5127
Long-chain-fatty-acid--CoA ligase 4; EC=6.2.1.3; Long-chain acyl-CoA synthetase 4; LACS 4; T638									3.30865	2.69342		-1.53394			-2.20035		-2.93177	2.82242	5.7352	-1.28789			1.45026				-3.43158		1.37198	-1.61961			2.07166		3.96437	2.33535		2.51454
Long-chain-fatty-acid--CoA ligase 4; EC=6.2.1.3; Long-chain acyl-CoA synthetase 4; LACS 4; Y415						-2.52734			3.04983	2.69527				2.54001				3.43948	3.79838							3.01375					4.72991	3.29601	3.56008	2.46604	1.99227		2.1969
Long-chain-fatty-acid--CoA ligase 5; EC=6.2.1.3; Long-chain acyl-CoA synthetase 5; LACS 5; S580			-1.82039					2.5233	-1.56532		-2.32691	-2.29491	-2.66714		-2.37987						-2.19567	-2.52947		-1.64934	-3.597		-2.92029		-2.16663					1.88961		1.77964			-1.42899	-1.62776	-1.73022	-1.69839	-2.76783
Long-chain-fatty-acid--CoA ligase 5; EC=6.2.1.3; Long-chain acyl-CoA synthetase 5; LACS 5; Y96					-2.14914	-1.40708									-2.42019	2.39547	-2.07412		2.39898		1.64874			1.75128	1.3828	2.59144	-2.2084	-1.8667				-1.92118										1.67954
Long-chain-fatty-acid--CoA ligase 6; EC=6.2.1.3; Long-chain acyl-CoA synthetase 6; LACS 6; Y621									2.01509									1.92092	2.20643	-2.63175	1.7313													2.13075	2.51529							1.3526	-1.25757
Low molecular weight phosphotyrosine protein phosphatase; LMW-PTP; LMW-PTPase; EC=3.1.3.48; Adipocyte acid phosphatase; Low molecular weight cytosolic acid phosphatase; EC=3.1.3.2; Red cell acid phosphatase 1; S20				-1.71396	1.48956	-2.12465	1.66705		1.27685	1.62467				1.60463	1.58433				1.4368	1.2338							-1.84537					4.24124	1.8726	3.11588		2.26321	1.24508	1.6494	1.98977
Low molecular weight phosphotyrosine protein phosphatase; LMW-PTP; LMW-PTPase; EC=3.1.3.48; Adipocyte acid phosphatase; Low molecular weight cytosolic acid phosphatase; EC=3.1.3.2; Red cell acid phosphatase 1; Y50							-1.57445			-3.45451						-2.86493				-1.76016								2.26836	2.3271		2.92703						-1.16016
Low molecular weight phosphotyrosine protein phosphatase; LMW-PTP; LMW-PTPase; EC=3.1.3.48; Adipocyte acid phosphatase; Low molecular weight cytosolic acid phosphatase; EC=3.1.3.2; Red cell acid phosphatase 1; Y98			1.50896		-2.1363	-2.77364							1.69603		-2.69575		-2.09394				2.47848	1.58338	1.48518		1.73163					-2.00709		-3.30286			2.09132	-1.16275		-2.15354		2.34196		2.18158
Lysosome-associated membrane glycoprotein 3; LAMP-3; Lysosomal-associated membrane protein 3; DC-lysosome-associated membrane glycoprotein; DC LAMP; Protein TSC403; CD_antigen=CD208; Flags: Precursor; T268	LAMP3	T283		-5.57275		-2.4778		-4.01118						-4.1604	-2.92437	-2.74669	-2.22224			-1.57703	1.56535					-2.2293		-1.87837		-1.91842		-4.60739			1.79567			1.77226			-1.479
Macrophage colony-stimulating factor 1 receptor; CSF-1 receptor; CSF-1-R; CSF-1R; M-CSF-R; EC=2.7.10.1; Proto-oncogene c-Fms; CD_antigen=CD115; Flags: Precursor; Y561					-5.14648	1.55777	-1.5115	-1.43932		-1.91818					-1.9361		-1.55841	-1.29104		-2.3465							1.57953		1.27646			-3.06319	-1.51761			-1.17406		-1.31177	1.37271
Macrophage colony-stimulating factor 1 receptor; CSF-1 receptor; CSF-1-R; CSF-1R; M-CSF-R; EC=2.7.10.1; Proto-oncogene c-Fms; CD_antigen=CD115; Flags: Precursor; Y723							-1.87994		1.52274		1.79075		1.52099	1.64431	-1.84048	-2.38497		1.4617		-1.64213			1.52078					2.34532	1.95598		2.3842			-1.58021			-1.27917		1.4981
Macrophage colony-stimulating factor 1 receptor; CSF-1 receptor; CSF-1-R; CSF-1R; M-CSF-R; EC=2.7.10.1; Proto-oncogene c-Fms; CD_antigen=CD115; Flags: Precursor; Y809			1.37047								1.85856	1.22424								-2.245	1.98336	1.53705			1.12611								-1.66895				-1.40458					1.60078
MAP kinase-activated protein kinase 2; MAPK-activated protein kinase 2; MAPKAP kinase 2; MAPKAP-K2; MAPKAPK-2; MK-2; MK2; EC=2.7.11.1; S272			1.3607															1.31089		-1.47964	2.3356		1.35619		1.30403											1.34729		1.57766	1.57056	1.53443		1.38427	1.45098
MAP kinase-activated protein kinase 2; MAPK-activated protein kinase 2; MAPKAP kinase 2; MAPKAP-K2; MAPKAPK-2; MK-2; MK2; EC=2.7.11.1; T222			1.48314				2.5359	4.83271	4.80901	5.4987		1.49753	3.03644					3.72127	4.84643	3.17142		1.51752		2.32608	1.68362								3.14334	3.07702	3.03433	3.52767	1.93264	3.23839	4.53254	1.35537	1.35436	1.39564	2.27948
MAP kinase-activated protein kinase 2; MAPK-activated protein kinase 2; MAPKAP kinase 2; MAPKAP-K2; MAPKAPK-2; MK-2; MK2; EC=2.7.11.1; T334				-3.87518		-2.31188	-2.15637	-2.59423			1.66032		1.63437	-1.8684		-3.20968			-2.24544	-1.68183	2.10944			1.19881											1.63955			1.53868			1.38465	1.34632
MAP kinase-activated protein kinase 3; MAPK-activated protein kinase 3; MAPKAP kinase 3; MAPKAP-K3; MAPKAPK-3; MK-3; EC=2.7.11.1; Chromosome 3p kinase; 3pK; S251			1.96058			3.19495	-2.21098	-2.14485	-2.03612	-1.55887	1.73488		1.42174	5.18422			5.21772		-2.46993	-2.29795	2.34731	1.85331	1.83883			2.2203		5.03724		6.89589	2.25939		-1.6525	-1.31193	-1.65846	-1.4727	-1.97742					1.59398
MAP kinase-activated protein kinase 3; MAPK-activated protein kinase 3; MAPKAP kinase 3; MAPKAP-K3; MAPKAPK-3; MK-3; EC=2.7.11.1; Chromosome 3p kinase; 3pK; T201			1.14376		2.83241	-4.05323	2.68034	3.79198	2.9159	3.68221	1.72483	2.33723	3.08703			4.93149		1.97181	3.74339	1.55606	3.53239		1.46129	1.57939	1.38559	3.55745			2.35093				2.33814		1.91976	3.00658	2.14719	4.65929	3.98202	1.56206	1.78163	1.58678	1.65766
MAP kinase-activated protein kinase 3; MAPK-activated protein kinase 3; MAPKAP kinase 3; MAPKAP-K3; MAPKAPK-3; MK-3; EC=2.7.11.1; Chromosome 3p kinase; 3pK; T313							-2.51958	-2.64349	-2.31246		1.50276						4.9367	-1.96239		-2.02114	2.01025	1.4294	1.61769	1.22752			1.63503	2.51948	2.48555	2.89442	2.58213			-1.6914	1.29886		-1.65718	1.29244
MAP kinase-activated protein kinase 5; MAPK-activated protein kinase 5; MAPKAP kinase 5; MAPKAP-K5; MAPKAPK-5; MK-5; MK5; EC=2.7.11.1; p38-regulated/activated protein kinase; PRAK; S115	MAPKAPK5	S105		2.50194	9.5514	-1.64705	-1.54917					1.71359		3.33901		3.18814	9.70804			-1.63478			1.67625	1.22275		1.98017		9.4181	8.11565	5.75457	6.43436	6.8422		-1.8547
MAP kinase-activated protein kinase 5; MAPK-activated protein kinase 5; MAPKAP kinase 5; MAPKAP-K5; MAPKAPK-5; MK-5; MK5; EC=2.7.11.1; p38-regulated/activated protein kinase; PRAK; T182								1.68263	1.47194	3.19851	1.53279	1.57098	2.47951	3.05249			3.98288	2.60333	1.85655	1.20369	2.74611	1.484	2.10684	2.16604	1.67274	3.65354				3.16082	2.3304	2.40733	1.99587		3.03874	2.8682	1.40323	3.32262		1.28776	1.19899	2.15557	1.78765
MAP kinase-interacting serine/threonine-protein kinase 1; EC=2.7.11.1; MAP kinase signal-integrating kinase 1; MAPK signal-integrating kinase 1; Mnk1; T119			-1.38397				-1.83338	-3.57101	-2.24348	-1.75728	1.22675	-1.16006		3.80357			2.96745			-1.8879	2.17875					2.41167				2.77303			-1.95553	-2.1111	-1.61711	-1.48997	-1.93438	-1.52225	-1.93666		-1.57187	1.44572	-1.45127
MAP kinase-interacting serine/threonine-protein kinase 1; EC=2.7.11.1; MAP kinase signal-integrating kinase 1; MAPK signal-integrating kinase 1; Mnk1; T385				1.93412	2.25203	2.67986	-2.11721	-3.66203	-3.07212	-2.96866	1.62267			3.9243	2.2126	2.80843	5.66092		-2.60353	-2.10475	2.19887	2.06539	1.49295	1.2337		2.70177	2.78056	4.24828	2.78164	5.46166	1.5978		-2.48824	-1.66786	-2.44648	-1.71761	-2.88875		-1.60529		-1.2793	1.92275
Mast/stem cell growth factor receptor Kit; SCFR; EC=2.7.10.1; Piebald trait protein; PBT; Proto-oncogene c-Kit; Tyrosine-protein kinase Kit; p145 c-kit; v-kit Hardy-Zuckerman 4 feline sarcoma viral oncogene homolog; CD_antigen=CD117; Flags: Precursor; Y568				2.34331							1.50048		1.15414		2.02517					-1.56731	-2.08934	1.47564		1.15811			3.11139	2.92954	2.47149			-3.13129						-2.17015			1.53143
Mast/stem cell growth factor receptor Kit; SCFR; EC=2.7.10.1; Piebald trait protein; PBT; Proto-oncogene c-Kit; Tyrosine-protein kinase Kit; p145 c-kit; v-kit Hardy-Zuckerman 4 feline sarcoma viral oncogene homolog; CD_antigen=CD117; Flags: Precursor; Y721					1.91984																											-2.64721
Mast/stem cell growth factor receptor Kit; SCFR; EC=2.7.10.1; Piebald trait protein; PBT; Proto-oncogene c-Kit; Tyrosine-protein kinase Kit; p145 c-kit; v-kit Hardy-Zuckerman 4 feline sarcoma viral oncogene homolog; CD_antigen=CD117; Flags: Precursor; Y936					3.48345			-3.91227				1.55148	1.44146	2.80541	2.64597						-1.82545	1.39908							2.82069		5.52603						-1.42999		-3.12965	-1.28422		1.57886	1.64333
MCEMP1 T159						-2.27246	-2.85241					1.69059			-2.19448					-1.80581					-1.38773			3.25542	2.40609	1.45842	3.29337	1.70261		-1.63554	1.64654	1.44173			-1.8798
MCEMP1 T42							-1.56415		-1.56895									-1.64382			1.42088	-1.41977														-1.31246			1.29019			-1.20925
Medium-chain specific acyl-CoA dehydrogenase, mitochondrial; MCAD; EC=1.3.8.7; Flags: Precursor; T300							1.44495						1.66237			-1.91576		-1.75866			-1.81387					1.80514						-3.08127	1.421	1.97749	1.61842		3.10393		-1.96879	-1.80112	1.26777		1.34358
Melanocortin receptor 4; MC4-R; S329			1.54803	4.47138	4.75814		1.36982		1.74676	2.58521	1.80955	1.29011		2.7403	1.99128	6.58943	4.08452	2.19106	2.58135	2.77131	3.48776	1.75916		1.77028		1.30126			7.42949	2.05464		62.417	1.77605	3.56588	2.27519	1.63913	1.26305	1.6847		2.075	2.14491		1.52623
Melanocortin receptor 4; MC4-R; T312			1.59966	-4.20019		-10.0105											-5.44777		2.38618	-1.6924	-1.3027						-5.04629	-4.39502		-6.77426	-5.35867	-2.63158		2.06527	2.91512	1.92709			-1.72567		2.43864	1.60557
Metabotropic glutamate receptor 1; mGluR1; Flags: Precursor; T188			1.66064	1.80502				2.38349		2.44765	1.25072		1.48702		2.09371		-5.20755	2.26021	1.72457	2.54719	-1.78096	1.30549			1.52906					-1.754		-2.89268		-1.78795	1.40066		1.97404			1.43125	1.9792	1.51609	1.28651
Metabotropic glutamate receptor 1; mGluR1; Flags: Precursor; T677				-1.99727		-3.81226				1.4258	-1.34949			-2.88584		-1.69312				1.50044	-2.01403				-1.45353	-2.76648	-3.25493		-2.64848										-2.70672	-1.95621
Metabotropic glutamate receptor 1; mGluR1; Flags: Precursor; Y672			1.82092		2.7028	2.51943		6.19919	-1.33087	4.19496					1.39682	2.1788								1.96465		2.7868	-1.55652	-1.47988	2.11833	-1.4963	1.42923	4.01994	1.32086	1.99242	1.56745	2.56184			1.83966
Metabotropic glutamate receptor 8; mGluR8; Flags: Precursor; S862							-1.74025	-2.68415	1.95578	2.50585			-1.40015								-2.44897	1.28189												3.53533	2.58191	2.34297	1.56688			-1.20258	1.84458	1.74066	1.53577
Microtubule-associated protein 1B; MAP-1B; Contains: MAP1B heavy chain; Contains: MAP1 light chain LC1; S1400			-1.85018		2.9339	-3.16286		-2.42519		-3.51427		1.58178		2.32235	2.18643		3.0561				-1.42862	1.73258			-1.39441	2.15994	-4.7396	2.02649			3.90547	2.71231	-1.93314			1.44891	4.34622		-3.6911		1.7617	1.56682
Microtubule-associated protein 1B; MAP-1B; Contains: MAP1B heavy chain; Contains: MAP1 light chain LC1; S1501							-2.44835		-2.0561									-2.46002			-1.85032				1.37858										1.89568	-1.16864	-1.24346
Microtubule-associated protein 1B; MAP-1B; Contains: MAP1B heavy chain; Contains: MAP1 light chain LC1; S1779							-1.3391								1.71373		-3.92005				-2.65505							1.73826		-1.5804		-2.28187	-2.25027	-3.47516		-1.95493		-2.2012	-1.38284
Microtubule-associated protein 2; MAP-2; S1679			-1.82466			1.77043		-1.402									2.78342				-1.84898	-1.33204		-1.56138			-1.84641				2.5871		-4.29628	-2.16826			2.50845
Microtubule-associated protein 2; MAP-2; S1782				-2.44957							-1.27906				-1.76987		-2.31884			-1.34729	-1.82822		1.55089	1.37746		-3.29575		1.48172	-1.79817			-3.52389			1.63515
Microtubule-associated protein 2; MAP-2; Y67				-1.65002		-2.0142	-2.64102				1.70973		1.6244	-1.55049	-2.40776	-3.43768	-5.90666			-3.25122	-1.83067	1.87542								-2.36299		-3.06737				-1.30945		-2.16207			1.94822	1.85527
Mitogen-activated protein kinase 1; MAP kinase 1; MAPK 1; EC=2.7.11.24; ERT1; Extracellular signal-regulated kinase 2; ERK-2; MAP kinase isoform p42; p42-MAPK; Mitogen-activated protein kinase 2; MAP kinase 2; MAPK 2; S246			-1.50371				-1.81415				-4.44701	-1.88155	-2.62446					1.93857	2.67898	-3.11933	-1.50751	-1.99874		-2.07056	-3.27815										1.63184	2.13903	1.68367	-2.1	-1.96893		1.66196	-1.62438	-1.49222
Mitogen-activated protein kinase 1; MAP kinase 1; MAPK 1; EC=2.7.11.24; ERT1; Extracellular signal-regulated kinase 2; ERK-2; MAP kinase isoform p42; p42-MAPK; Mitogen-activated protein kinase 2; MAP kinase 2; MAPK 2; T181			2.24867	-5.6946				-2.6716			2.35983	2.88857	2.27921				-4.47593					2.46109		2.28548	2.7641					-3.01206		-4.09369		-2.22336		-1.37881				2.60588		2.97408	1.94876
Mitogen-activated protein kinase 1; MAP kinase 1; MAPK 1; EC=2.7.11.24; ERT1; Extracellular signal-regulated kinase 2; ERK-2; MAP kinase isoform p42; p42-MAPK; Mitogen-activated protein kinase 2; MAP kinase 2; MAPK 2; Y187					1.43158	-1.57815		3.93666	-1.50431	2.62231				1.78137	1.52532	3.53249		-1.22807		1.56763						2.27683				2.30809		4.51864	3.58767	3.63993			-1.38143	-1.44184	1.42254
Mitogen-activated protein kinase 14; MAP kinase 14; MAPK 14; EC=2.7.11.24; Cytokine suppressive anti-inflammatory drug-binding protein; CSAID-binding protein; CSBP; MAP kinase MXI2; MAX-interacting protein 2; Mitogen-activated protein kinase p38 alpha; MAP kinase p38 alpha; Stress-activated protein kinase 2a; SAPK2a; T123			-1.70759	3.99594	3.08062	2.21471			3.05167					3.0931	2.71021		2.644			2.22227		-1.59135			-1.73978	2.15889			3.3582	4.24191		13.4272	-1.74318			2.31938	1.80872	-1.8976					-1.69398
Mitogen-activated protein kinase 14; MAP kinase 14; MAPK 14; EC=2.7.11.24; Cytokine suppressive anti-inflammatory drug-binding protein; CSAID-binding protein; CSBP; MAP kinase MXI2; MAX-interacting protein 2; Mitogen-activated protein kinase p38 alpha; MAP kinase p38 alpha; Stress-activated protein kinase 2a; SAPK2a; Y182									2.99204										-2.20481															1.99245		1.76147	-1.38373
Mitogen-activated protein kinase 14; MAP kinase 14; MAPK 14; EC=2.7.11.24; Cytokine suppressive anti-inflammatory drug-binding protein; CSAID-binding protein; CSBP; MAP kinase MXI2; MAX-interacting protein 2; Mitogen-activated protein kinase p38 alpha; MAP kinase p38 alpha; Stress-activated protein kinase 2a; SAPK2a; Y323			-1.57663		-2.23896	-2.00801				1.7448	1.44681			-1.50466	-2.26042	-5.88013	-3.16055	-1.3056		1.55862	-1.71715					-1.80501		-3.00716		-1.60319		-3.30807			2.255				-2.00083			1.23406	-1.56122
Mitogen-activated protein kinase 4; MAP kinase 4; MAPK 4; EC=2.7.11.24; Extracellular signal-regulated kinase 4; ERK-4; MAP kinase isoform p63; p63-MAPK; S186			4.1259		3.36496		2.08486	8.21913	1.5471	3.31619	1.91522	2.93042	3.65037	2.03129	2.90397	7.25362		1.54681	1.76804	1.96712	3.83555	2.80444	2.25832	2.77984	2.31059							9.13023	1.76274	2.51576	1.88142	2.19382	1.40215	1.23152	1.30347	1.29766	2.84671	2.899	3.00844
Mitogen-activated protein kinase 6; MAP kinase 6; MAPK 6; EC=2.7.11.24; Extracellular signal-regulated kinase 3; ERK-3; MAP kinase isoform p97; p97-MAPK; S189	MAPK6	S189	3.51295			-3.06712		5.85504	1.80549	3.23332	1.78729	3.54328	5.24302					2.34687		1.90672	4.55991	2.69255	3.23854	4.89991	3.76376						-2.41678		1.93088	1.96485	1.55513	2.04653			2.71644	2.3412	4.9401	2.8214	5.53845
Mitogen-activated protein kinase 6; MAP kinase 6; MAPK 6; EC=2.7.11.24; Extracellular signal-regulated kinase 3; ERK-3; MAP kinase isoform p97; p97-MAPK; S684				4.03268	3.60158		1.27722	2.19464	1.38371	4.48087			-1.23076	2.48294	1.81671		1.92974	2.00867	2.36093		1.59818			-1.42738	-1.32957	2.93376	-1.23275	1.82	3.76001	2.04141	3.35336	5.49473		1.5449	1.81868	3.01473	1.65509			1.89318			-1.17392
Mitogen-activated protein kinase 6; MAP kinase 6; MAPK 6; EC=2.7.11.24; Extracellular signal-regulated kinase 3; ERK-3; MAP kinase isoform p97; p97-MAPK; T698				2.7258		2.98611		-2.3267	1.75693				1.74779			1.42744	1.94948	1.78767	-3.30609		1.8127	-1.58969			-1.76623			2.45154	2.73559		3.59253	4.54781					-1.80997		2.24513	1.79384			1.88391
Mitogen-activated protein kinase 8; MAP kinase 8; MAPK 8; EC=2.7.11.24; JNK-46; Stress-activated protein kinase 1c; SAPK1c; Stress-activated protein kinase JNK1; c-Jun N-terminal kinase 1; S155	MAPK6	S155	3.45913	2.41599	5.15958	1.88691		8.37555	3.03372	5.97671	1.7503		1.9178	1.99985	1.55386	3.60005	3.01809	6.27764	1.59722	1.40691	3.69634	1.81202	1.64104	2.90487			1.28256	2.71142	4.17824	1.67837	1.57867	19.578	1.78383	2.91657	1.44678	1.49146	1.19366	1.52227	3.27252		2.24378	1.54291	2.6431
Mitogen-activated protein kinase 8; MAP kinase 8; MAPK 8; EC=2.7.11.24; JNK-46; Stress-activated protein kinase 1c; SAPK1c; Stress-activated protein kinase JNK1; c-Jun N-terminal kinase 1; Y185	MAPK8	Y185	2.56715	2.94712	3.4184	-1.23305		2.79249	1.47955		1.84689	2.1961	1.93877	3.916	2.4762	3.71565		1.35275	2.66011	1.41425	3.42108	2.51979	2.07883	2.07318	1.50778	2.21701		2.09643	3.57764	1.9489	1.45308	10.2807	1.12518	2.5499	1.53357	1.37831	1.07702	1.99231			1.83069		2.35087
Mitogen-activated protein kinase kinase kinase 1; EC=2.7.11.25; MAPK/ERK kinase kinase 1; MEK kinase 1; MEKK 1; S137					4.11478	2.65209		-1.70961		-1.75517				2.47388			2.20378		-2.54382				-1.26086				2.184			3.17593							-1.17689	-3.01239			1.65365		1.66858
Mitogen-activated protein kinase kinase kinase 1; EC=2.7.11.25; MAPK/ERK kinase kinase 1; MEK kinase 1; MEKK 1; S292			-1.83063	3.07751			-1.56213	3.43933	2.86677	3.47123		-2.25406	-2.03419			3.74905	1.60332	2.40192			1.12468	-2.28638	-2.31661	-1.86749	-2.6946	2.30852			1.73963			4.56233		1.98693		2.13512			1.52802			-1.3135
Mitogen-activated protein kinase kinase kinase 1; EC=2.7.11.25; MAPK/ERK kinase kinase 1; MEK kinase 1; MEKK 1; S67					2.38242	1.98878	2.49665	2.21993							2.45772			1.42818			-1.36542	1.78938	1.39365	-1.66217	1.20534		2.95881	1.69461	2.44022	3.60587	2.16821	-2.49638				2.8016		1.62526			1.48778
Mitogen-activated protein kinase kinase kinase 1; EC=2.7.11.25; MAPK/ERK kinase kinase 1; MEK kinase 1; MEKK 1; S923					2.08459		1.25319			-2.6644				2.42091				-1.77857	-1.32997				-1.26464				1.73441			2.2583		-2.17838			-2.1047		-1.18665	-2.2555	-1.70226		1.40777
Mitogen-activated protein kinase kinase kinase 1; EC=2.7.11.25; MAPK/ERK kinase kinase 1; MEK kinase 1; MEKK 1; T1400			1.8482			-3.10254		4.75336	2.02808	3.94222					-2.69816		-2.86428	4.47913	1.39011		3.36368			2.53961			-3.02455	-1.96337		-3.05644	-2.07733	2.09169		2.37844	2.22899	2.79135		2.32538	1.76874	2.43747	1.92202		2.47651
Mitogen-activated protein kinase kinase kinase 11; EC=2.7.11.25; Mixed lineage kinase 3; Src-homology 3 domain-containing proline-rich kinase; S524			1.39218				1.31558			-1.58829	1.48599				2.14932		1.98738		-1.42121								2.0308				-1.78797			-2.88238	-3.13588	-1.48692			-1.91855			1.621	1.39351
Mitogen-activated protein kinase kinase kinase 11; EC=2.7.11.25; Mixed lineage kinase 3; Src-homology 3 domain-containing proline-rich kinase; S793				-3.33889									1.39264	-3.72494						-2.66981		1.77771	1.49612		1.27631		1.7599		-1.63562		1.85084	-4.27057				1.32259	-1.2123				1.43253	1.33269
Mitogen-activated protein kinase kinase kinase 11; EC=2.7.11.25; Mixed lineage kinase 3; Src-homology 3 domain-containing proline-rich kinase; T277							1.32743	-1.90932		-2.1195						-1.8277					-1.73425			-1.98359					2.01443					-1.76999	-1.64414		-1.35446	-2.47662
Mitogen-activated protein kinase kinase kinase 14; EC=2.7.11.25; NF-kappa-beta-inducing kinase; HsNIK; Serine/threonine-protein kinase NIK; T559				2.64418	1.87838			1.56171			-1.76883	-1.55086	-1.37695						-1.95787	-1.65069		-1.81213		-1.50505	-1.64915									1.46546	-1.37191	1.35501	-1.43601	-1.71181				-1.74731
Mitogen-activated protein kinase kinase kinase 3; EC=2.7.11.25; MAPK/ERK kinase kinase 3; MEK kinase 3; MEKK 3; T294							1.49197					1.18958	1.50423	-1.48863											1.20373		1.48981		1.92606	-2.44		-2.77235	1.24996		-1.33306	-1.40447		1.78142	-1.67942			1.32876
Mitogen-activated protein kinase kinase kinase 3; EC=2.7.11.25; MAPK/ERK kinase kinase 3; MEK kinase 3; MEKK 3; T516				4.4295	2.1586		1.21573	-1.39259		-2.38057					2.38592			-2.22476	-1.62062	-1.77892							1.86732			2.26659		-2.80238					-1.51563	-1.84949	-1.48651
Mitogen-activated protein kinase kinase kinase 3; EC=2.7.11.25; MAPK/ERK kinase kinase 3; MEK kinase 3; MEKK 3; T530			1.28675										1.31523						-1.93165	-1.73323	-1.44525	1.52446	1.42711	-1.54904	1.3433								1.58576	-1.76825	1.30551	1.24297					1.5608	1.6116
Mitogen-activated protein kinase kinase kinase 5; EC=2.7.11.25; Apoptosis signal-regulating kinase 1; ASK-1; MAPK/ERK kinase kinase 5; MEK kinase 5; MEKK 5; S83								-2.45967		-2.56833								-2.2971	-2.88141	-1.68051											2.62351			-1.71651	-1.66399		-1.25571	-1.82029	-2.26875
Mitogen-activated protein kinase kinase kinase 5; EC=2.7.11.25; Apoptosis signal-regulating kinase 1; ASK-1; MAPK/ERK kinase kinase 5; MEK kinase 5; MEKK 5; S966			-1.91299			-3.08898					-3.2148		-4.0768				-3.87374				-3.92653	-1.71956	-2.03016	-2.11861	-2.75598			-4.94652	2.43794			-2.18063						-2.23669		-2.64998			-2.06986
Mitogen-activated protein kinase kinase kinase 5; EC=2.7.11.25; Apoptosis signal-regulating kinase 1; ASK-1; MAPK/ERK kinase kinase 5; MEK kinase 5; MEKK 5; T838							1.59419									1.3511		-1.74809			-1.46689				1.13042			-1.53093	-2.97789			-4.34606			-1.25424		2.27305			-1.3452
Mitogen-activated protein kinase kinase kinase 7; EC=2.7.11.25; Transforming growth factor-beta-activated kinase 1; TGF-beta-activated kinase 1; S439					1.79054	2.13623			-2.29885		1.26223	1.39953	1.65358		1.8292	-2.0497		-1.92001	-1.58673		-1.33192	1.22224	1.50578		1.37463	1.68092	2.05994			2.36795	1.9501	-2.02314			1.32491				-2.17228			1.49868	1.30958
Mitogen-activated protein kinase kinase kinase 7; EC=2.7.11.25; Transforming growth factor-beta-activated kinase 1; TGF-beta-activated kinase 1; T178			-1.5448		-2.50708		-2.23035	-7.19539							-1.96714					-3.3967	-1.95745	-1.94809	-1.88189					-6.06895	-2.30641	-3.34273						-1.23074	-1.68588	-1.48426		-2.41596
Mitogen-activated protein kinase kinase kinase 7; EC=2.7.11.25; Transforming growth factor-beta-activated kinase 1; TGF-beta-activated kinase 1; T187				-3.68637				-2.62882			1.38682		1.30635	-3.25965	1.34038			1.68025		-1.41271	-1.48397	1.61129	1.18438	1.35917	1.28916		1.59213	1.56188				-5.49399	1.45705								1.71308
Mitogen-activated protein kinase kinase kinase 8; EC=2.7.11.25; Cancer Osaka thyroid oncogene; Proto-oncogene c-Cot; Serine/threonine-protein kinase cot; Tumor progression locus 2; TPL-2; S371			1.83175			-2.35003	1.93031		1.35905			-1.24287								2.58716													1.43145
Mitogen-activated protein kinase kinase kinase 8; EC=2.7.11.25; Cancer Osaka thyroid oncogene; Proto-oncogene c-Cot; Serine/threonine-protein kinase cot; Tumor progression locus 2; TPL-2; S62			2.63929			1.69134			-1.29088		1.35542		1.21476		2.34292				-1.43016	1.72524	1.31709			2.34025	1.43437					1.75436			1.46262	-1.78167	-1.31906	-1.50142	-1.48206
Mitogen-activated protein kinase kinase kinase 8; EC=2.7.11.25; Cancer Osaka thyroid oncogene; Proto-oncogene c-Cot; Serine/threonine-protein kinase cot; Tumor progression locus 2; TPL-2; T261					-1.54314	-1.78705	2.02537	1.86942	-1.46231			-1.19502			1.54718	-2.03954				3.3714		-1.72412	-1.72306	-1.8884	1.42012	-2.43962			-2.05496							-1.56893	-1.66979	1.44083			-1.2662	-1.3326
MMP8 S385								1.71527	-1.1865	1.65809	-1.55132	-2.094	-1.51171								-2.08957	-2.50089	-1.44621					-2.75796						3.32056		-1.30225	-1.34739		1.70403	-1.84062	-2.61461	-2.12648	-2.48604
MMP8 T30			-1.65944				1.64427	-3.83378			1.31392	1.28647				2.03107				2.20147	1.44679	-1.58646					-2.83065	-2.2449	-1.92303		1.4184										-1.28014	-1.66141
Mothers against decapentaplegic homolog 1; MAD homolog 1; Mothers against DPP homolog 1; JV4-1; Mad-related protein 1; SMAD family member 1; SMAD 1; Smad1; hSMAD1; Transforming growth factor-beta-signaling protein 1; BSP-1; S187				-4.14422		-2.30349						-1.39878				-3.66622		-1.53105		1.54105		-1.70019				-3.14304			-2.63265					-1.80007			-1.3165		1.44387		-1.28376	-1.72983
Mothers against decapentaplegic homolog 1; MAD homolog 1; Mothers against DPP homolog 1; JV4-1; Mad-related protein 1; SMAD family member 1; SMAD 1; Smad1; hSMAD1; Transforming growth factor-beta-signaling protein 1; BSP-1; S206			2.28693						-1.84611						2.18692	-3.68878									1.58649	-2.82907			-2.25861	2.0496				-1.80637	-1.58335				1.52901
Mothers against decapentaplegic homolog 1; MAD homolog 1; Mothers against DPP homolog 1; JV4-1; Mad-related protein 1; SMAD family member 1; SMAD 1; Smad1; hSMAD1; Transforming growth factor-beta-signaling protein 1; BSP-1; S462			2.35804	1.52336				1.55256						-1.41857	2.10556	-1.49461				3.37891						-1.535	-1.24763		-2.01249			-1.84264						1.77076	1.96926
Mothers against decapentaplegic homolog 2; MAD homolog 2; Mothers against DPP homolog 2; JV18-1; Mad-related protein 2; hMAD-2; SMAD family member 2; SMAD 2; Smad2; hSMAD2; S460			2.81758	-3.5884									1.64884							2.31289	1.94724					-1.7634			-2.37275	1.90321		-8.4149		-1.99061	-1.21889			1.23535					1.50865
Mothers against decapentaplegic homolog 2; MAD homolog 2; Mothers against DPP homolog 2; JV18-1; Mad-related protein 2; hMAD-2; SMAD family member 2; SMAD 2; Smad2; hSMAD2; T220			1.89264						-1.85546		1.81713							-3.172	-3.54921		1.52251													-1.47445	-1.56707					1.69816	2.06904		1.5224
Mothers against decapentaplegic homolog 2; MAD homolog 2; Mothers against DPP homolog 2; JV18-1; Mad-related protein 2; hMAD-2; SMAD family member 2; SMAD 2; Smad2; hSMAD2; T8			2.47109	4.148	3.6706		1.25267	2.20602	-1.39186	3.04017	1.2438	1.50645	1.13254	2.37566	1.59562	3.57906	1.6369	1.51123	2.18804	1.41838	3.0928	1.47204	1.71184	1.46922		3.52566	1.50388	2.01735	3.01699	1.93843	1.69547	12.3393	1.66961	2.66272	1.70266	1.43476			-1.18107	2.25955	1.50508	1.49661	1.668
Mothers against decapentaplegic homolog 3; MAD homolog 3; Mad3; Mothers against DPP homolog 3; hMAD-3; JV15-2; SMAD family member 3; SMAD 3; Smad3; hSMAD3; S204			1.8588			1.66042					1.44373		1.19905		1.69607					2.2966	1.87398		1.26944			-1.76934			-1.85697	-5.46452		-8.45995	-1.78249	-2.12137				1.36758			1.46393		1.40936
Mothers against decapentaplegic homolog 3; MAD homolog 3; Mad3; Mothers against DPP homolog 3; hMAD-3; JV15-2; SMAD family member 3; SMAD 3; Smad3; hSMAD3; S418			1.82614	-4.45562		-1.37925				-1.56565					1.46567	-3.01222	-1.28803				1.63945		1.5301		1.38246	-2.30858	-2.20381		-1.94449					-2.57383	-1.68267	-1.6515	-1.61813	1.23671	1.25892	1.61989			1.69176
Mothers against decapentaplegic homolog 3; MAD homolog 3; Mad3; Mothers against DPP homolog 3; hMAD-3; JV15-2; SMAD family member 3; SMAD 3; Smad3; hSMAD3; T179						2.01865	1.45836	1.57914												1.35045			-1.6933							2.03865	1.94086			-1.22487				1.76797				-1.44897	1.30787
M-phase inducer phosphatase 1; EC=3.1.3.48; Dual specificity phosphatase Cdc25A; S124							1.57459	-5.50529	1.49536		1.17096	-1.20536	1.1941	2.1857	3.23377				-1.821		1.32516	-1.29836			1.33803													1.9096		1.29945	-1.26519	-1.71897
M-phase inducer phosphatase 1; EC=3.1.3.48; Dual specificity phosphatase Cdc25A; S76					-1.73561			-1.36041	-1.39586	-2.44465	1.43001					-2.20936			-1.6137		1.78509		1.2457		1.32801	-1.98388		-3.24481	-2.70167	-2.70754	-2.59408	-6.41435		-1.4857	-1.58944	1.41061				1.32437	1.61276	-1.31439	1.27061
M-phase inducer phosphatase 1; EC=3.1.3.48; Dual specificity phosphatase Cdc25A; T507				-3.14735				-3.2806	-2.47269		1.2786	-1.29737					2.35836	-2.94466	-3.51847			-1.59797	-1.32599	-1.97835											-2.69588						-1.48267	-2.15009	1.17369
MS4A1 S121				1.71899				2.38535	-1.23795	7.64704	-2.32077	-1.87238	-1.49653				1.9012	1.49537	1.85884		-1.40195	-2.07278	-1.61408		-1.79486						2.12735			5.6705	1.30119	1.86159			2.81458	-1.51294	-2.38898	-2.29755	-1.96393
MS4A1 S35			-1.27403				2.07558		-1.68622		-1.37484								1.40042	2.68943	-1.66916				-1.36399						2.09957		1.37948	1.86112	2.33202	1.76941	2.15821	1.49871					-1.19274
MS4A1 S36				-2.83216	-2.07549	-3.1037	2.42561			2.92013	-1.42103	-1.50165		-2.25371		-2.479	-1.73932			2.05621		-1.32394	-1.19167			-4.25999	-3.08305	-2.67336	-2.75767			-2.41116	2.18403	2.06959			-1.76408	1.38609	2.21654	-1.26507	-1.50215	-1.97835
MTAC2D1 S168						1.78071		-2.01336	-3.56601	-2.47309						-2.70601			-1.44113	-1.48266	-1.95756	1.71987			1.23757		2.66103	4.84353	1.90208			-2.23012					-1.47825	-2.08049	-2.17395	-1.41301	1.6584	1.63147	-1.22482
MTAC2D1 S211								-5.19712				2.18034	2.48705					-1.88762				2.48852	1.74072		1.5394	2.23391		1.86034		1.8621	1.68465	-2.3353				-1.46665	2.4836		-1.58232		1.61279	2.35611	2.5037
MTAC2D1 S218							1.32476		-3.99226						1.32788	-1.70578		-2.35372			-2.30196							-1.34468				-3.98553	1.61996		1.58576	-1.14914	2.21203		-1.86814	-1.86822		1.20951
Multidrug resistance-associated protein 1; ATP-binding cassette sub-family C member 1; Leukotriene C(4) transporter; LTC4 transporter; S930			1.55372							-1.68836					2.1986		3.26021		-2.3571	1.35616	1.20518	1.43683												-1.57896		-2.42253		1.48017	1.40518			-1.35475	1.3068
Multidrug resistance-associated protein 1; ATP-binding cassette sub-family C member 1; Leukotriene C(4) transporter; LTC4 transporter; T249			1.23138					-3.79972	-1.41531	-1.84684	1.21261				2.67671	-2.2134		-2.29274	-1.7682	-1.74783					1.56245								-2.37686	-1.99398	-2.38935	-1.63985	-1.63078			1.41121		-1.17565	1.3427
Multidrug resistance-associated protein 1; ATP-binding cassette sub-family C member 1; Leukotriene C(4) transporter; LTC4 transporter; Y490				-2.02899	3.43718	-6.69162						-1.9138				-2.00056			-2.18018			-1.76995	-1.40679				-1.95228					6.61634		2.11644							-1.68811	-2.19887
Mu-type opioid receptor; M-OR-1; MOR-1; Mu opiate receptor; Mu opioid receptor; MOP; hMOP; S265							2.16719	1.43144		1.58188					2.90963	-2.06052	2.5282	-1.51442		1.71624			-1.24332												1.86983		1.24289		1.45562			-1.54809
Mu-type opioid receptor; M-OR-1; MOR-1; Mu opiate receptor; Mu opioid receptor; MOP; hMOP; S277				1.38298		2.72262		-1.9996		-1.57171	1.22215				2.55976		3.54578			1.29295					1.39392		1.74626	2.12264						-1.85875	-1.45787	-2.10542		1.28362	1.19259			-1.52139	1.43983
Mu-type opioid receptor; M-OR-1; MOR-1; Mu opiate receptor; Mu opioid receptor; MOP; hMOP; Y68			-1.58917						1.50147	-2.81656		1.22731	-1.20492						-1.41688		1.50413	-2.02204											-1.78418	-3.93299	-2.38046			-2.38875				-1.24545	1.48019
Myosin light chain kinase, smooth muscle; MLCK; EC=2.7.11.18; Telokin; Contains: Myosin light chain kinase, smooth muscle, deglutamylated form; S838			1.81528					-1.88957		-1.82039	1.18234	1.38244			1.91203	-4.89753			-1.78911		1.51893	1.57147	-1.62124	-1.27598	1.28737				-2.35211		-1.61729	-3.41978		-1.71812	-1.4413	1.29993			-1.51583		1.40986		1.92737
Myosin light chain kinase, smooth muscle; MLCK; EC=2.7.11.18; Telokin; Contains: Myosin light chain kinase, smooth muscle, deglutamylated form; S889						-1.7254	3.86353	5.14052	1.92356	3.92913	-1.14707	1.41339	2.542		1.6421		-1.9777	3.39859	2.92711	3.83019	2.62855			2.00208		-1.32355	-1.71662				-1.67671	5.76587		5.04519	2.15469	6.35285	2.51384		2.63355	1.28659	1.48704		1.63286
Myosin light chain kinase, smooth muscle; MLCK; smMLCK; EC=2.7.11.18; Kinase-related protein; KRP; Telokin; Contains: Myosin light chain kinase, smooth muscle, deglutamylated form; S516						1.61399	1.62183	-3.02409		-1.96961				1.28235	2.20221		2.3473				1.61184	1.73477		1.63121						-2.15036			-1.52571	-1.23314	-1.43781	-1.90956							1.88766
Myosin light chain kinase, smooth muscle; MLCK; smMLCK; EC=2.7.11.18; Kinase-related protein; KRP; Telokin; Contains: Myosin light chain kinase, smooth muscle, deglutamylated form; S854				-6.78444		-3.82992				2.27851				-1.68907		-1.74735													1.25746	-1.62801		-3.04654							1.76917
Myosin light chain kinase, smooth muscle; MLCK; smMLCK; EC=2.7.11.18; Kinase-related protein; KRP; Telokin; Contains: Myosin light chain kinase, smooth muscle, deglutamylated form; Y653					-2.12482	-2.99907		-3.20411			2.01491		1.90117	-4.10186	-2.46369	-11.5653	-3.42518	1.70247	2.16661		2.12523		1.85579	2.28881			-5.27006	-2.43142	-2.18468	-1.88334	-2.0752	-2.33005	1.78932			1.94583				1.85085		1.67845
Myristoylated alanine-rich C-kinase substrate; MARCKS; Protein kinase C substrate, 80 kDa protein, light chain; 80K-L protein; PKCSL; S163								1.99383		2.09809										1.56969						1.49396	-1.89057	-2.13603				2.32658		3.23783	-1.3017	2.3013	1.19714		1.3681
Myristoylated alanine-rich C-kinase substrate; MARCKS; Protein kinase C substrate, 80 kDa protein, light chain; 80K-L protein; PKCSL; S27					-2.94652	-1.28688				-2.39664				-1.89364	-2.97626		-2.17522	-1.85172	2.04313		1.35202				1.35366			-1.45037				-3.05243			1.77603	-1.30111				1.55231		1.67699
Myristoylated alanine-rich C-kinase substrate; MARCKS; Protein kinase C substrate, 80 kDa protein, light chain; 80K-L protein; PKCSL; T150						-2.87951						-1.4338		-3.05654	-1.97141	-4.56004	-2.70956		2.32929		1.72998					-4.12506				-2.18609							-1.78369	-2.96796	-3.39063			1.63587
Myristoylated alanine-rich C-kinase substrate; MARCKS; S167			2.13428				-1.30517	-1.74008	-1.61361	2.54728	-1.3375							-1.47251	-1.7285	-1.63065	1.74724				-1.27899								-1.56109	1.95396	-1.65526		-1.38381			2.10989
NACHT, LRR and PYD domains-containing protein 3; Angiotensin/vasopressin receptor AII/AVP-like; Caterpiller protein 1.1; CLR1.1; Cold autoinflammatory syndrome 1 protein; Cryopyrin; PYRIN-containing APAF1-like protein 1; T233					1.57212		1.32287			3.73516				1.76232	2.52852		2.11771		2.08301	1.26228												7.74232	1.61176	2.60946		2.80362	1.21078		-1.27864
NAD-dependent protein deacetylase sirtuin-1; hSIRT1; EC=3.5.1.-; Regulatory protein SIR2 homolog 1; SIR2-like protein 1; hSIR2; Contains: SirtT1 75 kDa fragment; 75SirT1; S47					-1.99629										-3.11553			-1.34193											1.79869		1.57266	-2.00841				-1.27307		-1.35079
NAD-dependent protein deacetylase sirtuin-1; hSIRT1; EC=3.5.1.-; Regulatory protein SIR2 homolog 1; SIR2-like protein 1; hSIR2; Contains: SirtT1 75 kDa fragment; 75SirT1; S659						-1.87394	-2.2463				3.21849	2.32473	2.59404		-2.17677							1.44538	2.8793	2.20105	2.28199		-2.35619		1.46152		2.13065			-2.29023						2.19041	2.16852	2.23775
NAD-dependent protein deacetylase sirtuin-1; hSIRT1; EC=3.5.1.-; Regulatory protein SIR2 homolog 1; SIR2-like protein 1; hSIR2; Contains: SirtT1 75 kDa fragment; 75SirT1; T530			1.49819					-5.17765			1.48277	1.2422								-1.70785	2.11501	1.35565		1.55423															1.49818	1.85828		1.54716
NAD-dependent protein deacetylase sirtuin-2; EC=3.5.1.-; Regulatory protein SIR2 homolog 2; SIR2-like protein 2; S25					4.48334		-2.7692	-2.96069			1.49397		1.23467				3.52029			-2.70032	1.83645		1.4159			3.66719		4.48464	3.62078						1.39237		-1.45791	1.44508				1.16893	1.35681
NAD-dependent protein deacetylase sirtuin-2; EC=3.5.1.-; Regulatory protein SIR2 homolog 2; SIR2-like protein 2; S356						1.47291	-1.44396		1.36983	-2.56562				-1.62004	-1.76948		-1.47315	-1.4374			1.49542								1.49119			-2.06946	-1.54023			-1.18232			1.24841			1.28324
NAD-dependent protein deacetylase sirtuin-2; EC=3.5.1.-; Regulatory protein SIR2 homolog 2; SIR2-like protein 2; S368							-2.45877	-2.61717			1.74166			1.43447	-2.61164	-2.20797				-1.49069									1.5711		2.57378		-2.01935	-2.54911			-1.40292
NAD-dependent protein deacetylase sirtuin-3, mitochondrial; hSIRT3; EC=3.5.1.-; Regulatory protein SIR2 homolog 3; SIR2-like protein 3; Flags: Precursor; T391						3.74222	-1.47574	-4.89275			1.74114			3.22455					-2.09935	-1.18216	2.10586	1.31704				1.51494				3.68155	1.94193		-2.52245		-1.4748		-1.60265					1.37472
NAD-dependent protein deacetylase sirtuin-6; EC=3.5.1.-; Regulatory protein SIR2 homolog 6; SIR2-like protein 6; S330					-2.46013				1.32751	-2.41673					-2.38617	-2.06082				-1.63098	2.10195		1.61837		1.56367							-2.19851						1.28606				1.39127
NAD-dependent protein deacylase sirtuin-5, mitochondrial; EC=3.5.1.-; Regulatory protein SIR2 homolog 5; SIR2-like protein 5; Flags: Precursor; S160								4.0836		1.65413	-1.41		-1.62528					1.78007	2.1615	-1.46118		-1.45806		-1.23488	-2.3713								2.60658	2.00328		1.64279	1.29848		1.86799
Nardilysin; EC=3.4.24.61; N-arginine dibasic convertase; NRD convertase; NRD-C; Flags: Precursor; T390							-2.71794	-2.49521					1.31611				3.71894		-1.85483	-2.36755	1.96045	1.2402			-1.23992	2.06624		5.72964	3.37527	2.53171	2.72695		-1.42101				-1.17607	1.38667			1.34524
Neural cell adhesion molecule L1; N-CAM-L1; NCAM-L1; CD_antigen=CD171; Flags: Precursor; S1184					-1.5579	2.04293	-1.53773	-3.14313	-1.34758	-2.37497	1.47331		1.2165	4.47759			4.33583			-1.58856	2.10507				1.26712	2.27551		2.26931	3.59106	4.81126			-2.14452	-1.58193	-1.32645		-1.70069		-1.18657		1.48511
Neural cell adhesion molecule L1; N-CAM-L1; NCAM-L1; CD_antigen=CD171; Flags: Precursor; S1204			1.6311			2.58629	-1.74865		-2.0865	-1.98099		1.68159	1.55183	6.2708		2.88241	5.46509			-2.14007	2.0913			1.67613	1.34554	2.05707	2.92415	4.97472		4.09963	2.31031		-1.74422			-1.34967	-1.9974					1.62394
Neural cell adhesion molecule L1; N-CAM-L1; NCAM-L1; CD_antigen=CD171; Flags: Precursor; S1248			-1.28915				-1.86549	-1.96111					2.00357	3.12735			4.65147	-1.61634	-2.18323	-2.65955			1.48976						7.72733	3.39623	4.69397		-1.86073	-2.95343		-1.52756	-1.9702		-1.65141
Neural Wiskott-Aldrich syndrome protein; N-WASP; S430				2.21837			-1.82149	-2.32426	-1.96718		1.53805		1.39463				4.421		-2.76922	-1.83646	1.39769	1.19342	1.43945	1.1708					3.38768	2.67858	2.92071				1.57816		-1.37468	1.47061	-2.12383		-1.27696	1.54893
Neural Wiskott-Aldrich syndrome protein; N-WASP; S484				3.43275	4.19598		-1.8792	-3.28381	-2.1874	-1.62681	1.35328			7.61282	1.82626	5.16392	7.88539		-2.89389	-1.83883	1.62428	1.42695				3.28768	2.90112		4.4919	5.96483	2.67447		-3.65627	-1.67623			-2.83896		-1.71726		-1.32328
Neural Wiskott-Aldrich syndrome protein; N-WASP; Y256			-1.1266		1.84588					-2.92017						2.83108	5.21126	1.78756		-1.40522	-1.26136			1.28879		2.37756	5.01664				1.7102		-1.87641		-1.99304					-1.8235	-1.70969
Neuronal acetylcholine receptor subunit alpha-7; Flags: Precursor; Y386								-3.65175				1.9117		-1.88698	-1.99224		-2.94457	1.75359			-2.16577						-3.05544			-5.09923	-2.13571	-4.0961								-1.24148	1.50369
Neuronal acetylcholine receptor subunit alpha-7; Flags: Precursor; Y442							1.39227	5.49665	1.60205	2.81293	-1.26082					3.09711		2.72729	3.17324		-2.3706	-1.15447			-2.07164	2.46887							3.0801	3.66417	2.55749	3.10343	-1.3793	3.75057		-2.2627
Neuronal membrane glycoprotein M6-a; M6a; S256			-1.23395	-4.65353																	-2.1472			-1.62991					-2.50862			-2.33074								-1.99796
Neuronal membrane glycoprotein M6-a; M6a; S267					4.42217	2.47422						1.33096		3.18074	2.86326		2.23421				-1.76666	1.38416			1.30919	3.32461	3.90672	3.89816	4.99527	2.93734	6.12193							1.50647		-1.36708		1.57929	1.69343
Neutrophil cytosol factor 1; NCF-1; 47 kDa autosomal chronic granulomatous disease protein; 47 kDa neutrophil oxidase factor; NCF-47K; Neutrophil NADPH oxidase factor 1; Nox organizer 2; Nox-organizing protein 2; SH3 and PX domain-containing protein 1A; p47-phox; S328				-1.80784		2.19916					1.27701	1.53305	1.89983			-2.80267		-2.12939			-1.65571	1.34325				2.99378			2.02339		2.64863	-1.69561	1.22127						1.59263			1.99833	1.61463
Neutrophil cytosol factor 1; NCF-1; 47 kDa autosomal chronic granulomatous disease protein; 47 kDa neutrophil oxidase factor; NCF-47K; Neutrophil NADPH oxidase factor 1; Nox organizer 2; Nox-organizing protein 2; SH3 and PX domain-containing protein 1A; p47-phox; S370			-2.07936	-1.90174				-4.52332	-1.83887	-2.44316		-1.64694			1.9989	-1.97198				-3.0602	-2.1333	-1.94677			-1.72969			2.2942	1.80188			-2.58669					-1.25107		-1.51143	-1.88194	-1.65829	-1.50041	-2.07434
Neutrophil cytosol factor 1; NCF-1; 47 kDa autosomal chronic granulomatous disease protein; 47 kDa neutrophil oxidase factor; NCF-47K; Neutrophil NADPH oxidase factor 1; Nox organizer 2; Nox-organizing protein 2; SH3 and PX domain-containing protein 1A; p47-phox; Y139					2.2135			-2.69859		-2.0182						-3.41063		1.58524			-2.71868		-2.00191					2.69455				-2.44389		-2.25208		-2.32028		-1.4993
NF-kappa-B inhibitor alpha; I-kappa-B-alpha; IkB-alpha; IkappaBalpha; Major histocompatibility complex enhancer-binding protein MAD3; S283							-2.11809	-4.153	-1.76818	-1.70403	1.58218		1.23819					-1.5368	-1.49671	-1.27538	-2.1009					-3.09427						-4.1104						-1.58704	-2.28729		1.64826	1.51269
NF-kappa-B inhibitor alpha; I-kappa-B-alpha; IkB-alpha; IkappaBalpha; Major histocompatibility complex enhancer-binding protein MAD3; S32												1.92885						1.57844			-1.87642						2.28403	2.4949			2.37819	-2.3819		-3.68316		-1.77876				1.64459	2.01856
NF-kappa-B inhibitor alpha; I-kappa-B-alpha; IkB-alpha; IkappaBalpha; Major histocompatibility complex enhancer-binding protein MAD3; T291				-2.60806			1.69316							-1.57212							-1.67199					-3.20047		-1.26393				-2.46843	1.46251		1.59969		3.90697	1.79175		-1.98335
Niemann-Pick C1-like protein 1; Flags: Precursor; S746						-2.27978	-1.59636	2.12386										-1.75938		-2.11823							-5.35649	-2.54256	-2.06492	-4.75768				2.06727	2.41903	-2.48133	-1.77868		-2.38558
Nitric oxide synthase, inducible; EC=1.14.13.39; Hepatocyte NOS; HEP-NOS; Inducible NO synthase; Inducible NOS; iNOS; NOS type II; Peptidyl-cysteine S-nitrosylase NOS2; S745				-2.89274				-3.75666		-2.25299	1.91905			-2.31294			-3.34691	-1.72422		-2.45319	-1.81028								-2.37858	-3.61911		-6.37464	-2.28739	-1.26668	-1.74886	-1.52472	-1.24251	-1.48594	-1.33021		1.97091	1.8916
Nitric oxide synthase, inducible; EC=1.14.13.39; Hepatocyte NOS; HEP-NOS; Inducible NO synthase; Inducible NOS; iNOS; NOS type II; Peptidyl-cysteine S-nitrosylase NOS2; Y151			-2.02813			2.64454			2.29243				-2.00497		-1.65742			2.10428		2.41952	-1.90832	-2.60915	-2.00091		-2.74753							2.44842			-1.51072	1.70587	2.42952						-1.5995
Nitric oxide synthase, inducible; EC=1.14.13.39; Hepatocyte NOS; HEP-NOS; Inducible NO synthase; Inducible NOS; iNOS; NOS type II; Peptidyl-cysteine S-nitrosylase NOS2; Y868			1.79746	2.41127	2.76451	-1.32511	1.93808		1.32487	1.65004		1.49043	1.3664	1.89128	1.78744	4.1878	2.44264	1.37842	1.81161	2.725	2.10811	1.27082		1.84045		1.44944		1.93958	2.77098	1.19794	1.4139	16.1774	1.2844	2.04213	1.77488	1.60431	1.17687	1.2467	1.50917	1.70327	1.56365		1.41278
NT-3 growth factor receptor; EC=2.7.10.1; GP145-TrkC; Trk-C; Neurotrophic tyrosine kinase receptor type 3; TrkC tyrosine kinase; Flags: Precursor; T368				-4.6919	-1.97431			-2.38106		-2.71254		1.52358			-2.22496	-3.84315	-2.25418													-1.76483		-3.06999	-1.52144						1.43598			1.79044
NT-3 growth factor receptor; EC=2.7.10.1; GP145-TrkC; Trk-C; Neurotrophic tyrosine kinase receptor type 3; TrkC tyrosine kinase; Flags: Precursor; Y516														-2.21321	-2.51384											-2.22462	-2.4932	-4.53647	-2.2464	-1.88487						1.15041
NUAK family SNF1-like kinase 1; EC=2.7.11.1; AMPK-related protein kinase 5; ARK5; Omphalocele kinase 1; S455										-1.89303							-4.16121		-1.89716								1.50904		1.66033	-1.75898		-2.69347		-3.8284				-2.98916
NUAK family SNF1-like kinase 1; EC=2.7.11.1; AMPK-related protein kinase 5; ARK5; Omphalocele kinase 1; S600									1.61801	-2.47372						-2.855					-2.66996																						-1.42885
NUAK family SNF1-like kinase 1; EC=2.7.11.1; AMPK-related protein kinase 5; ARK5; Omphalocele kinase 1; T211	NUAK1	T212	2.32058	2.27915	2.794		1.82485	8.57817	1.66911	3.41934	1.19834	1.98239	1.87781	2.38251		4.9596	5.22372	1.84548	2.10443	1.83802	3.15766	1.97318	1.46243	2.51883				2.29746	4.52895	1.93111		14.0173	1.46335	2.46282	1.45303	2.29197	1.33681	1.97412	1.94495	1.34278	2.3873	1.97314	1.76546
Nuclear factor erythroid 2-related factor 2; NF-E2-related factor 2; NFE2-related factor 2; HEBP1; Nuclear factor, erythroid derived 2, like 2; S215								-2.25158										-1.53976	-2.00264	-1.83502													-3.94447	-1.99636	-1.47192	-1.34369	-1.51008		-1.32469
Nuclear factor erythroid 2-related factor 2; NF-E2-related factor 2; NFE2-related factor 2; HEBP1; Nuclear factor, erythroid derived 2, like 2; S40									2.34318						2.87663	3.41888										4.3324	4.12207			2.66966	4.14387			-2.07259			1.79685
Nuclear factor erythroid 2-related factor 2; NF-E2-related factor 2; NFE2-related factor 2; HEBP1; Nuclear factor, erythroid derived 2, like 2; S558			-1.48298								-1.20954		-1.83146	-1.6711	-1.83116						-1.50749			1.55288	-1.58196		-3.56327	-3.76422		-1.79487	1.68381		-1.74129			1.42248	2.05248	-1.51828	-1.59649	-1.49265
Nuclear factor interleukin-3-regulated protein; E4 promoter-binding protein 4; Interleukin-3 promoter transcriptional activator; Interleukin-3-binding protein 1; Transcriptional activator NF-IL3A; S258				4.38948	2.96754	-1.17005	3.78879	1.9603	3.85693		-1.70527			2.24508		1.55357		2.65351	2.22771	4.04122				-3.92925	-2.01515		-1.81108	2.96661	3.49711	2.63271	3.71108	18.3831		2.79364		3.42705	3.53739	1.93345			1.91604		2.02541
Nuclear factor interleukin-3-regulated protein; E4 promoter-binding protein 4; Interleukin-3 promoter transcriptional activator; Interleukin-3-binding protein 1; Transcriptional activator NF-IL3A; S301			-2.78361											2.70286			1.86368				1.54257	1.48303			1.21697		-1.81223							-1.47733		1.65661				1.62147	1.47306	-1.21382	1.94822
Nuclear factor interleukin-3-regulated protein; E4 promoter-binding protein 4; Interleukin-3 promoter transcriptional activator; Interleukin-3-binding protein 1; Transcriptional activator NF-IL3A; S353								-2.7411							-2.88908			-1.3802		-2.97931													-2.76748	-1.6633		-1.24773	-1.2339	-1.94959			-1.36555
Nuclear factor NF-kappa-B p100 subunit; DNA-binding factor KBF2; H2TF1; Lymphocyte translocation chromosome 10 protein; Nuclear factor of kappa light polypeptide gene enhancer in B-cells 2; Oncogene Lyt-10; Lyt10; Contains: Nuclear factor NF-kappa-B p52 subunit; S707				-2.17016												-2.36114												-2.85114	-1.91117	-1.47207		-1.83022
Nuclear factor NF-kappa-B p100 subunit; DNA-binding factor KBF2; H2TF1; Lymphocyte translocation chromosome 10 protein; Nuclear factor of kappa light polypeptide gene enhancer in B-cells 2; Oncogene Lyt-10; Lyt10; Contains: Nuclear factor NF-kappa-B p52 subunit; S866							1.34493			-3.13283					1.69545	-2.20325			-1.87339				-1.93957	-1.65744		-1.88833	1.3814			1.80571		-3.80883	-2.90812		-2.90275						1.18517
Nuclear factor NF-kappa-B p100 subunit; DNA-binding factor KBF2; H2TF1; Lymphocyte translocation chromosome 10 protein; Nuclear factor of kappa light polypeptide gene enhancer in B-cells 2; Oncogene Lyt-10; Lyt10; Contains: Nuclear factor NF-kappa-B p52 subunit; S99						1.76442	1.72486	-3.29877			-1.7174	-1.39398	-1.36706		1.86979						-1.34462	-1.70184	-1.31751	-1.37142	-1.45206			-2.15593				-2.59996								-1.61813			-1.38766
Nuclear factor NF-kappa-B p105 subunit; DNA-binding factor KBF1; EBP-1; Nuclear factor of kappa light polypeptide gene enhancer in B-cells 1; Contains: Nuclear factor NF-kappa-B p50 subunit; S337					2.42855								1.6567		2.75803		2.33127													1.959	2.64016				-1.92252					1.54109			1.75248
Nuclear factor NF-kappa-B p105 subunit; DNA-binding factor KBF1; EBP-1; Nuclear factor of kappa light polypeptide gene enhancer in B-cells 1; Contains: Nuclear factor NF-kappa-B p50 subunit; S903							1.30855	-2.05369		-4.14941					2.21609				-1.4476								2.06081	-1.5229			-1.9224			-2.01761	-1.83101	-1.45363		-1.8488	-1.75852
Nuclear factor NF-kappa-B p105 subunit; DNA-binding factor KBF1; EBP-1; Nuclear factor of kappa light polypeptide gene enhancer in B-cells 1; Contains: Nuclear factor NF-kappa-B p50 subunit; S927				-2.56593		1.35282									1.59309											-1.871	1.77014					-2.43908		-2.24683	-2.30204		-1.2713						1.63627
Nuclear factor of activated T-cells, cytoplasmic 1; NF-ATc1; NFATc1; NFAT transcription complex cytosolic component; NF-ATc; NFATc; S172			-2.27446					-2.50587		-1.78132		-1.53732	-1.39776		2.9803		1.92078		-2.19549	-1.47521	-1.47569	-1.41576	-1.48537	-2.27825	-1.63779	6.29388				2.43743			-1.67391	-1.94073	-2.72496	-1.26782		-1.91241	-1.80187		-1.54203	-1.60051
Nuclear factor of activated T-cells, cytoplasmic 1; NF-ATc1; NFATc1; NFAT transcription complex cytosolic component; NF-ATc; NFATc; S245							1.67928	-2.34441							1.63117	-2.39509						1.48337	1.53049		1.32856							-2.27895			1.46032	1.78371		1.4153	-1.8282		1.33482	1.31162
Nuclear factor of activated T-cells, cytoplasmic 1; NF-ATc1; NFATc1; NFAT transcription complex cytosolic component; NF-ATc; NFATc; S294					1.83773		1.24783	-1.98797											-1.4234		-1.36029								-1.54536				1.69525		-1.7581				-1.63987		1.21273	-1.3848
Nuclear factor of activated T-cells, cytoplasmic 2; NF-ATc2; NFATc2; NFAT pre-existing subunit; NF-ATp; T-cell transcription factor NFAT1; S148								-4.47691		-2.09582								-1.46779	-1.91695	-2.69988	-2.27659		-2.09763	-2.59852												-1.25875	-1.58113	-3.0908	-1.70908	-1.40994		-1.42464
Nuclear factor of activated T-cells, cytoplasmic 2; NF-ATc2; NFATc2; NFAT pre-existing subunit; NF-ATp; T-cell transcription factor NFAT1; S201			-1.33972		2.74537	3.72274		-3.48828	1.33442	-1.20706		-1.35737			2.74306		2.7578	-2.06229	-3.55897			-1.19555		-2.08821	-1.4116		2.95092	4.46664	3.79857		3.88279			-2.18774	-2.90814			-1.93958	-2.13019	-1.16777	-1.44311		-1.20063
Nuclear factor of activated T-cells, cytoplasmic 2; NF-ATc2; NFATc2; NFAT pre-existing subunit; NF-ATp; T-cell transcription factor NFAT1; S326			-1.54197	-2.71099			1.64461			-1.41157			1.90346			-2.099			-1.55917		1.38334					-2.03887					-2.74874	-3.52931	1.35059	-1.6259	-3.59369	-1.67225	1.78042	-1.76313	-1.98058				1.62736
Nuclear factor of activated T-cells, cytoplasmic 2; NF-ATc2; NFATc2; NFAT pre-existing subunit; NF-ATp; T-cell transcription factor NFAT1; S757			2.46956		2.25094	-1.79501	1.21917	2.31674	1.13864	1.23018			-1.15354	1.4439			-2.46443	2.09527	1.74308	2.22976	2.05769	1.47103	1.5356	1.22014	-1.29605		-1.66063		2.19895		-1.6357	6.17843	1.62358			2.37837	1.21455	1.32117		1.4209	2.25661	1.14992	1.18557
Nuclear factor of activated T-cells, cytoplasmic 2; NF-ATc2; NFATc2; NFAT pre-existing subunit; NF-ATp; T-cell transcription factor NFAT1; S856				-2.92644						-1.98908	1.19529		1.20961					-2.15842	-2.2628	-1.88338		1.42029	1.27115				2.36458		1.86488			-2.45556	-2.00702	-2.70215	-2.76352			-1.66702		1.19028	1.47295
Nuclear factor of activated T-cells, cytoplasmic 2; NF-ATc2; NFATc2; NFAT pre-existing subunit; NF-ATp; T-cell transcription factor NFAT1; T96							1.34102	-2.87197					1.35215					-2.13814					-1.23917										1.3429			-1.28489				-1.23144
Nuclear factor of activated T-cells, cytoplasmic 3; NF-ATc3; NFATc3; NFATx; T-cell transcription factor NFAT4; NF-AT4; S165				-3.36279	-4.47427		1.42881						1.58905	-2.37729	-5.58171			-2.23873	-1.94188	1.30608				1.50866	1.32902	-1.87158	-2.93094	-7.86716	-6.99223	-5.39754		-2.95581		-1.46806	-1.48715		2.24725	-1.88713	-1.6188		1.22534
Nuclear factor of activated T-cells, cytoplasmic 3; NF-ATc3; NFATc3; NFATx; T-cell transcription factor NFAT4; NF-AT4; S186				3.31176		-2.7431	-1.50493			1.36673		-2.0309	-2.12563							-1.61933	-1.84127	-3.78165	-2.98266		-2.06795	3.92759					2.51718	2.63753	-2.26411	2.11385	-1.89174			-2.31152	-1.39961	-2.46241	-2.30059		-1.63335
Nuclear factor of activated T-cells, cytoplasmic 3; NF-ATc3; NFATc3; NFATx; T-cell transcription factor NFAT4; NF-AT4; S207						2.02328		-4.19375		-1.52732	1.23851								-5.66298	-1.66166	-1.33369	1.52573					1.44775					-5.23335	-2.01999	-1.44286	-2.2817			-2.34022			1.55374	1.43806
Nuclear receptor coactivator 1; NCoA-1; EC=2.3.1.48; Class E basic helix-loop-helix protein 74; bHLHe74; Protein Hin-2; RIP160; Renal carcinoma antigen NY-REN-52; Steroid receptor coactivator 1; SRC-1; S1185							1.29028	-1.72665		-1.8397	-1.5108								-3.92233		-2.39462		-1.46349				2.14532		3.7634				-1.75968	-2.03039	-1.72987			-1.72215		-1.34142			-1.47102
Nuclear receptor coactivator 1; NCoA-1; EC=2.3.1.48; Class E basic helix-loop-helix protein 74; bHLHe74; Protein Hin-2; RIP160; Renal carcinoma antigen NY-REN-52; Steroid receptor coactivator 1; SRC-1; S395			-1.44551				-1.36967	-3.56814				-1.14237							-2.72654	-1.53953	-1.77994	1.12113	-1.40717				2.42033	1.7152				-3.0176		-3.47507	-3.07806			-1.69861		-1.24703	1.24924
Nuclear receptor coactivator 1; NCoA-1; EC=2.3.1.48; Class E basic helix-loop-helix protein 74; bHLHe74; Protein Hin-2; RIP160; Renal carcinoma antigen NY-REN-52; Steroid receptor coactivator 1; SRC-1; S569				1.85873		2.19089									3.1387		2.4034				-1.29835						3.12022		2.97479		2.84722			-1.98855						-1.42292		1.3412
Nucleolar GTP-binding protein 1; Chronic renal failure gene protein; GTP-binding protein NGB; S470						2.18413	1.1994				1.21817		1.55032		1.72139			-2.07388	-1.80182	1.36748	-1.45844	-1.14183		1.3666	1.26431		2.30798		1.93813			-1.89216		-2.49103			2.19691	-2.23741	-2.59813			1.37614
Nucleolar GTP-binding protein 1; Chronic renal failure gene protein; GTP-binding protein NGB; S558							1.86461					-2.09579								2.06685		-1.50337						3.12747			2.4998							1.89715	1.49971		-1.41094
Nucleolar GTP-binding protein 1; Chronic renal failure gene protein; GTP-binding protein NGB; S578			1.72572				1.85171			1.52674		-1.53643					1.62532		-2.1076	2.66565		-1.9004	-1.64693											-1.57152	-1.94549	-1.48643	-1.59353		1.60942		-1.5935	-1.54907
Oxysterols receptor LXR-alpha; Liver X receptor alpha; Nuclear receptor subfamily 1 group H member 3; S198			2.94698			1.84804		-1.44396		-3.69155	1.5602		1.35763		1.94626			-1.90795	-2.53884		1.8119						1.69802			1.83847	1.45853	-2.72577	-2.12126	-3.64117	-1.88047	-2.20198	-1.53291
Paxillin; S118			2.0481		-1.48594	-1.46117	1.53595		-1.53432		1.51085					-4.29794			-1.40289	1.79678				1.55052	1.49712	-3.82846		-1.58648	-2.85404				-1.74652	-1.65474	-1.93799		-1.30969		1.44739	1.48553
Paxillin; S85			1.83702		2.999	1.52443						-1.44991			2.74633		2.37022			3.49048											-1.8964							2.10454	1.79423		-1.20129	-1.52074
Paxillin; Y118				-5.45876	-2.56219	-2.59675				1.44096		-1.67106	-1.54605			-3.65746		-1.38817	-2.72731			-3.35262	-1.53075			-3.97563	-1.92737	-3.48149	-3.04399	-3.14768					-1.58276	-1.68019				-1.27299	-2.52167	-3.01696	-1.44627
Peptidyl-prolyl cis-trans isomerase FKBP10; PPIase FKBP10; EC=5.2.1.8; 65 kDa FK506-binding protein; 65 kDa FKBP; FKBP-65; FK506-binding protein 10; FKBP-10; Immunophilin FKBP65; Rotamase; Flags: Precursor; S35			2.10732		1.69665		-1.99755		-1.54006	-2.10896					2.17301				-2.4568	2.11182	1.73758				1.48598				-1.52288	2.24835		-6.01546		-3.56193	-1.67457	-1.4931
Peptidyl-prolyl cis-trans isomerase FKBP7; PPIase FKBP7; EC=5.2.1.8; 23 kDa FK506-binding protein; 23 kDa FKBP; FKBP-23; FK506-binding protein 7; FKBP-7; Rotamase; Flags: Precursor; Y72			2.05731			-1.65031												-3.94263		1.93552	2.13349						-1.61994		-1.29889		1.72988				-2.04238	-1.62756		1.33079					1.61257
Perilipin-2; Adipophilin; Adipose differentiation-related protein; ADRP; Y217						-4.45908	-1.63596	3.60021					-1.62193		-2.55261		-2.26856	1.4907	2.15956			-1.69782			-2.31268		-2.57995			-2.87272		4.96338		2.03101	1.17148		-1.13557		1.35375			-1.5849	-1.47096
Perilipin-3; 47 kDa mannose 6-phosphate receptor-binding protein; 47 kDa MPR-binding protein; Cargo selection protein TIP47; Mannose-6-phosphate receptor-binding protein 1; Placental protein 17; PP17; S130				-1.5464				-2.57531		-1.83549					1.79197	-1.98261			-1.90945			-1.29214	-1.21812	-2.95606		-1.67148		1.28175	-1.75423	2.70725				-2.10174			-1.42841			1.37383		-1.58241
Perilipin-3; 47 kDa mannose 6-phosphate receptor-binding protein; 47 kDa MPR-binding protein; Cargo selection protein TIP47; Mannose-6-phosphate receptor-binding protein 1; Placental protein 17; PP17; S179						-2.53508		1.77456	1.53692	1.59997		-1.60787				-1.8154			1.58263	2.55842	1.3304		1.24383	1.3421	1.17798	-2.22257		-2.42978	-2.52717			-2.56496						2.44442	1.74087			-1.62435
Perilipin-3; 47 kDa mannose 6-phosphate receptor-binding protein; 47 kDa MPR-binding protein; Cargo selection protein TIP47; Mannose-6-phosphate receptor-binding protein 1; Placental protein 17; PP17; Y95				-1.84964								-1.33895								1.29338	1.59356				1.58954	-1.84885						-1.84705		-1.49106	-1.82214	-1.83466	1.23951	1.29676					1.57362
Perilipin-5; Lipid storage droplet protein 5; S203						-3.79906	-1.20814	1.79453		-1.69436	-1.85295	-1.76275					-2.82116	1.35979	1.91633	1.63639	2.25305	-1.62867			-1.8726		-2.31583					3.0068		3.37834	1.82112	1.53663	-1.18186		-1.46725	1.9319	-1.51922	-1.65965
Perilipin-5; Lipid storage droplet protein 5; S277			1.82129							-2.88982	1.25339	-1.11462	1.09429						-1.65537			-1.2282			1.25783	-1.5818					1.69438			-2.92232					1.38929	1.37522		-1.53452	1.25237
Peroxiredoxin-2; EC=1.11.1.15; Natural killer cell-enhancing factor B; NKEF-B; PRP; Thiol-specific antioxidant protein; TSA; Thioredoxin peroxidase 1; Thioredoxin-dependent peroxide reductase 1; T89						2.09382		-2.67243		-2.31273		-1.3707	-1.44092		1.91957		2.85646	-2.03552	-3.71834	1.3463	1.81	-2.17863	-1.51092	-1.33147	-1.33768					-2.6748			-2.29745	-3.98086	-2.45474	1.31978			-1.83306			-2.13673
Peroxiredoxin-2; EC=1.11.1.15; Natural killer cell-enhancing factor B; NKEF-B; PRP; Thiol-specific antioxidant protein; TSA; Thioredoxin peroxidase 1; Thioredoxin-dependent peroxide reductase 1; Y193			-2.02926		2.22068		1.77035				-1.40817	-1.77173			3.42211		2.32613			2.50017	1.57445		-1.43937	-1.45194	-1.36031		-1.57006		1.74141		1.92206	2.12458					1.77827	1.76659	-1.47552		-1.65096	-2.18818
Peroxisomal acyl-coenzyme A oxidase 1; AOX; EC=1.3.3.6; Palmitoyl-CoA oxidase; Straight-chain acyl-CoA oxidase; SCOX; S26				-2.29928								-1.29048			2.14239		2.20898							-2.36161						-3.45453												-1.94976
Peroxisomal acyl-coenzyme A oxidase 1; AOX; EC=1.3.3.6; Palmitoyl-CoA oxidase; Straight-chain acyl-CoA oxidase; SCOX; Y275						-1.98004		1.59507	-1.59683		-1.51487	-1.51681	-1.71014		-2.04257			1.53194	1.37555		1.59934	-1.14381	-1.24524		-2.24397		-1.8261			-1.92153			1.38885	3.93006	1.18078	1.72203		-1.30294		1.32021
Peroxisomal acyl-coenzyme A oxidase 1; AOX; EC=1.3.3.6; Palmitoyl-CoA oxidase; Straight-chain acyl-CoA oxidase; SCOX; Y487			-2.38327						1.96339		-1.32707	-1.25432									1.27877	-1.89121		-1.28842	-2.21723							3.02317				1.74777				1.33248	-1.40791	-1.56341
Peroxisomal carnitine O-octanoyltransferase; COT; EC=2.3.1.137; S533			-1.84951		-1.73209	-2.11268		1.64266			-1.55267	-1.9809	-1.57833						2.1399	1.50423	-1.8898	-2.43748			-1.64845		-1.44669	-2.62751	-1.64697								-1.82695	1.60636		-1.94353	-2.59103	-2.16423	-2.01555
Peroxisomal multifunctional enzyme type 2; MFE-2; 17-beta-hydroxysteroid dehydrogenase 4; 17-beta-HSD 4; D-bifunctional protein; DBP; Multifunctional protein 2; MPF-2; Contains: (3R)-hydroxyacyl-CoA dehydrogenase; EC=1.1.1.n12; Contains: Enoyl-CoA hydratase 2; EC=4.2.1.107; EC=4.2.1.119; 3-alpha,7-alpha,12-alpha-trihydroxy-5-beta-cholest-24-enoyl-CoA hydratase; S3			-1.8469	-3.13535	-3.972			-1.94238		-1.7483	-1.45518		-1.86024				2.07311	-3.02079	-3.12908		-1.32164		-1.39152	-3.4462						-4.37829				-4.14837		-1.73454	-1.48467		-1.96691			-2.43578	1.45326
Peroxisomal multifunctional enzyme type 2; MFE-2; 17-beta-hydroxysteroid dehydrogenase 4; 17-beta-HSD 4; D-bifunctional protein; DBP; Multifunctional protein 2; MPF-2; Contains: (3R)-hydroxyacyl-CoA dehydrogenase; EC=1.1.1.n12; Contains: Enoyl-CoA hydratase 2; EC=4.2.1.107; EC=4.2.1.119; 3-alpha,7-alpha,12-alpha-trihydroxy-5-beta-cholest-24-enoyl-CoA hydratase; S318			1.7919					-5.98473						2.05662	2.03942				-1.77337					1.23069	1.45396	-1.86011		-2.26567					1.19589	-1.41487	-2.20989					1.37826		-1.26608	1.17876
Peroxisomal multifunctional enzyme type 2; MFE-2; 17-beta-hydroxysteroid dehydrogenase 4; 17-beta-HSD 4; D-bifunctional protein; DBP; Multifunctional protein 2; MPF-2; Contains: (3R)-hydroxyacyl-CoA dehydrogenase; EC=1.1.1.n12; Contains: Enoyl-CoA hydratase 2; EC=4.2.1.107; EC=4.2.1.119; 3-alpha,7-alpha,12-alpha-trihydroxy-5-beta-cholest-24-enoyl-CoA hydratase; T265						2.66847	-3.84918	-3.37951		-2.98613	1.38385							-2.41466	-2.29771		1.39211		-1.70921	-1.36168	1.21096								-1.33627	-2.5822	-1.93626			-1.84518	-2.24438		1.25671	-1.24028	1.42646
Peroxisomal trans-2-enoyl-CoA reductase; TERP; EC=1.3.1.38; 2,4-dienoyl-CoA reductase-related protein; DCR-RP; HPDHase; pVI-ARL; Y149					1.89444	-1.91759	1.21312	1.44197			-1.50037		-1.50826			-1.96799									-2.03356		-3.21061	-1.46626			-2.5623		-1.55278	1.31008				-2.21753	-2.46783				2.1306
Peroxisome proliferator-activated receptor alpha; PPAR-alpha; Nuclear receptor subfamily 1 group C member 1; S163				-5.9122		-4.55803			3.59347					-5.3324	-3.75662	-7.63996	-6.11713	2.43988	3.87457			1.73422				-3.98352	-9.29134			-2.28276	-1.85491	-3.30176	1.82402	2.31822	4.2691	1.72589			1.88387			1.76403
Peroxisome proliferator-activated receptor alpha; PPAR-alpha; Nuclear receptor subfamily 1 group C member 1; S179									1.94574					-4.51505	-1.8244		-1.59675			-1.65787	2.05663		2.11673			-5.16534		-2.16323	1.79119				-1.85127		-2.68236		-1.70076	-2.44604			-1.36091	1.5936
Peroxisome proliferator-activated receptor alpha; PPAR-alpha; Nuclear receptor subfamily 1 group C member 1; S21						-1.67704		-1.49981							-2.122				2.0069	-1.85342		-1.55319							-2.67555	-2.2864		-1.95683			2.17569		-1.19558				-1.31309		-1.50625
Peroxisome proliferator-activated receptor alpha; PPAR-alpha; Nuclear receptor subfamily 1 group C member 1; S6			-1.51779			-1.3146		-2.7105		-4.0149					-2.45417	-4.65329	-3.04648	-1.63948	2.08855			-1.68666	-1.49678			-2.46125		-1.7506	2.23474		1.59681	-4.30015				-1.23896		-1.89726			-1.75917		-1.803
Peroxisome proliferator-activated receptor alpha; PPAR-alpha; Nuclear receptor subfamily 1 group C member 1; T29						-2.37822	-1.7003			-1.95296				-1.51905		-7.81798												-1.37344				-2.37954		-2.38777	1.68092	-1.49364	-1.33986
Peroxisome proliferator-activated receptor gamma; PPAR-gamma; Nuclear receptor subfamily 1 group C member 3; S112					2.69814		1.11615	4.58863			-2.65191		-1.52325	3.2814	1.80172	7.02131	1.55171	1.41581	-1.4415	1.57722	1.75894	-1.47566	-1.9004		-1.34465			3.95786	1.69711	1.61398				4.71419		1.57045	1.28355	1.54543	1.33983	1.26458	-1.35386	-1.67748	-1.40494
Peroxisome proliferator-activated receptor gamma; PPAR-gamma; Nuclear receptor subfamily 1 group C member 3; S273			-1.25904		2.95611	1.86677			2.00643	1.71628	1.32722			1.98872	1.59537	2.74475	4.53				2.24964				-1.27923				3.17838	2.86855	4.2947	4.52462	-1.46841	-1.62265	-1.46974	1.81753		-1.38966	1.61846	1.67842		1.22349
Peroxisome proliferator-activated receptor gamma coactivator 1-alpha; PGC-1-alpha; PPAR-gamma coactivator 1-alpha; PPARGC-1-alpha; Ligand effect modulator 6; S139				-3.34124			-1.99558	-2.04854	1.47526	-2.37649	2.64688	1.63529				-2.78637				-1.7743					1.61689									-2.27446			-1.37318	-3.09642				1.88997
Peroxisome proliferator-activated receptor gamma coactivator 1-alpha; PGC-1-alpha; PPAR-gamma coactivator 1-alpha; PPARGC-1-alpha; Ligand effect modulator 6; S444				-2.13447			-1.26813			-2.08702					-2.65269			-1.34327											2.31031		1.54214	-3.72353	-1.40229			-1.22932			-1.19886
Peroxisome proliferator-activated receptor gamma coactivator 1-alpha; PGC-1-alpha; PPAR-gamma coactivator 1-alpha; PPARGC-1-alpha; Ligand effect modulator 6; T172								-3.07853		-2.03856					-1.6696		2.11666		1.61372	-2.24776												-1.98086		-2.74999	1.30419		-1.19348	-1.6107	1.26343
PGC-1 and ERR-induced regulator in muscle protein 1; PPARGC1 and ESRR-induced regulator in muscle 1; Peroxisome proliferator-activated receptor gamma coactivator 1 and estrogen-related receptor-induced regulator in muscle 1; S62				1.49928	-2.02594		-1.24797		1.65713						-1.80066		-1.40995				1.81929	1.25142			1.26733		1.65926		1.35218					1.15344			-1.20905		1.16971	1.37693		1.51127
Phosphatidate phosphatase LPIN1; EC=3.1.3.4; Lipin-1; S162					2.66459	-2.07385	-1.8143		1.6138		1.32385				1.65834	2.77734	5.49511		-2.08638		2.03115				-1.81332			3.80032	3.05626	2.56453	3.42086						-1.58683					1.29966
Phosphatidate phosphatase LPIN1; EC=3.1.3.4; Lipin-1; S449						2.34027		-3.848		-1.60614	1.56127			2.76452			2.76635				1.70465						2.09856	2.29603		2.24694	1.78172		-1.61156	-1.96053	-1.46125		-1.49914	-2.02512		1.38797	-1.37669		-1.53934
Phosphatidate phosphatase LPIN1; EC=3.1.3.4; Lipin-1; T249							-2.33263			-1.96479					-2.4814	-2.27176				-1.66665			1.84424								2.37903			-1.98663			-1.32518					1.63172
Phosphatidate phosphatase LPIN2; EC=3.1.3.4; Lipin-2; S106							-1.79805	-1.48283					-1.23048						1.72075		2.32207												-2.2633		-1.7158			-2.0628	-1.61971
Phosphatidate phosphatase LPIN2; EC=3.1.3.4; Lipin-2; S243			-1.18857				-2.97152						2.64835							-2.02627				1.46026									-1.83692	-2.7743	1.83339
Phosphatidate phosphatase LPIN2; EC=3.1.3.4; Lipin-2; S303			-1.64896		3.68985		-2.65777	-1.87479	-1.53556								5.40945		-2.66664	-1.81094	1.29749	-1.30035		-1.21641	-1.44007	1.89248		3.44155		2.48638	2.71415		-1.83638				-1.41168	1.5926			-1.35792	-1.23128
Phosphatidate phosphatase LPIN3; EC=3.1.3.4; Lipin-3; Lipin-3-like; S162			1.57614		2.00801	3.20136		-1.95408	-1.90682	-1.69636		1.42926		4.96608		3.41639	4.26112		-2.52665	-1.457	1.66401			1.43544			3.20945	4.43563	2.56631	6.07208	1.92618	1.49284	-1.69947	-1.58421	-1.17734	-1.41427	-1.43464	-2.03017				1.71977
Phosphatidylinositol 3,4,5-trisphosphate 3-phosphatase and dual-specificity protein phosphatase PTEN; EC=3.1.3.16; EC=3.1.3.48; EC=3.1.3.67; Mutated in multiple advanced cancers 1; Phosphatase and tensin homolog; S380							-1.56275				1.26717			2.38515			2.71284				2.07074			1.18349	1.40661			2.01067	2.27228	2.08506	1.43838		-1.71853			-1.58313	-1.4552				1.32739	1.32067	-1.76371
Phosphatidylinositol 3,4,5-trisphosphate 3-phosphatase and dual-specificity protein phosphatase PTEN; EC=3.1.3.16; EC=3.1.3.48; EC=3.1.3.67; Mutated in multiple advanced cancers 1; Phosphatase and tensin homolog; Y138	PTEN	Y104	1.32646	2.89114	9.46479		1.80598	2.02174	1.23605	1.38134	-1.7345		-1.72838	9.13867	3.46334	10.9244	4.54007	1.72041	1.70436	1.61547	1.25766		-2.56414		-2.14367	2.69015	3.05202	3.13689	3.34376	3.36898	3.2517		1.82604	3.14208		2.70262	1.66237	1.94899	1.78957	1.23105	-1.19987	-1.24588	-1.74058
Phosphatidylinositol 3,4,5-trisphosphate 3-phosphatase and dual-specificity protein phosphatase PTEN; EC=3.1.3.16; EC=3.1.3.48; EC=3.1.3.67; Mutated in multiple advanced cancers 1; Phosphatase and tensin homolog; Y315							-2.14806			-2.23732		2.02475		2.45371			3.0047			-3.57426		1.675	1.50442		-1.40622						4.97253	3.07929	-2.63541	-2.31578			-1.47706
Phosphatidylinositol 3-kinase regulatory subunit alpha; PI3-kinase regulatory subunit alpha; PI3K regulatory subunit alpha; PtdIns-3-kinase regulatory subunit alpha; Phosphatidylinositol 3-kinase 85 kDa regulatory subunit alpha; PI3-kinase subunit p85-alpha; PtdIns-3-kinase regulatory subunit p85-alpha; S608				2.33426	2.29074		-1.61208	-3.37474	-2.20319	-1.72061	1.64482		1.34413	3.45345			4.97848		-3.38943	-1.86446	1.7299	1.88105	1.40738	1.24407	1.21662	2.42234		3.20514	2.02649	5.26772	1.72938		-3.30738	-2.19925		-1.66978	-1.89358	-1.74945				1.73229
Phosphatidylinositol 3-kinase regulatory subunit alpha; PI3-kinase regulatory subunit alpha; PI3K regulatory subunit alpha; PtdIns-3-kinase regulatory subunit alpha; Phosphatidylinositol 3-kinase 85 kDa regulatory subunit alpha; PI3-kinase subunit p85-alpha; PtdIns-3-kinase regulatory subunit p85-alpha; Y467												1.2194			-1.71843			1.67195			-2.20952	-1.4995															1.25473			-1.36394
Phosphatidylinositol 3-kinase regulatory subunit alpha; PI3-kinase regulatory subunit alpha; PI3K regulatory subunit alpha; PtdIns-3-kinase regulatory subunit alpha; Phosphatidylinositol 3-kinase 85 kDa regulatory subunit alpha; PI3-kinase subunit p85-alpha; PtdIns-3-kinase regulatory subunit p85-alpha; Y580	p85a	Y580			4.67443	-1.55033	4.44388	6.09759	2.18378	3.5295	-1.56411	-1.16325	-1.59284	2.6005	1.17528		6.46817	2.94399	5.69476	2.25617	5.49191				-1.50491	3.08094	1.88309	2.7038	1.67471	2.94006	1.72486		3.9651	10.8729	2.4471	11.5073	2.22286	2.84175	3.51916	1.58218		1.18892
Phosphatidylinositol 3-kinase regulatory subunit beta; PI3-kinase regulatory subunit beta; PI3K regulatory subunit beta; PtdIns-3-kinase regulatory subunit beta; Phosphatidylinositol 3-kinase 85 kDa regulatory subunit beta; PI3-kinase subunit p85-beta; PtdIns-3-kinase regulatory subunit p85-beta; Y464							1.50645								-1.32647					1.3647	-2.11883	-1.37275		-1.53179				-1.62443	-5.11192		1.23971	-3.0991					2.86485		-2.4771	-2.08624			-1.30093
Phosphatidylinositol 3-kinase regulatory subunit beta; PI3-kinase regulatory subunit beta; PI3K regulatory subunit beta; PtdIns-3-kinase regulatory subunit beta; Phosphatidylinositol 3-kinase 85 kDa regulatory subunit beta; PI3-kinase subunit p85-beta; PtdIns-3-kinase regulatory subunit p85-beta; Y605																					-1.70664			1.39261	1.18384															-1.42584
Phosphatidylinositol 3-kinase regulatory subunit beta; PI3-kinase regulatory subunit beta; PI3K regulatory subunit beta; PtdIns-3-kinase regulatory subunit beta; Phosphatidylinositol 3-kinase 85 kDa regulatory subunit beta; PI3-kinase subunit p85-beta; PtdIns-3-kinase regulatory subunit p85-beta; Y655							-1.91619	1.55963		1.61752	-1.37885	-1.38425	-1.24155	2.11447		5.48102		1.66647		-1.59152	-2.6213	-1.35371							2.17722		3.51767		1.72166		1.96839		-1.25911		1.23993	-2.2605	-1.18012		-1.77187
Phosphatidylinositol 4,5-bisphosphate 3-kinase catalytic subunit beta isoform; PI3-kinase subunit beta; PI3K-beta; PI3Kbeta; PtdIns-3-kinase subunit beta; EC=2.7.1.153; Phosphatidylinositol 4,5-bisphosphate 3-kinase 110 kDa catalytic subunit beta; PtdIns-3-kinase subunit p110-beta; p110beta; S1070			-1.39859		2.74501	-1.92648	-1.34304				-1.68084	-2.22566	-2.32641			2.77324					-1.74122	-2.68131	-2.67477	-2.04975	-2.63316				2.0694			6.15152		1.92903	-1.39954	3.61898	-1.70334		-1.561	-1.53736	-1.61027	-2.34164	-1.89317
Phosphatidylinositol 4,5-bisphosphate 3-kinase catalytic subunit beta isoform; PI3-kinase subunit beta; PI3K-beta; PI3Kbeta; PtdIns-3-kinase subunit beta; EC=2.7.1.153; Phosphatidylinositol 4,5-bisphosphate 3-kinase 110 kDa catalytic subunit beta; PtdIns-3-kinase subunit p110-beta; p110beta; Y504			-1.80001					2.7322	2.04462								-2.10975	5.32272	2.27329	2.12208	-1.876	-1.46771	-1.33839		-1.40314			1.53865		1.37503						2.18388	1.70052			-1.49898		-1.44155
Phosphatidylinositol 4,5-bisphosphate 3-kinase catalytic subunit beta isoform; PI3-kinase subunit beta; PI3K-beta; PI3Kbeta; PtdIns-3-kinase subunit beta; EC=2.7.1.153; Phosphatidylinositol 4,5-bisphosphate 3-kinase 110 kDa catalytic subunit beta; PtdIns-3-kinase subunit p110-beta; p110beta; Y956							-1.24762	2.11382	-1.57656		-1.61573	-1.44695		-1.92375			-2.21802			1.53549	-2.07228	-1.82829					-2.6937	-2.0474		-2.49171	-2.30487		3.86871				-1.31995			-1.71851	-2.02172	-1.64296	-1.57189
Phosphatidylinositol 4,5-bisphosphate 3-kinase catalytic subunit delta isoform; PI3-kinase subunit delta; PI3K-delta; PI3Kdelta; PtdIns-3-kinase subunit delta; EC=2.7.1.153; Phosphatidylinositol 4,5-bisphosphate 3-kinase 110 kDa catalytic subunit delta; PtdIns-3-kinase subunit p110-delta; p110delta; S1039				-3.18694	2.26921										2.48989			2.18439										2.11705							1.63243			-2.47469	-2.86905
Phosphatidylinositol 4,5-bisphosphate 3-kinase catalytic subunit delta isoform; PI3-kinase subunit delta; PI3K-delta; PI3Kdelta; PtdIns-3-kinase subunit delta; EC=2.7.1.153; Phosphatidylinositol 4,5-bisphosphate 3-kinase 110 kDa catalytic subunit delta; PtdIns-3-kinase subunit p110-delta; p110delta; Y484					2.01099	-1.59169	2.0199	6.63529	2.37214	3.38212		1.83141	1.7091	1.24665	1.50095	3.4204		2.82334	3.05927	2.45288				1.91975	1.56524		-1.26073	1.38866		2.02673		5.03185	1.60379	3.03107	2.0218	2.47406		2.52844	1.8853
Phosphatidylinositol 4,5-bisphosphate 3-kinase catalytic subunit delta isoform; PI3-kinase subunit delta; PI3K-delta; PI3Kdelta; PtdIns-3-kinase subunit delta; EC=2.7.1.153; Phosphatidylinositol 4,5-bisphosphate 3-kinase 110 kDa catalytic subunit delta; PtdIns-3-kinase subunit p110-delta; p110delta; Y524								-2.98454			1.62041		1.86342	-2.99169			-3.05021				-2.07278		1.37174	1.45088	1.4008	-2.74167						-3.04489	1.82061		1.25841							1.50024
Phosphatidylinositol 4,5-bisphosphate 3-kinase catalytic subunit gamma isoform; PI3-kinase subunit gamma; PI3K-gamma; PI3Kgamma; PtdIns-3-kinase subunit gamma; EC=2.7.1.153; Phosphatidylinositol 4,5-bisphosphate 3-kinase 110 kDa catalytic subunit gamma; PtdIns-3-kinase subunit p110-gamma; p110gamma; Phosphoinositide-3-kinase catalytic gamma polypeptide; Serine/threonine protein kinase PIK3CG; EC=…	p110g	S582		1.72255	2.65332		1.54831	19.4565	1.13092		-1.78674	-1.32505	-1.36019	1.44211		3.03175	1.71881	1.69125	2.10606	2.11404	1.35362		-1.97221		-1.53831			1.69356	4.57845	1.59981			2.39651	2.18591	2.10942	2.45897	1.4344	1.47093	1.3119			-1.6025	-1.54122
Phosphatidylinositol 4,5-bisphosphate 3-kinase catalytic subunit gamma isoform; PI3-kinase subunit gamma; PI3K-gamma; PI3Kgamma; PtdIns-3-kinase subunit gamma; EC=2.7.1.153; Phosphatidylinositol 4,5-bisphosphate 3-kinase 110 kDa catalytic subunit gamma; PtdIns-3-kinase subunit p110-gamma; p110gamma; Phosphoinositide-3-kinase catalytic gamma polypeptide; Serine/threonine protein kinase PIK3CG; EC=…			-1.38918	2.87106		-1.77597	1.55771	3.85861		3.16201	-2.37981	-1.93612	-2.48958			3.42116			1.63729		-1.7909	-1.82009	-1.83342	-1.85519		2.49672	-1.71489			-1.96138		2.51297	2.2047	2.4344	1.37692	1.71268				-1.92812	-1.79988	-1.8353	-1.85581
Phosphatidylinositol 4-phosphate 5-kinase type-1 gamma; PIP5K1-gamma; PtdIns(4)P-5-kinase 1 gamma; EC=2.7.1.68; Phosphatidylinositol 4-phosphate 5-kinase type I gamma; PIP5KIgamma; Y649					2.03368	2.15372	3.13612		2.8476						2.71392	6.74817		3.47428		2.61412						2.05811		2.90115		2.59957	3.92499						3.50935		2.34432
Phosphoacetylglucosamine mutase; PAGM; EC=5.4.2.3; Acetylglucosamine phosphomutase; N-acetylglucosamine-phosphate mutase; Phosphoglucomutase-3; PGM 3; S463			-1.28679	2.76621	2.49985			1.58694	4.75666	3.84424	-1.42154				1.7883			3.77207	4.07195		-1.55594			-1.6608	-1.3478		-1.88285				3.5637	3.33482	2.39872	3.34918	5.1835	2.65549	2.53005	4.68623	6.88611			1.27073
Phosphoacetylglucosamine mutase; PAGM; EC=5.4.2.3; Acetylglucosamine phosphomutase; N-acetylglucosamine-phosphate mutase; Phosphoglucomutase-3; PGM 3; S64			1.68514	-2.47843		-2.29225	-2.05562	-2.12448		-3.4705	1.69367		1.31826	-1.87805			-2.70978			-2.40572	-1.68775	2.23669	1.51382	1.69078	1.38433				-2.89723	-2.20191		-3.14463		1.4668	1.38484					1.62101	2.54049	2.22707	1.77551
Phosphoglucomutase-1; PGM 1; EC=5.4.2.2; Glucose phosphomutase 1; S117						-2.9467								-1.35935	-1.68285			1.32085	1.58367		-1.28343	1.3158	-1.27756				-3.38483				1.83227	-2.96928		1.4468	1.81955	1.24234	3.34228				1.64571	1.32313
Phosphoglucomutase-1; PGM 1; EC=5.4.2.2; Glucose phosphomutase 1; T467				3.86482					1.96757									1.54162	2.47643	2.09478												1.88794			2.10132				1.80501
Phosphoglucomutase-1; PGM 1; EC=5.4.2.2; Glucose phosphomutase 1; Y156			-1.40717	2.8851	2.13688	2.44533		3.4005	3.55121	3.55516	-1.80162		-1.43724	2.24518	2.93035	2.97605		2.50697		-1.39784		-2.08742	-2.22777		-1.67849	1.9711		2.01033	3.86337	1.52042	1.59663	7.5422	-1.50125		-1.56268	1.26319			3.96574	-1.82595		-1.37994
Phosphoglucomutase-2; PGM 2; EC=5.4.2.2; Glucose phosphomutase 2; Phosphodeoxyribomutase; Phosphopentomutase; EC=5.4.2.7; S165						-1.49496			1.41124							-4.01565	-3.11121		1.70917								-1.79502				1.80024				2.36624		2.08429		-1.82018			1.35279
Phosphoglucomutase-2; PGM 2; EC=5.4.2.2; Glucose phosphomutase 2; Phosphodeoxyribomutase; Phosphopentomutase; EC=5.4.2.7; T19				-6.85153			1.51214		1.76188		1.72132						-6.82256			2.04704						2.53709				-3.39747		-7.82748			1.52342					1.73059		1.59215
Phosphoglucomutase-2; PGM 2; EC=5.4.2.2; Glucose phosphomutase 2; Phosphodeoxyribomutase; Phosphopentomutase; EC=5.4.2.7; Y568	PGM2	Y583	2.29037	3.95288	4.18136		1.33613	2.68386	1.60871	3.775				1.99809		4.52796		2.62177	4.74418		2.65043					-1.89625			10.2326			28.8342			1.78837	1.71359					2.39429
Phosphoglycerate kinase 1; EC=2.7.2.3; Cell migration-inducing gene 10 protein; Primer recognition protein 2; PRP 2; S136								-1.9409		-1.91734					-2.76811	-2.70887			2.68527	-3.71496												-2.55956	-2.5836		1.68222	-1.4698			1.28707
Phosphoglycerate kinase 1; EC=2.7.2.3; Cell migration-inducing gene 10 protein; Primer recognition protein 2; PRP 2; S203	PGK1	S203	3.0261		2.89951		1.69946	3.16272	4.44897	4.27506	1.94485	2.05953	3.28775		1.87877	2.44371		2.86297	2.30517	2.45139	4.22273	2.09121	3.22429	4.15507	1.68454	2.33759			4.8372	2.88069	1.70364	8.46336	2.17853	2.18115	1.61588	3.40058	1.67117	1.89608	2.1455	2.12987	2.5792	2.42852	2.32081
Phosphoglycerate kinase 1; EC=2.7.2.3; Cell migration-inducing gene 10 protein; Primer recognition protein 2; PRP 2; Y76			-1.68535		1.72018		-1.49607			1.37972		1.65904		2.09911							1.16117				1.42195	4.23914	-3.42101				2.88071	1.99184			2.02469		1.43002	-1.82344	-1.75288			1.2082
Phosphoglycerate mutase 1; EC=3.1.3.13; EC=5.4.2.11; EC=5.4.2.4; BPG-dependent PGAM 1; Phosphoglycerate mutase isozyme B; PGAM-B; S118					2.16309						-1.1248		-1.35254		3.92247		3.79488				1.55697			-1.62666	-1.62317		1.35762	2.56064	2.12421	2.2307		2.16265			-2.11296	2.03579			-2.18467	1.39076		-1.53945	1.33727
Phosphoglycerate mutase 1; EC=3.1.3.13; EC=5.4.2.11; EC=5.4.2.4; BPG-dependent PGAM 1; Phosphoglycerate mutase isozyme B; PGAM-B; S23						-2.55336	1.68865		2.94125											2.68373													1.87391			2.34864
Phosphoglycerate mutase 1; EC=3.1.3.13; EC=5.4.2.11; EC=5.4.2.4; BPG-dependent PGAM 1; Phosphoglycerate mutase isozyme B; PGAM-B; Y92							1.65598						-1.46638						-1.78334	1.64203		-1.97714		-1.44922				-1.74036									1.33479					-1.90979
Phosphoinositide 3-kinase adapter protein 1; B-cell adapter for phosphoinositide 3-kinase; B-cell phosphoinositide 3-kinase adapter protein 1; Y513			-1.53212		2.28855	2.26601		-3.22726	-1.91151	-2.58453					2.67862				-3.39211	-1.49084		1.24261					2.08133			2.34686					-2.59887		-1.66113						1.49693
Phosphoinositide 3-kinase adapter protein 1; B-cell adapter for phosphoinositide 3-kinase; B-cell phosphoinositide 3-kinase adapter protein 1; Y570			1.75571					-2.20119		-1.71279		1.72913	1.96842						-2.06769	-2.0242		1.99473	1.61988		1.64797									-2.29139					-2.28307	1.73044
Phosphoinositide 3-kinase adapter protein 1; B-cell adapter for phosphoinositide 3-kinase; B-cell phosphoinositide 3-kinase adapter protein 1; Y694			-1.38633	4.37915				2.61278			-2.21013	-1.73638	-1.73757		-1.64193	2.0504					-1.72716	-2.7449	-2.71655		-2.42619	-1.77274			2.37578				-2.02936			2.58764					-2.18183	-3.20202	-1.75532
Phosphorylase b kinase gamma catalytic chain, skeletal muscle/heart isoform; PHK-gamma-M; EC=2.7.11.19; Phosphorylase kinase subunit gamma-1; Serine/threonine-protein kinase PHKG1; EC=2.7.11.1; EC=2.7.11.26; Y338	PHK-g-M	Y338				-4.53907	1.36598	5.09493	3.19338	3.42491			-2.33228		-1.65766		-3.9716	5.04067	11.1679	2.26369	2.13046	-1.47859			-1.7854		-2.8085	-2.25912		-2.11982	-3.63375		4.94032	4.2321	3.99931	1.75826	-1.22775	3.65636	1.27466		-1.51427
Phosphorylase b kinase regulatory subunit alpha, liver isoform; Phosphorylase kinase alpha L subunit; S1015					2.93607		1.74055	1.63292									1.70561			1.82185		1.58124	1.30251				1.72938			2.49837			1.65798	1.75586	1.40012					1.34159	1.33602	1.41418
Phosphorylase b kinase regulatory subunit alpha, liver isoform; Phosphorylase kinase alpha L subunit; S729					2.40446		1.74022					1.34464			4.77219							2.05416	1.26991			2.12704		2.4167		3.44068			1.71403	1.43315		1.73649		2.08555	-4.4293	1.471	1.58875	-1.39257	1.50271
Phosphorylase b kinase regulatory subunit alpha, skeletal muscle isoform; Phosphorylase kinase alpha M subunit; S5			-1.48712					-2.33427									1.74867		-1.40708		-2.13353	1.18084		-2.27258	-1.33607	1.95288	2.17712	2.92718	2.91724		2.3622		-2.33989		-2.12737			-1.77347	1.2887				-1.50512
Phosphorylase b kinase regulatory subunit alpha, skeletal muscle isoform; Phosphorylase kinase alpha M subunit; S758																			-1.76642													-1.52999			-1.39333			-1.90305	-2.00086
Phosphorylase b kinase regulatory subunit alpha, skeletal muscle isoform; Phosphorylase kinase alpha M subunit; S972				-4.49974	-1.44033		1.99067			-2.89975				-2.00849	1.55784	-3.04803	-2.44338			1.40606						-4.01247		-1.5881			-2.60992	-3.61642	1.70783				2.31658
Phosphorylase b kinase regulatory subunit beta; Phosphorylase kinase subunit beta; T702				-2.97809				-8.1026		-2.50277			1.18098		2.39904			-2.87215	-2.2062	-2.65938				-1.53799										-2.36114	-2.0273	-1.33981		-1.70516	-2.45564			-1.79916
Phosphorylase b kinase regulatory subunit beta; Phosphorylase kinase subunit beta; Y1055							1.59792			-3.96133			1.42558		2.08356			-1.90077		1.3388		-1.36996															2.34112			-1.19152
Phosphorylase b kinase regulatory subunit beta; Phosphorylase kinase subunit beta; Y338					1.95183	1.57705		-2.98695		-1.69914					1.7892				-1.34953		-1.34582	1.37688		-1.62435			2.19335	1.64997		3.15647	2.8674	-2.47402	-2.8519			1.23846		-1.71475		1.23048	1.43785
Plasma membrane calcium-transporting ATPase 1; PMCA1; EC=3.6.3.8; Plasma membrane calcium ATPase isoform 1; Plasma membrane calcium pump isoform 1; S1155								-2.24026												-1.8044	-1.42592	1.64198	1.34186	1.46439	1.40937		2.5359	1.94585					1.6207					-2.18886		-1.42299	1.68047
Plasma membrane calcium-transporting ATPase 1; PMCA1; EC=3.6.3.8; Plasma membrane calcium ATPase isoform 1; Plasma membrane calcium pump isoform 1; S1182								-10.6448	-1.38354	-3.64878			1.57997		3.08748			-2.29842	-1.84104	-2.24777		1.59255		1.58342			1.72452			1.9561					-1.82634			-1.31633	-1.45972			1.36795
Plasma membrane calcium-transporting ATPase 1; PMCA1; EC=3.6.3.8; Plasma membrane calcium ATPase isoform 1; Plasma membrane calcium pump isoform 1; S17				-6.18436		-1.81813	1.54741	-3.22127		1.39606						-1.40442	-2.00306		-4.74606		-1.62997									-2.42443		-5.36035					-1.47679
Platelet-derived growth factor receptor alpha; PDGF-R-alpha; PDGFR-alpha; EC=2.7.10.1; Alpha platelet-derived growth factor receptor; Alpha-type platelet-derived growth factor receptor; CD140 antigen-like family member A; CD140a antigen; Platelet-derived growth factor alpha receptor; Platelet-derived growth factor receptor 2; PDGFR-2; CD_antigen=CD140a; Flags: Precursor; Y1018							-1.86091	-3.46155		-2.37779		1.28228								-1.89039	-1.67972	1.79343			1.46083		2.74966	3.08546	2.9854	1.97741		-2.23455		-2.0465				-2.70576		-1.30886	1.74453		1.33602
Platelet-derived growth factor receptor alpha; PDGF-R-alpha; PDGFR-alpha; EC=2.7.10.1; Alpha platelet-derived growth factor receptor; Alpha-type platelet-derived growth factor receptor; CD140 antigen-like family member A; CD140a antigen; Platelet-derived growth factor alpha receptor; Platelet-derived growth factor receptor 2; PDGFR-2; CD_antigen=CD140a; Flags: Precursor; Y20						-2.17122	-1.8606			-1.79621					2.36467				-2.28156	-2.65388	-1.71085	1.608					1.85129		3.90858					1.50712				-2.12403	-3.2643		1.41886
Platelet-derived growth factor receptor alpha; PDGF-R-alpha; PDGFR-alpha; EC=2.7.10.1; Alpha platelet-derived growth factor receptor; Alpha-type platelet-derived growth factor receptor; CD140 antigen-like family member A; CD140a antigen; Platelet-derived growth factor alpha receptor; Platelet-derived growth factor receptor 2; PDGFR-2; CD_antigen=CD140a; Flags: Precursor; Y572				-5.14054			1.30964			-2.30101			1.26851					-2.16369					1.24885		1.3104							-2.14528					2.39045	-1.99008	-2.58077		1.76629	1.65939	1.32045
Platelet-derived growth factor receptor beta; PDGF-R-beta; PDGFR-beta; EC=2.7.10.1; Beta platelet-derived growth factor receptor; Beta-type platelet-derived growth factor receptor; CD140 antigen-like family member B; Platelet-derived growth factor receptor 1; PDGFR-1; CD_antigen=CD140b; Flags: Precursor; Y1008					2.02016		1.44037				1.27602	1.37536	1.75117		2.28388			-1.78288		1.40528	-1.37517		1.21729		1.37809		2.58718						1.38232		1.3018		2.41746		-1.74798		1.50868	1.61803	1.21741
Platelet-derived growth factor receptor beta; PDGF-R-beta; PDGFR-beta; EC=2.7.10.1; Beta platelet-derived growth factor receptor; Beta-type platelet-derived growth factor receptor; CD140 antigen-like family member B; Platelet-derived growth factor receptor 1; PDGFR-1; CD_antigen=CD140b; Flags: Precursor; Y751				2.4443		1.88764				1.70626	-1.2053	-2.15697	-1.36129		1.66424	1.19103	2.25855			2.5136	-1.14184	-2.95428			-1.25506					2.50616	3.27516	2.90924	-1.23366		-2.06287		-1.29567				-2.53018		-2.05894
Platelet-derived growth factor receptor beta; PDGF-R-beta; PDGFR-beta; EC=2.7.10.1; Beta platelet-derived growth factor receptor; Beta-type platelet-derived growth factor receptor; CD140 antigen-like family member B; Platelet-derived growth factor receptor 1; PDGFR-1; CD_antigen=CD140b; Flags: Precursor; Y857					-1.77021	-2.05869		-3.80346		-2.62192		1.37693	1.56134		2.06712	-2.22092			-2.09727			1.75495	1.45682	1.28366	1.31851		-1.7456				1.84074					-1.24331			-2.60764	-1.33788	1.36519		1.67055
Polycystic kidney disease and receptor for egg jelly-related protein; PKD and REJ homolog; Flags: Precursor; Y2235			1.43368			-2.59196	2.2697					-1.25655				-2.20621				3.59178		-1.59991	-1.24496	-1.6411		-1.85689	-2.41862		-2.24012					-2.1729	-1.34754		-1.49837	1.56098	1.65027		-1.65867
Potassium-transporting ATPase alpha chain 2; EC=3.6.3.10; Non-gastric H(+)/K(+) ATPase subunit alpha; Proton pump; S10	ATP12A	S71	2.02497	6.1892	5.96398	3.01459	1.08994	2.95349	1.3689	4.73123		1.73569	1.56767	9.44522	3.29446	8.7217	6.50393	2.30653	3.12733		2.14379		1.65229		1.57592	2.32938	4.43246	5.44445	9.40001	3.83335	6.43896	17.0564		2.34201	2.17151	1.52503	1.3959	1.52819	2.74168	1.85898			1.52738
Potassium-transporting ATPase alpha chain 2; EC=3.6.3.10; Non-gastric H(+)/K(+) ATPase subunit alpha; Proton pump; T362			1.94044		2.02542	-7.77633		2.16945	-1.76509	2.32234	-2.20931	-1.65629	-1.66037	-1.83031	-1.9347	-1.74343	-1.97001	1.39391		3.48471	1.51008		-1.41278		-2.21932	-2.04256	-2.75109		-2.07343	-2.62384	-2.03483			2.16592		1.60544			-1.69863		-1.59383	-2.0477	-1.28146
PRF1 S112			-1.33564		3.10478	3.49891			-1.33191					2.14372		2.16242	2.73102			1.62594	-2.13434			-1.44848		4.11242	3.21135	4.66329		4.52971	6.41884			2.08734	1.99082		2.21279	1.76044		-1.45759		1.24012
PRF1 T533			-1.52354		1.71218	-3.00733	1.35913	5.45385		1.46577	-1.52473					1.68075		1.94119	2.51894		-1.96487	-1.67756		1.6261	-1.29027		-2.32351	-1.68637		1.89148		1.65	3.10349	3.15141	3.03217	1.95266	2.55239		1.43864	-2.05595	-1.29829	-1.73764
Profilin-2; Profilin II; Y114					2.02872	-1.82163		2.5365	-1.36121	1.35586	-2.28855	-2.19938	-2.0208	1.73022		1.52648		1.42583		1.70446		-1.7757	-1.84693		-2.33945		-1.49638	1.62589	1.56987					5.04547	1.20708	1.48141	1.30025			1.58434	-1.8836	-2.5049	-2.41271
Profilin-2; Profilin II; Y99					-1.29846			1.93178	1.26508	3.42776	-1.82439	-1.9721		-2.07368		1.37804					-2.06234	-2.26778		1.59988	-1.71852	1.49612		-2.39884	-1.28244				2.216	3.01578			-1.59134	1.85367	2.48105	-1.91647	-2.48815	-2.17641	-1.98846
Prohibitin; S151			2.09909	1.60338	2.21419	1.79797			-1.59964						2.07355					2.05909	1.57821											-2.06191		-2.57089		-2.0752		1.52047
Prohibitin; Y114			2.59207	1.62192		-1.7657		2.01248							1.56114				1.36684	1.71034	1.81326				1.71382				-1.65108									2.09355					1.59293
Prohibitin; Y259							1.81517			2.27717						-2.34208			1.8803	1.79129						-2.55674	-3.61446		-2.1511						1.50518			2.8314
Proline-serine-threonine phosphatase-interacting protein 1; PEST phosphatase-interacting protein 1; CD2-binding protein 1; H-PIP; T333															1.82189									-1.28733	1.54739																	-1.50029
Proline-serine-threonine phosphatase-interacting protein 1; PEST phosphatase-interacting protein 1; CD2-binding protein 1; H-PIP; Y119				-2.8911				1.31976			1.26254	-1.48169							-1.3296	1.86799	1.69486			1.62427										-1.75798				1.50093			1.26641	-1.26029	1.28517
PROS1 T78									1.69682		-2.40142	-1.60637	-1.36496			2.04813		1.84845	-1.82854			-2.13593			-2.02778						2.00175	5.03725		1.48712		1.71131		-1.675	1.54132		-2.03924	-1.96027	-1.56968
PROS1 Y259	PROS1	Y259	2.69088		2.8804		1.46375	2.11304	1.39969		1.52108	2.32378	1.75056	3.12523	3.455	3.33569	2.00233	1.97215	1.78176	1.6196	3.89481	2.43918	1.57419	2.24327	1.20045			1.69802	4.52709	2.27177		17.2557	1.79113	2.49488	1.82749	2.04541	1.3983	1.95129	1.6134		2.27386	2.96153	2.15838
PROS1 Y266			2.29103		1.97917	-1.3701	1.7474	2.59337	1.63988	4.01446	1.50432	2.35877	2.3354	1.71119	1.38198		1.34726	2.07003	3.41752	1.81131	3.3798	1.76445				2.99864		1.50413	4.12231	1.19634	1.48781	7.5898	1.20665	2.52448	2.20767	1.77184	1.39665	1.46868	2.2734	1.46933	1.82273	1.57758	2.04543
Prostaglandin G/H synthase 2; EC=1.14.99.1; Cyclooxygenase-2; COX-2; Glucocorticoid-regulated inflammatory cyclooxygenase; Gripghs; Macrophage activation-associated marker protein P71/73; PES-2; PHS II; Prostaglandin H2 synthase 2; PGH synthase 2; PGHS-2; Prostaglandin-endoperoxide synthase 2; TIS10 protein; Flags: Precursor; S437								-4.55635		1.5436		-1.28393			2.89829		2.25782	-2.30428	-3.13354			-1.65161											-2.63372		-1.18028			1.46915				-1.54608
Prostaglandin G/H synthase 2; EC=1.14.99.1; Cyclooxygenase-2; COX-2; Glucocorticoid-regulated inflammatory cyclooxygenase; Gripghs; Macrophage activation-associated marker protein P71/73; PES-2; PHS II; Prostaglandin H2 synthase 2; PGH synthase 2; PGHS-2; Prostaglandin-endoperoxide synthase 2; TIS10 protein; Flags: Precursor; Y446					-3.70383			1.84052			1.27879					-2.21567									1.75795		-2.04978	-2.00905	-2.45059	-2.53344						-1.83399		1.40544					1.55838
Proteasome-associated protein ECM29 homolog; Ecm29; S1144				-1.66421		-1.89507				-2.30531	-1.15873			1.5976			-1.40735		-1.80114	1.75029	1.41199	1.14538	-1.65874	-1.24962	-1.35673	-1.537		-2.19574												1.36332			1.73065
Proteasome-associated protein ECM29 homolog; Ecm29; T836						-3.33218	-1.92777				-1.27125			-2.19128						1.26541	1.56665	-1.41485	-1.17935		1.58448		-1.76299			-2.42829		1.78847						-1.78243				-1.36809	1.38217
Proteasome-associated protein ECM29 homolog; Ecm29; Y107			2.22804	1.98798		-1.77948		2.00331		2.91417	-1.37705	-1.16125	-1.69196					2.92285		1.88717	7.22487	1.38742			-1.84026	-1.74418	-2.54601							2.05877	1.97401	4.4172	1.81259			3.43427	1.48733	-1.27697	1.49219
Protein 4.1; P4.1; 4.1R; Band 4.1; EPB4.1; S437					1.64997	-4.10375					-1.51621				1.99495						1.65141		1.34042			2.37608	-3.22592				2.28831	2.40685								1.55551		-1.6789
Protein 4.1; P4.1; 4.1R; Band 4.1; EPB4.1; S84						-6.96869	-1.31706	1.35558	-1.7116	1.67192	-2.39189	-2.24433				-1.36876	-1.72848	1.39978		1.31862	-1.22864	-1.52865	-2.10625	-2.09076	-3.62569	-1.36544	-1.69619				-1.58947	11.1632		4.4403		1.58066	1.18602	-1.34385	-1.1489		-1.61627	-2.04076	-2.47719
Protein 4.1; P4.1; 4.1R; Band 4.1; EPB4.1; Y660						-3.27118		2.44625		3.50218		-1.24727	-1.64499	-3.46961				2.81965	3.77276	3.02127	3.13229				-1.59243	-2.47098	-2.0723	-2.38229	-2.54181	-2.64442	-2.77029		4.77073	2.43634	2.69027	4.36171	2.2348	3.25035	3.79908	1.7201	1.3953		1.77133
Protein C-ets-1; p54; S257								-1.62541	-2.69453									-2.86688	-1.99364						1.33221									-1.59709			-1.32228				1.31511	-1.55178	1.57213
Protein C-ets-1; p54; S282				2.40886	1.72003	-5.33102					-1.2033			2.17812	2.84709						1.56573	1.24551	1.46552		-1.2069	-1.44262	-2.84553					3.26823								1.81665	1.24718	-1.54611	1.8534
Protein C-ets-1; p54; T38							1.79214				-1.69766		-1.59471						2.03419	1.68156			-1.39072													-1.96235	1.28862				-1.56221	-1.77817
Protein disulfide-isomerase A3; EC=5.3.4.1; 58 kDa glucose-regulated protein; 58 kDa microsomal protein; p58; Disulfide isomerase ER-60; Endoplasmic reticulum resident protein 57; ER protein 57; ERp57; Endoplasmic reticulum resident protein 60; ER protein 60; ERp60; Flags: Precursor; S456			2.09048					7.80691		5.14301	-2.48439		-1.2119	2.8076				2.30295	2.99804	1.52901	1.71064	-1.26111	-1.56467		-1.42733		-1.81685					4.2383	1.79519	7.87826	1.89839	1.89776		3.07392	1.73916	1.37706			-1.24914
Protein disulfide-isomerase A3; EC=5.3.4.1; 58 kDa glucose-regulated protein; 58 kDa microsomal protein; p58; Disulfide isomerase ER-60; Endoplasmic reticulum resident protein 57; ER protein 57; ERp57; Endoplasmic reticulum resident protein 60; ER protein 60; ERp60; Flags: Precursor; T223						-1.87966								-1.52056	-2.42973	-6.47852													1.26595	-1.45977		-4.27567			2.86836				2.20826
Protein disulfide-isomerase A3; EC=5.3.4.1; 58 kDa glucose-regulated protein; 58 kDa microsomal protein; p58; Disulfide isomerase ER-60; Endoplasmic reticulum resident protein 57; ER protein 57; ERp57; Endoplasmic reticulum resident protein 60; ER protein 60; ERp60; Flags: Precursor; Y67							-2.12092				1.59598	2.19087	2.05809	2.1672							3.15533				2.09308		-2.49965										1.62456		-2.34492	1.62475	1.79032		3.06407
Protein IMPACT; Imprinted and ancient gene protein; T130										-1.5838	-1.4664	-1.4762			-2.90366							-1.61772		-1.56179	-1.46511			-1.87693	-1.84711			-2.11069		-1.5384	1.94799						-1.48705		-1.9117
Protein IMPACT; Imprinted and ancient gene protein; T98			1.54724	1.60965		-1.47833	1.20743	5.35159		2.65794	-1.653	-1.23424		2.07687	1.80914	3.6046		1.45739	1.28137	1.24032			-1.40901		-1.51045	2.68946		1.45441	4.06932	1.25898	1.16587	9.04999	1.3508	2.84304	1.6403	1.53933	1.25558	1.38894	1.46936			-1.22643
Protein kinase C alpha type; PKC-A; PKC-alpha; EC=2.7.11.13; T497														-1.39057	-2.51302				3.04213								-1.37828		1.92849		2.24768				1.71477			-2.47374
Protein kinase C alpha type; PKC-A; PKC-alpha; EC=2.7.11.13; T638															-2.70726		1.95992		1.54717	-1.87404										-1.497		-1.86062	-1.31631	-2.08572	1.43867				1.56542
Protein kinase C alpha type; PKC-A; PKC-alpha; EC=2.7.11.13; Y658						-2.1898								-1.70022	-2.08623		-1.79964				1.93031		1.85024				-2.00969	-2.20217													-1.49844
Protein kinase C delta type; EC=2.7.11.13; Tyrosine-protein kinase PRKCD; EC=2.7.10.2; nPKC-delta; Contains: Protein kinase C delta type regulatory subunit; Contains: Protein kinase C delta type catalytic subunit; Sphingosine-dependent protein kinase-1; SDK1; S645						-2.24518	1.23736	1.74408	2.76104						-1.7055		1.97238	1.79215	3.89472	1.51799							-1.85099			2.28385	2.33723				2.64916	1.48484	1.55597	1.95316	1.40336
Protein kinase C delta type; EC=2.7.11.13; Tyrosine-protein kinase PRKCD; EC=2.7.10.2; nPKC-delta; Contains: Protein kinase C delta type regulatory subunit; Contains: Protein kinase C delta type catalytic subunit; Sphingosine-dependent protein kinase-1; SDK1; Y313			-1.97648		2.43357		-2.09692					-1.52226		1.81931								-2.13372	-1.21349	-1.64807	-1.42325			2.595	2.12439		3.78293				1.35529		-1.2248		1.39619	-1.62505	-1.82214	-1.47308	-1.69235
Protein kinase C epsilon type; EC=2.7.11.13; nPKC-epsilon; S350							-1.71686		1.99789												2.05626		1.89399		1.39486												-1.36077					1.69585
Protein kinase C epsilon type; EC=2.7.11.13; nPKC-epsilon; S368			1.47365				-1.42071		1.63235	1.28584		1.54615			-1.46381	1.96873					2.35014				1.45287		1.57396		1.38888					1.18796				1.25623		1.62307	1.23223	1.76501
Protein kinase C epsilon type; EC=2.7.11.13; nPKC-epsilon; S729							-2.53538												-1.72543	-1.93342													-1.7668
Protein kinase C epsilon type; EC=2.7.11.13; nPKC-epsilon; T566			1.29037					-5.61909			1.18883				-2.48919					-1.82948	1.71529	1.15642	1.36642	1.34122	1.14225							-3.48478	-1.4838				-1.25633	-2.17785		1.59648
Protein kinase C theta type; EC=2.7.11.13; nPKC-theta; S695										-1.34914				2.57098							1.57037	1.43389	1.31216		-1.19143			2.47554							-1.21593		-1.69354			1.60361	-1.24123	1.41628
Protein kinase C theta type; EC=2.7.11.13; nPKC-theta; T538	PKC-theta	T538	-1.9382		-1.55543	-1.94635	-1.52805	-4.78612	2.07189				-1.85671		-1.61256		-1.8074	-1.64769	-2.30697		2.14225	-3.33513	-4.67068		-1.92642		-2.58643		-1.77871		-1.66854	3.92695	-7.06889	-2.61545	-6.65469			-2.94402			-2.15633	-3.24419	-1.78287
Protein kinase C theta type; EC=2.7.11.13; nPKC-theta; Y90					-4.89336		-1.77587								-1.75899						1.68245				1.22124								-1.36983			-1.41514	-1.4076		1.39137			1.22611
Protein N-terminal glutamine amidohydrolase; EC=3.5.1.-; Protein NH2-terminal glutamine deamidase; N-terminal Gln amidase; Nt(Q)-amidase; WDYHV motif-containing protein 1; S171			-1.40372				-2.23929												-2.09715	-1.83702		-1.62292			-1.47868								-1.90438	-2.23788	-1.90058
Protein phosphatase 1 regulatory subunit 12A; 130 kDa myosin-binding subunit of smooth muscle myosin phosphatase; Myosin phosphatase-targeting subunit 1; Myosin phosphatase target subunit 1; PP1M subunit M110; Protein phosphatase myosin-binding subunit; T717				2.97752		1.98936	-2.00808				1.82376		1.44488				4.83432		-2.78126	-1.89946	1.85891									2.42186		2.33595	-1.75149		1.28495		-1.35857					1.26577
Protein phosphatase 1 regulatory subunit 12A; Myosin phosphatase-targeting subunit 1; Myosin phosphatase target subunit 1; Protein phosphatase myosin-binding subunit; S445	PPP1R12A	S445	-1.72572	2.12948	3.90538		1.9851	1.57868	5.28795	3.83887	1.6001	2.26013		11.5504	2.42063	5.87905	8.12808	3.00813	1.91813	2.60682	5.61402		1.70728			2.34902		7.97015	5.38921	6.93714	1.45421	7.00706	1.72157	3.72909	1.92144	2.7114	2.30664	2.80016			2.32622	2.14614
Protein phosphatase 1 regulatory subunit 12A; Myosin phosphatase-targeting subunit 1; Myosin phosphatase target subunit 1; Protein phosphatase myosin-binding subunit; T696			1.72215	3.34736					-2.13183	-5.16601	1.45158	1.66773	1.65979	5.43046			6.4719		-1.537	-2.46244	1.60155	1.46944		1.34097		3.0024	5.31171	4.98456	2.49218	6.87536	2.27586	3.92531			-1.24155	-1.43072	-1.4489					1.46982
Protein phosphatase 1 regulatory subunit 12A; Myosin phosphatase-targeting subunit 1; Myosin phosphatase target subunit 1; Protein phosphatase myosin-binding subunit; T853			-1.50168			-2.55449	-2.39302				-1.70615	-1.35246								-1.84498	-1.5032	-1.90239			-1.77625			-3.43716		2.54783							-2.39405			-1.71448	-2.29561	-1.61886	-1.52115
Protein polybromo-1; hPB1; BRG1-associated factor 180; BAF180; Polybromo-1D; S1453				3.95626			-1.93211	-2.57153		-2.45595	1.58665						3.37151		-1.77921	-2.04506	2.49439	1.66466			1.4222			2.26016		2.71536	-1.53133		-1.95517		-1.76882	-1.73085	-2.23078		-1.67383		-1.37053	1.51505
Protein polybromo-1; hPB1; BRG1-associated factor 180; BAF180; Polybromo-1D; S25				2.97489	3.22753	2.83018	-1.50358	-2.7786	-2.20879	-1.60514			1.50839	3.74613	1.97907	7.62989	5.72858		-2.19542	-1.58965	1.71599	1.81348		1.15212		2.65298		2.30248	2.30716	2.99358	2.15357	2.50964	-2.14902	-1.88161		-1.30087	-1.64588					1.81938
Protein polybromo-1; hPB1; BRG1-associated factor 180; BAF180; Polybromo-1D; S355	hPB1	S354		5.45594		2.84042	-1.67154		-1.60575				1.45817	5.70542	3.17614		7.8832		-1.43433	-1.47993	1.80609	1.34896	1.50486	1.25759		2.61763	5.05134	5.72052	9.06553	7.72624	8.42102						-1.43216				-1.31849	2.20477
Proteinase-activated receptor 2; PAR-2; Coagulation factor II receptor-like 1; G-protein coupled receptor 11; Thrombin receptor-like 1; Contains: Proteinase-activated receptor 2, alternate cleaved 1; Contains: Proteinase-activated receptor 2, alternate cleaved 2; Flags: Precursor; S384			-1.34879	-2.43111			1.49797					1.27675						1.53132			-1.71624											-4.73992						-1.43857				1.36774
Proteinase-activated receptor 2; PAR-2; Coagulation factor II receptor-like 1; G-protein coupled receptor 11; Thrombin receptor-like 1; Contains: Proteinase-activated receptor 2, alternate cleaved 1; Contains: Proteinase-activated receptor 2, alternate cleaved 2; Flags: Precursor; S387												1.15638	1.63741								-1.74965	1.16612			1.29995									2.11488	2.29125	1.31893			1.35086		1.45991
Protein-tyrosine kinase 2-beta; EC=2.7.10.2; Calcium-dependent tyrosine kinase; CADTK; Calcium-regulated non-receptor proline-rich tyrosine kinase; Cell adhesion kinase beta; CAK-beta; CAKB; Focal adhesion kinase 2; FADK 2; Proline-rich tyrosine kinase 2; Related adhesion focal tyrosine kinase; RAFTK; Y402							-1.79561			-2.40585		1.37637	1.8442	1.95577							-1.49231	1.7054	1.34033	1.29221	1.48824	2.47395					1.93537	-1.70201				-1.16568		1.18915		-1.3642	1.68291	1.53758	1.82594
Protein-tyrosine kinase 2-beta; EC=2.7.10.2; Calcium-dependent tyrosine kinase; CADTK; Calcium-regulated non-receptor proline-rich tyrosine kinase; Cell adhesion kinase beta; CAK-beta; CAKB; Focal adhesion kinase 2; FADK 2; Proline-rich tyrosine kinase 2; Related adhesion focal tyrosine kinase; RAFTK; Y580			-2.1971	2.05225	2.71575	2.56279				-4.67151			-2.24955					1.43065	-2.41285	-2.96071	-2.88385				-1.61317			1.84307	4.72685					-1.97808	-1.69197	-2.4906		-1.71129	-2.60131	-1.21539			-1.58805
Protein-tyrosine kinase 2-beta; EC=2.7.10.2; Calcium-dependent tyrosine kinase; CADTK; Calcium-regulated non-receptor proline-rich tyrosine kinase; Cell adhesion kinase beta; CAK-beta; CAKB; Focal adhesion kinase 2; FADK 2; Proline-rich tyrosine kinase 2; Related adhesion focal tyrosine kinase; RAFTK; Y881					2.04278				-1.77735		-1.17221										-1.79127	1.26451			1.26125	3.05634				2.28443	1.66578					-1.33377		-2.45839	-2.32048	-1.78624		1.38246
Proto-oncogene c-Fos; Cellular oncogene fos; G0/G1 switch regulatory protein 7; S362						2.16946		-3.12391			1.44491		1.39113		3.07508	2.31491					-2.3368	1.72959					3.03548	2.82789	4.01843					1.67259			-1.38929	-3.47838			1.53065	1.48402
Proto-oncogene c-Fos; Cellular oncogene fos; G0/G1 switch regulatory protein 7; T232							1.61694		-1.43592	-1.74806							1.63589				-2.00746						1.28209			1.91348	1.54631	-1.71709					3.00983			-1.78842
Proto-oncogene c-Fos; Cellular oncogene fos; G0/G1 switch regulatory protein 7; Y30						-1.64797	-1.9518				-1.4007		1.73659								-2.14564				1.38201		-1.92742						1.68051		1.62695		1.31701	1.69172		-1.71953
Proto-oncogene tyrosine-protein kinase Src; EC=2.7.10.2; Proto-oncogene c-Src; pp60c-src; p60-Src; S17										-1.74865							-2.17814	1.3935	-2.07019														-1.67914			-1.46706			-1.40334
Proto-oncogene tyrosine-protein kinase Src; EC=2.7.10.2; Proto-oncogene c-Src; pp60c-src; p60-Src; Y536														1.75207		1.79175	-1.9363	1.64486	1.70187		-1.88081			1.9019									1.40856	1.57854	1.51617						1.55847	1.49819
PTPRCAP S99				-3.08121	-2.55918	-1.93707					1.69851		1.92404	-2.67891	-2.99844	-4.4154					-1.9038			2.00394	1.47093	-5.79875	-1.95446		-2.39969			-3.60766	1.59653		2.13585					1.33346	1.48667	1.70307
PTPRCAP T113						2.63941		-2.90399	-1.67703		1.17824							-1.33023		-1.29491	-1.86301						2.74343	2.00834			3.8983						1.37172					1.40854
PTPRCAP Y64			-1.53666		1.38406				-2.7476						1.84953				-1.48364		-2.42143		-1.48151								2.35853	-1.42489		-2.12796	-2.1962		1.37737	-2.46175					-1.75773
Putative hexokinase HKDC1; EC=2.7.1.1; Hexokinase domain-containing protein 1; S772							-2.45956	-2.13546		-3.96879		2.15005						-1.70393	1.45031	-1.58984		2.2101												1.72871	1.44951							2.31144	2.24074
Putative RNA-binding protein 3; RNA-binding motif protein 3; RNPL; Y132			-1.3205				1.41156	6.46892	1.94958	4.58101	-1.50183	-1.78685	-2.41173					3.68546		1.37031	-2.10064	-2.07642	-1.34491		-2.09106				5.94522	3.6799		6.36965	2.2944	2.7003	1.90901	2.58089	1.25931	3.69043	2.04516	-1.95516	-1.73452	-1.61224	-2.30401
Putative RNA-binding protein 3; RNA-binding motif protein 3; RNPL; Y146												1.5692					-2.36202	1.90352			-1.90063											-3.82536	1.4642			-1.70294	1.42668					1.58662
Putative RNA-binding protein 3; RNA-binding motif protein 3; RNPL; Y151								-2.38323				1.72745	1.2693				-2.49907	-1.31026	1.23667		-1.57062	1.48625			1.36797			1.97931				-2.25187	-1.82031		1.59374						1.24222	1.82825	1.19849
Pyruvate kinase PKLR; EC=2.7.1.40; Pyruvate kinase 1; Pyruvate kinase isozymes L/R; R-type/L-type pyruvate kinase; Red cell/liver pyruvate kinase; S292				2.25481	2.20708	-1.82813								1.84594							-1.64966								-2.81951		4.03859	-1.45492			1.63532	1.28234	2.77803		-1.56421				-1.81841
Pyruvate kinase PKLR; EC=2.7.1.40; Pyruvate kinase 1; Pyruvate kinase isozymes L/R; R-type/L-type pyruvate kinase; Red cell/liver pyruvate kinase; T556							-1.8014		1.94311		1.39529	2.28886	-1.73157					1.48027																-2.26402				-3.00625		1.66446	1.9658	1.66096
Pyruvate kinase PKM; EC=2.7.1.40; Cytosolic thyroid hormone-binding protein; CTHBP; Opa-interacting protein 3; OIP-3; Pyruvate kinase 2/3; Pyruvate kinase muscle isozyme; Thyroid hormone-binding protein 1; THBP1; Tumor M2-PK; p58; S37								-2.44299										-1.52526			-1.83178	-1.27445										-2.01247				-1.58524	-1.39294				-1.48008		-1.39653
Pyruvate kinase PKM; EC=2.7.1.40; Cytosolic thyroid hormone-binding protein; CTHBP; Opa-interacting protein 3; OIP-3; Pyruvate kinase 2/3; Pyruvate kinase muscle isozyme; Thyroid hormone-binding protein 1; THBP1; Tumor M2-PK; p58; Y105									2.05573				-2.20579		-2.96495		-2.9366	2.19751		-2.05254	-1.8478	-2.0233			-2.55712		-2.01561					2.85608	1.7135			2.20171	-1.40246
Pyruvate kinase PKM; EC=2.7.1.40; Cytosolic thyroid hormone-binding protein; CTHBP; Opa-interacting protein 3; OIP-3; Pyruvate kinase 2/3; Pyruvate kinase muscle isozyme; Thyroid hormone-binding protein 1; THBP1; Tumor M2-PK; p58; Y390			-1.42275			-2.11067				2.49335	-1.33041			-1.40034		2.69515			2.55953		-1.78673	-1.73252				1.7484		-2.36537	-3.94363		1.8636	-1.90081		2.09592		1.46108	1.84932	2.70802	1.53095	-1.48342	-1.47776		-2.00725
Rab GDP dissociation inhibitor alpha; Rab GDI alpha; Guanosine diphosphate dissociation inhibitor 1; GDI-1; Oligophrenin-2; Protein XAP-4; Y333				-6.61639		-3.60406										-6.29551	-2.97335										-4.82441			-2.92655		-2.51597					-1.43113
Rab GDP dissociation inhibitor alpha; Rab GDI alpha; Guanosine diphosphate dissociation inhibitor 1; GDI-1; Oligophrenin-2; Protein XAP-4; Y93							1.40062			2.46375	-1.70771	1.72695	-1.67109				-2.77239	2.23667	4.72522				2.28031		-1.38312		-3.31528			-2.08525			2.81426		7.96104	2.70245	1.62597	2.62397			1.81151	1.46828
RAC-alpha serine/threonine-protein kinase; EC=2.7.11.1; Protein kinase B; PKB; Protein kinase B alpha; PKB alpha; Proto-oncogene c-Akt; RAC-PK-alpha; S129			-1.33973	-2.90454	-1.41707	-1.61976		-1.88641						-1.51308	-2.4327	-3.59871	-3.74398				-1.49835					-3.55439	-1.4105	-2.68219		-2.18281		-3.11969			1.93465	-1.34774							-1.4017
RAC-alpha serine/threonine-protein kinase; EC=2.7.11.1; Protein kinase B; PKB; Protein kinase B alpha; PKB alpha; Proto-oncogene c-Akt; RAC-PK-alpha; T308									2.81143		-1.60655	1.95307	1.88363					1.6926	7.15182								-2.00186					3.58052		1.7125	2.18717	2.42285						1.63401
RAC-alpha serine/threonine-protein kinase; EC=2.7.11.1; Protein kinase B; PKB; Protein kinase B alpha; PKB alpha; Proto-oncogene c-Akt; RAC-PK-alpha; T450				-2.6411		-1.44342		-2.30982	-2.10145	-1.55368						-4.54311		-3.38952	-1.93158	-2.18782												-2.63705	-3.00211	-1.32448	-2.37264		-1.43245	-1.76658	-1.62694				1.63182
RAC-gamma serine/threonine-protein kinase; EC=2.7.11.1; Protein kinase Akt-3; Protein kinase B gamma; PKB gamma; RAC-PK-gamma; STK-2; S120				2.65107	1.83493	2.94055		-5.32681	-1.98682	-2.68085					4.97585	1.6338	3.22656	-2.16722		-1.83929		1.77584	1.49037		1.2241		3.32235	1.90867		3.8355	2.7729			-2.44043	-2.32691		-1.75025	-2.12791	-3.95267	1.386	1.39034		1.81154
RAC-gamma serine/threonine-protein kinase; EC=2.7.11.1; Protein kinase Akt-3; Protein kinase B gamma; PKB gamma; RAC-PK-gamma; STK-2; T305						-1.77026	2.11554	2.89245	1.8238					1.97995	1.69741	2.81778			1.97253									-1.80146				2.64574					2.02379
RAC-gamma serine/threonine-protein kinase; EC=2.7.11.1; Protein kinase Akt-3; Protein kinase B gamma; PKB gamma; RAC-PK-gamma; STK-2; T447							-1.42171	-1.68592	-2.15199	-1.85985					1.78807	-2.25421		-2.59681	-3.23785	-2.02925	1.3259	1.50969	-1.25284		1.3306				-1.5848			-1.72533		-2.11033	-5.29453			-1.62083	-2.65179	1.23052
RAF proto-oncogene serine/threonine-protein kinase; EC=2.7.11.1; C-MIL; C-RAF; MIL proto-oncogene serine/threonine-protein kinase; RAF-1; Y341						-1.43851								1.32335		-2.13365			-1.74906															1.32044		1.31544	-1.45951				1.67619		1.68152
RAF proto-oncogene serine/threonine-protein kinase; EC=2.7.11.1; Proto-oncogene c-RAF; cRaf; Raf-1; S259					4.06423	3.96493			-1.85815	-4.51925				3.0548	5.05251	1.39691											5.38142		3.2641	4.92463		4.0061		-1.75921	-1.82582	-1.81105		-2.16839	-1.54523
RAF proto-oncogene serine/threonine-protein kinase; EC=2.7.11.1; Proto-oncogene c-RAF; cRaf; Raf-1; S338				-2.36485	-1.63152				-1.29306	-1.7734						-3.03433			-2.78061									-1.78089	-2.7034		-1.49636	-2.42134		-2.2036	-1.45506				-2.45992
RAF proto-oncogene serine/threonine-protein kinase; EC=2.7.11.1; Proto-oncogene c-RAF; cRaf; Raf-1; S43								-2.92821				1.29482	1.39437		2.15958							1.73461			1.52945										-1.9671			-3.61988		1.28886	1.52902	1.23547	2.07693
Rap1 GTPase-activating protein 1; Rap1GAP; Rap1GAP1; S441				-3.13414	-1.47517			-3.25146		-4.95004							-1.64355							-1.45491					-3.47152			-2.86254		-1.95982	-1.73895				-1.58845
Rap1 GTPase-activating protein 1; Rap1GAP; Rap1GAP1; S499			-1.51254			1.52464		-2.66802	-4.22956		-1.20728	-1.31818			1.70896			-2.48449	-3.34481	-2.60315	-1.425	-1.15596		1.15753			1.74749			1.68966		-2.30289		-2.05976	-1.58496	-2.16366	-2.14903	-2.18442			-1.11987
Rap1 GTPase-activating protein 1; Rap1GAP; Rap1GAP1; S525					1.46457	-1.74572	1.24355	-1.90132								-1.98004	-2.11955	-1.89936			-2.34519		-1.71646				-1.55897				1.69456	-1.90267					-1.37778	-3.28934		-1.76724	-1.76104	-1.4168
Ras association domain-containing protein 5; New ras effector 1; Regulator for cell adhesion and polarization enriched in lymphoid tissues; RAPL; T352				4.96229	2.32054		-1.12931	2.26791	-1.28096	1.43969				4.11938	1.51787	2.74503		1.36473		1.27281						2.70249	-1.39143	1.32439	2.39394			18.4075	1.2376	2.34698	1.24927	1.53476	1.22939
Ras association domain-containing protein 8; Carcinoma-associated protein HOJ-1; S105						-3.55662						1.53372		2.07904	3.56023						-1.72526	1.89212					-2.27521					2.81801		2.54339				1.71872	-1.75237	-1.36988		1.42154
Ras association domain-containing protein 8; Carcinoma-associated protein HOJ-1; S322			1.43061			2.34402		-2.96824				1.61496			2.06297							2.23304					4.05725	2.53133		3.43036	2.34721									1.55773	2.0305	1.4168	1.77598
Ras association domain-containing protein 8; Carcinoma-associated protein HOJ-1; S394					2.73556			-3.36261		-2.19937	-1.60301				4.0978			-2.0734	-2.43362			1.5458		-2.03102			2.20899	3.7413	3.03351				-1.45872		-1.93507							-1.32349	1.25047
Ras GTPase-activating-like protein IQGAP1; p195; S330			-2.06566				-1.1032	4.26664	-1.41386	4.78844	-3.17219	-3.98799	-3.40565	2.52234							-1.97816	-2.52409	-3.11211	-3.43148	-4.51401	1.63138	-1.95836		2.47188				1.29756	2.37287	1.2039	1.5726				-1.5377	-2.87996	-3.28415	-3.74453
Ras GTPase-activating-like protein IQGAP1; p195; S1443								-2.25798						2.99288	2.19607				-2.26111		-1.69053	1.73545					2.51546		2.32964				-2.61708	1.56945				1.26405
Ras GTPase-activating-like protein IQGAP1; p195; Y1510			1.22897	3.82294					-1.84382	1.62119	-1.57894	-1.44004	-1.1422		1.55348	3.77338	2.57896			1.49707	1.14597	-1.33033	1.47554		-1.36428					2.43543		4.49304		2.26483		4.39119		-1.84941		1.44015		-1.39701	-1.21564
Ras guanyl-releasing protein 3; Calcium and DAG-regulated guanine nucleotide exchange factor III; Guanine nucleotide exchange factor for Rap1; T133			2.26794	7.05496		-4.92959	1.22982	5.92021	-1.55879	3.49896	-1.74144						-1.78771		1.36722	1.40774	1.39595		1.79945				-2.36652				-2.23732	4.48165	2.10626	2.09341		2.39975	-1.15862			-1.49726
Ras-related C3 botulinum toxin substrate 1; Cell migration-inducing gene 5 protein; Ras-like protein TC25; p21-Rac1; Flags: Precursor; S71			-2.23203		3.18615	-2.01075			2.63013			1.77835		3.09159		5.90212		2.99417			-1.69413	1.44384		-1.71131	-1.67908			4.07255			2.8693	2.17621		2.7649		2.1993				-1.41802	1.373
Ras-related C3 botulinum toxin substrate 1; Cell migration-inducing gene 5 protein; Ras-like protein TC25; p21-Rac1; Flags: Precursor; T108			1.46072		-1.99356	-3.10856	1.19544	6.25379	3.17844	4.37306	-1.73262	1.53672				-2.4394	-1.98308	3.49501	6.00308		-1.37728	-1.1691	1.16549		-1.50859		-3.6916	-3.07451	-3.20844		-2.47304		7.35093	10.5056	7.29952	1.74617		3.5809	1.98055	-1.45377
Ras-related protein Rab-11A; Rab-11; YL8; Flags: Precursor; S177					1.84047		1.60156					1.30076	1.3715		1.98468						-1.46444		1.19298		1.18106							-2.13605	1.30168		1.35889		2.56567		-1.49213		2.09035	1.4433
Ras-related protein Rab-11A; Rab-11; YL8; Flags: Precursor; Y73					2.05496	2.42612		-3.2007				1.38342	1.45681		1.98796					-1.56092	-1.79187	2.13313	1.17093			2.07927	2.12779	3.83233		2.41854	2.04885			-1.56338				-2.79293			1.6416
Ras-related protein Rab-11A; Rab-11; YL8; Flags: Precursor; Y8						-2.43406	-1.61875				-1.34542			1.78545	-1.29566				1.89814	-1.75849	-1.31309	-1.50569	-1.28265	1.73864	-1.14543	1.77582	-1.67253							1.98078		1.7864			-1.92996	-1.38803
Ras-related protein Rab-14; S56								3.81855	1.89642	2.00162	-1.46039	-1.45835	-2.2015							2.21208	1.41578	-1.58934	-1.38828		-1.52339	-1.64537	-2.03446			1.87751							-1.5485			1.18539	-1.24606	-1.54982
Ras-related protein Rab-14; S97					-1.5053	-4.92604		1.93597	-1.28434			-1.42338	-1.53534	-5.09393		-3.0758	-3.57612			2.96759	1.22475	-1.2713				-3.51979	-5.25888	-2.08711	-2.93632		-3.99185	-3.66343		-1.28991	-1.1625		-1.16353	1.77649	1.58739		-1.88332	-1.4443	-1.32308
Ras-related protein Rab-14; Y8			-1.71475				-1.47736	4.74372	-1.30752	2.24026	-2.56169	-2.96706	-2.72284					1.14544	1.2231		-2.36725	-2.94772	-2.49288		-2.98936									2.78206			-1.23551		2.91089	-1.7005	-2.95026	-2.11746	-2.86065
Ras-related protein Rab-4A; T19			2.17245			-1.99492	1.71778	2.74617	-1.2731	5.18666		2.8786	1.52323					2.54726		1.35994	6.2106	2.1656	2.27733	7.48742			-2.90707					8.25466	2.37184		1.86225			1.96974		3.14124	2.94282	1.62416	2.72141
Ras-related protein Rab-5A; S123				-2.1582		-1.57464	2.08976	1.95443	-1.7095							-1.91668	-2.66464			1.5075						-2.07239	-1.73155	-3.73391	-2.17544	1.34216	-2.01017		-1.98825				-1.30003	2.29843				-1.56387
Ras-related protein Rab-5A; T202			2.38444		1.93091	1.9622		-1.41791	-1.69924	-2.92515					2.1958				-1.77503		1.59087							1.52262	-1.43592	2.93266		-3.2685		-2.43771	-1.77589	-2.76895		1.21149	-1.62493
Ras-related protein Rab-7a; S17			2.69025	3.35432	2.37855			3.60006			1.56902	1.45418		2.72508			1.29049	2.9699	2.25306	1.26719	4.53971	1.59589	1.4043	1.90196					2.22848		1.39737	47.4771		3.38769	2.41758	1.1886	1.37259	1.31708	1.21512	3.75667	2.21871	1.30681	1.55038
Ras-related protein Rab-7a; S72			-1.48135			-1.30679	-1.32727	2.54281	-2.62497	2.38877	-2.88342	-3.03063	-4.20196	-1.31403	-2.19461				1.38637		-2.26402	-2.72751	-1.66334	-1.76325	-4.36443		-1.78938	-2.17108				1.95645		2.65122			-1.18262			-2.1431	-2.90444	-2.35397	-2.72959
Ras-related protein Rab-7a; Y183			2.46952			2.2285			-1.72607	-2.71836	1.33973		1.27473							1.87364			1.19092											-1.94405			-1.80237	1.73609	1.54691			-1.21173	1.27175
Receptor-type tyrosine-protein kinase FLT3; EC=2.7.10.1; FL cytokine receptor; Fetal liver kinase-2; FLK-2; Fms-like tyrosine kinase 3; FLT-3; Stem cell tyrosine kinase 1; STK-1; CD_antigen=CD135; Flags: Precursor; Y591											-1.26628	-1.49429	-1.42332						1.49791		-1.34764	-2.06155		-1.56393										-1.71971				1.61847	1.74472	-1.23135	-1.60317	-2.01528	-1.17423
Receptor-type tyrosine-protein kinase FLT3; EC=2.7.10.1; FL cytokine receptor; Fetal liver kinase-2; FLK-2; Fms-like tyrosine kinase 3; FLT-3; Stem cell tyrosine kinase 1; STK-1; CD_antigen=CD135; Flags: Precursor; Y842								2.0814					1.19287		1.53889	-2.81778				2.40152	1.4285	1.80061	-1.16616					-8.49734	-4.88322	-4.74641	-2.68946					-1.86788		1.87743	1.6597				1.65804
Receptor-type tyrosine-protein kinase FLT3; EC=2.7.10.1; FL cytokine receptor; Fetal liver kinase-2; FLK-2; Fms-like tyrosine kinase 3; FLT-3; Stem cell tyrosine kinase 1; STK-1; CD_antigen=CD135; Flags: Precursor; Y955						2.63722				-1.80631		-1.44385			2.51815				-1.40503	1.71273	1.5174				2.01828									-2.45714	-1.69643	-1.97671		1.19026				-1.41254	1.41022
Receptor-type tyrosine-protein phosphatase C; EC=3.1.3.48; Leukocyte common antigen; L-CA; T200; CD_antigen=CD45; Flags: Precursor; S1297							1.84592				1.20979	1.34271	1.17355	1.52058								1.19572	1.21701		1.51057	-1.72511			-2.17837											1.56641			1.64588
Receptor-type tyrosine-protein phosphatase C; EC=3.1.3.48; Leukocyte common antigen; L-CA; T200; CD_antigen=CD45; Flags: Precursor; Y973			2.7122			-4.9888	2.6268	4.67293	1.60111	2.88443	1.5766	1.62432	2.07715					3.01859	2.09078	2.38702	2.99821	1.57446	1.49733	1.62086			-2.44167						1.59133	2.00367	3.27363	1.33796	1.86622	2.42612	1.98944	1.62435			2.35522
Receptor-type tyrosine-protein phosphatase C; EC=3.1.3.48; Leukocyte common antigen; L-CA; T200; CD_antigen=CD45; Flags: Precursor; Y1216					-1.90484	-2.9314		2.90453		1.99916		-1.50533	-1.16843								1.31336	-1.4263	-1.30345	-1.72828				-2.77155								1.32921						-2.04202
Regulatory-associated protein of mTOR; Raptor; p150 target of rapamycin (TOR)-scaffold protein; S792				-2.55788		-1.83695									1.89539		2.34856				1.17925			-2.74781			-1.78655			1.51894										1.53194		-1.64557	1.32248
Regulatory-associated protein of mTOR; Raptor; p150 target of rapamycin (TOR)-scaffold protein; S863									-1.90541	-2.3665		1.1369	1.65667						-1.41903		1.31377	1.2596			1.62648				-2.66451					-1.35641	-2.59712	-1.42008	-1.58305			1.55328			1.6155
Regulatory-associated protein of mTOR; Raptor; p150 target of rapamycin (TOR)-scaffold protein; T706				-2.38047	-1.94964		2.03381							-1.58969	1.35354	-2.6734				1.49299						-2.33681	-1.96914	-2.0605	-2.0646	1.57717	-1.76795	-2.32258		-1.18929	-2.16373	-2.23923	1.20819	1.84032	1.36995				1.5161
Rho GTPase-activating protein 17; Rho-type GTPase-activating protein 17; RhoGAP interacting with CIP4 homologs protein 1; RICH-1; S484									-1.60705		1.25757				1.79334	-2.484			-2.11994			1.53032		1.24049		-1.78115	-1.66769	-1.935	-1.9752	-2.94328				-1.40693	-2.20363			-3.13271		1.37132		-1.46372	1.37555
Rho GTPase-activating protein 17; Rho-type GTPase-activating protein 17; RhoGAP interacting with CIP4 homologs protein 1; RICH-1; S575			1.35689					-1.59607									2.07366	-2.62156	-1.50484		-1.21299		-1.56384														-1.61864					-1.7209	1.49039
Rho GTPase-activating protein 17; Rho-type GTPase-activating protein 17; RhoGAP interacting with CIP4 homologs protein 1; RICH-1; S674				-1.77363	-1.99857		-1.77249	-1.86003		-2.46703					2.07844	-1.84276		-2.29319	-2.56797		1.45904	1.60478			1.57082	-1.62827			-2.25827		-1.72917	-1.76517		-2.10026	-1.68238			-1.274	-1.51369		1.32558		1.61411
Rho GTPase-activating protein 6; Rho-type GTPase-activating protein 6; Rho-type GTPase-activating protein RhoGAPX-1; S673			-1.64044	2.12278	-1.64037			2.75166	2.64806		-1.79347	-1.4458	-1.81763			3.17414	2.08039		2.45723	3.81531	-1.54538	-1.18324	-2.11829	-2.26323	-1.33911		2.20334	-2.0955		4.3691	1.53722	9.15357	2.3239	2.58924		1.57043	2.72397	5.18164	2.0279	-1.58892		-2.27798
Rho GTPase-activating protein 6; Rho-type GTPase-activating protein 6; Rho-type GTPase-activating protein RhoGAPX-1; S754					2.47763				1.47337																			2.62602	2.94098				-2.11493		1.82012				1.5947
Rho GTPase-activating protein 6; Rho-type GTPase-activating protein 6; Rho-type GTPase-activating protein RhoGAPX-1; T368					-2.26183	-1.50587			1.79078	1.41943	1.56486			-3.62572	-3.04484		-4.34003						2.20982			-6.80972			-2.54647	-2.54688	-1.86023	-3.84558			1.79809	1.29685				1.47779		1.94386
Rho guanine nucleotide exchange factor 26; SH3 domain-containing guanine exchange factor; S222				-2.98952		-1.90726	-1.88444	-2.97196		-3.13827					-2.23123	-2.84668													2.30931	-2.16095	2.17444		-1.76843						1.36144
Rho guanine nucleotide exchange factor 26; SH3 domain-containing guanine exchange factor; S392								-5.27147		-3.24127		-1.41781			-1.96646		1.73888	-1.29102				-1.4443										-2.15388		-2.06838	1.95789				1.27644				-1.66667
Rho guanine nucleotide exchange factor 26; SH3 domain-containing guanine exchange factor; S419						-1.26238	1.26869		2.35413							2.0661	2.18954	1.34261	2.36787							2.40134		2.20948		2.42191	6.73099	2.32929			2.04717	2.08733		1.68792	-1.39163
Rho-associated protein kinase 2; EC=2.7.11.1; Rho kinase 2; Rho-associated, coiled-coil-containing protein kinase 2; Rho-associated, coiled-coil-containing protein kinase II; ROCK-II; p164 ROCK-2; S1137															-2.44597					-1.65425												-2.32563	-1.49667	-1.90589	1.46912		-1.14098
Rho-associated protein kinase 2; EC=2.7.11.1; Rho kinase 2; Rho-associated, coiled-coil-containing protein kinase 2; Rho-associated, coiled-coil-containing protein kinase II; ROCK-II; p164 ROCK-2; S1374						-3.78421	-1.48066								-1.93084			-1.31436												1.23639	2.09693		-1.87116						-1.33809
Rho-associated protein kinase 2; EC=2.7.11.1; Rho kinase 2; Rho-associated, coiled-coil-containing protein kinase 2; Rho-associated, coiled-coil-containing protein kinase II; ROCK-II; p164 ROCK-2; Y722								-3.19264	1.91089			-1.66912						1.69323			1.69408	-1.35918							2.35383						2.59178					1.37783	-1.65434
Ribonuclease UK114; EC=3.1.-.-; 14.5 kDa translational inhibitor protein; p14.5; Heat-responsive protein 12; UK114 antigen homolog; S2			1.76695					2.40626	2.60231									2.28673	4.63265		2.85768														2.74738	3.65783		1.74184				1.77224
Ribonuclease UK114; EC=3.1.-.-; 14.5 kDa translational inhibitor protein; p14.5; Heat-responsive protein 12; UK114 antigen homolog; Y110																					2.42507				-1.59484		-2.23197						-1.7067		-1.79166	2.14366		-1.32197		2.56531		1.7758
Ribonuclease UK114; EC=3.1.-.-; 14.5 kDa translational inhibitor protein; p14.5; Heat-responsive protein 12; UK114 antigen homolog; Y21			-1.8731			-2.74063	-1.97306					-1.85873	-1.42508	1.84947			2.82055	-1.68752	-2.47858			-2.38803		-1.21752	-2.03349				1.71097		3.50779						-1.38048	-3.10355		-1.49691	-2.05325	-1.59268	-1.71208
Ribosomal protein S6 kinase 2 alpha; EC=2.7.11.1; MAP kinase-activated protein kinase 1; MAPK-activated protein kinase 1; MAPKAP kinase 1; MAPKAPK-1; Ribosomal protein S6 kinase II alpha; S6KII-alpha; p90-RSK; S363			1.49622				-1.37606			-2.1628	1.38486		1.49756		-1.7989	-4.33838		-1.32404			2.07728		1.39024	1.26697	1.43599		1.43964		1.65509	-2.65307		-2.81781	-1.61455		-1.75496		-1.20975	-1.36307	-1.29063			1.73893
Ribosomal protein S6 kinase alpha-1; S6K-alpha-1; EC=2.7.11.1; 90 kDa ribosomal protein S6 kinase 1; p90-RSK 1; p90RSK1; p90S6K; MAP kinase-activated protein kinase 1a; MAPK-activated protein kinase 1a; MAPKAP kinase 1a; MAPKAPK-1a; Ribosomal S6 kinase 1; RSK-1; S380						-4.30424	-1.4097	2.16712	2.03661			-1.47322	-1.76047	-4.08596	-3.13217						1.60443	-1.37634	1.3398		-2.17946		-2.96319	-3.59758	-3.05312			-1.96711		1.95981	2.33027	1.55794		2.11891		-1.34362
Ribosomal protein S6 kinase alpha-1; S6K-alpha-1; EC=2.7.11.1; 90 kDa ribosomal protein S6 kinase 1; p90-RSK 1; p90RSK1; p90S6K; MAP kinase-activated protein kinase 1a; MAPK-activated protein kinase 1a; MAPKAP kinase 1a; MAPKAPK-1a; Ribosomal S6 kinase 1; RSK-1; T359							-1.98871				2.55585		1.8594						-2.65819	-1.23897			2.04452										-2.15464	-2.25428			-1.30816		1.56264			1.88459
Ribosomal protein S6 kinase alpha-3; S6K-alpha-3; EC=2.7.11.1; 90 kDa ribosomal protein S6 kinase 3; p90-RSK 3; p90RSK3; Insulin-stimulated protein kinase 1; ISPK-1; MAP kinase-activated protein kinase 1b; MAPK-activated protein kinase 1b; MAPKAP kinase 1b; MAPKAPK-1b; Ribosomal S6 kinase 2; RSK-2; pp90RSK2; S369			1.19776				-1.42857				1.36379	1.16607									2.15079	1.3686											-1.47183		-1.69097	-1.37291	-1.61208				1.60855	1.30133
Ribosomal protein S6 kinase alpha-3; S6K-alpha-3; EC=2.7.11.1; 90 kDa ribosomal protein S6 kinase 3; p90-RSK 3; p90RSK3; Insulin-stimulated protein kinase 1; ISPK-1; MAP kinase-activated protein kinase 1b; MAPK-activated protein kinase 1b; MAPKAP kinase 1b; MAPKAPK-1b; Ribosomal S6 kinase 2; RSK-2; pp90RSK2; S386							-1.79241	2.90255	-1.79756	1.55296	-1.31231	-1.33661	-1.31009			2.58603					-1.20118	-1.7423			-1.52618									1.57437	1.25754		-2.51754		1.75341	-1.23599	-2.07319		-2.11488
Ribosomal protein S6 kinase alpha-5; S6K-alpha-5; EC=2.7.11.1; 90 kDa ribosomal protein S6 kinase 5; Nuclear mitogen- and stress-activated protein kinase 1; RSK-like protein kinase; RSKL; S376			-1.90611				-1.64409			1.43565	-1.49173									-1.45673		-1.9213			-1.89097								2.99054			1.66704					-1.55532	-1.73058	-1.65555
Ribosomal protein S6 kinase alpha-5; S6K-alpha-5; EC=2.7.11.1; 90 kDa ribosomal protein S6 kinase 5; Nuclear mitogen- and stress-activated protein kinase 1; RSK-like protein kinase; RSKL; S758						2.52032			-2.18211	-2.82774		1.31576		5.37163			5.27874			-1.49139	1.5179		1.64131	1.2927	1.13443	1.94216	4.58765	4.12315	2.51039	6.4854	1.54539	2.749	-1.61336				-1.76384		1.25207			1.52355
Ribosomal protein S6 kinase alpha-5; S6K-alpha-5; EC=2.7.11.1; 90 kDa ribosomal protein S6 kinase 5; Nuclear mitogen- and stress-activated protein kinase 1; RSK-like protein kinase; RSKL; T581	S6Ka5	T572	1.5285	11.4858	2.26761		1.7718	5.35573	1.82623	3.28079	1.58675	1.61967	2.27358	3.03329	1.88267	3.69752	6.99928	2.05721	2.07803	1.41386	4.59936	1.54874	2.01413	2.16763	1.31849		1.8831	1.7169	1.48364	2.79915	4.14373	6.41925	3.42168	1.4542	1.75621	4.51214	1.43464	3.59947	4.40196	1.8159	1.75931	1.41749	1.79304
Ribosomal protein S6 kinase beta-1; S6K-beta-1; S6K1; EC=2.7.11.1; 70 kDa ribosomal protein S6 kinase 1; P70S6K1; p70-S6K 1; Ribosomal protein S6 kinase I; Serine/threonine-protein kinase 14A; p70 ribosomal S6 kinase alpha; p70 S6 kinase alpha; p70 S6K-alpha; p70 S6KA; S394			1.40985	3.36677	6.34698		-1.80201	-1.54091	-2.14888		1.81976	-1.70809	1.57439	1.87289	2.38524		5.09047		-2.43159	-1.52843	1.98219	1.57038	1.51699	1.3305			3.99803	3.82682	4.98854	4.4859	3.7183		-2.0542				-1.4631		-2.25688			2.02204
Ribosomal protein S6 kinase beta-1; S6K-beta-1; S6K1; EC=2.7.11.1; 70 kDa ribosomal protein S6 kinase 1; P70S6K1; p70-S6K 1; Ribosomal protein S6 kinase I; Serine/threonine-protein kinase 14A; p70 ribosomal S6 kinase alpha; p70 S6 kinase alpha; p70 S6K-alpha; p70 S6KA; T252			-1.37881			-2.50196	1.43263	2.7857	5.90419	3.24792			-1.5121	2.74931	-1.27752	3.14517	2.00488	2.05491			1.61604	-1.76604	-1.70583		-1.50577	2.36184			1.42719			3.13356	1.26445		1.10958	1.5893	1.47614	2.37887	3.50104			-1.2529
Ribosomal protein S6 kinase beta-1; S6K-beta-1; S6K1; EC=2.7.11.1; 70 kDa ribosomal protein S6 kinase 1; P70S6K1; p70-S6K 1; Ribosomal protein S6 kinase I; Serine/threonine-protein kinase 14A; p70 ribosomal S6 kinase alpha; p70 S6 kinase alpha; p70 S6K-alpha; p70 S6KA; T412			-1.37173		1.9338			3.61851		1.68934	-1.79188	-1.55324	-1.67987			3.88887	3.29453		3.52553		-1.55672	-1.97094			-1.64748					2.47569	2.57333		2.58953	3.3345		1.53719	1.2808		1.74902	-1.477	-2.2587	-1.84272	-2.09535
RNA demethylase ALKBH5; EC=1.14.11.-; Alkylated DNA repair protein alkB homolog 5; Alpha-ketoglutarate-dependent dioxygenase alkB homolog 5; S296				3.74468	3.33942	3.48233	-1.71538	-3.37252	-2.89361	-4.07467		1.26223		3.30409	1.96697	2.62978	4.8442		-2.58696	-1.43147	1.3149	1.54536	1.74585			2.78258	1.82097	7.07009	3.07811	4.24409	2.04739	2.5036	-2.57433	-2.17375		-1.76899	-2.11079	-1.32157			-1.40976	1.73948
RNA demethylase ALKBH5; EC=1.14.11.-; Alkylated DNA repair protein alkB homolog 5; Alpha-ketoglutarate-dependent dioxygenase alkB homolog 5; S384							-1.55031	-1.65647			1.80619	1.38021				-1.81624	2.26957		-1.80151	-1.68593	2.71136						2.23314	1.73725		2.76583			-2.38405	-2.0527	-1.77462		-1.70927		-1.42329			1.5747
RNA demethylase ALKBH5; EC=1.14.11.-; Alkylated DNA repair protein alkB homolog 5; Alpha-ketoglutarate-dependent dioxygenase alkB homolog 5; S64			-2.07617					-2.65759		-1.58058									-6.8214	-2.15911	-2.05732												-2.82012	-2.15152		-1.46971	1.32357	-1.56887
Secretory carrier-associated membrane protein 4; Secretory carrier membrane protein 4; T194							-2.00537		-1.98638	-1.99605			1.34982						-1.84759		-2.2574	1.50499		1.13961			2.04949					-2.72926								-1.4032	1.48427
Serine/arginine-rich splicing factor 1; Alternative-splicing factor 1; ASF-1; Splicing factor, arginine/serine-rich 1; pre-mRNA-splicing factor SF2, P33 subunit; S199								-2.36647		-1.87371		1.4724		-2.08695			-2.25216				-2.02095								2.02024			-4.55929	-1.41508	-1.61067	-1.49117	-1.77572			-1.35038		1.47479	1.29545
Serine/arginine-rich splicing factor 1; Alternative-splicing factor 1; ASF-1; Splicing factor, arginine/serine-rich 1; pre-mRNA-splicing factor SF2, P33 subunit; S205							1.21163		-2.22037				1.43468			-1.69028		-1.91279			-2.023			1.2809	1.23996	1.63597						-3.47315				-1.37636	2.09756	-1.78418	-1.8304	-1.89415	1.38038	1.41151
Serine/arginine-rich splicing factor 1; Alternative-splicing factor 1; ASF-1; Splicing factor, arginine/serine-rich 1; pre-mRNA-splicing factor SF2, P33 subunit; S227					2.40738	2.35371		-3.16575		-2.81795	1.32897	1.43706	2.05017				1.78307	-1.8506	-1.96164	-1.71305	-1.62627	1.76741	1.31038		1.39194	4.2987	3.3897	2.3579	3.24052	2.83195	4.34341						1.42591	1.22174				1.66201	1.66818
Serine/threonine-protein kinase 10; EC=2.7.11.1; Lymphocyte-oriented kinase; S13														1.38408	-1.73336						-2.0332						-1.56331					-1.98959	2.34736	2.25992	2.14214	1.45687		1.52034
Serine/threonine-protein kinase 10; EC=2.7.11.1; Lymphocyte-oriented kinase; S191				4.20141	4.88936	1.90412		2.24804		3.92992				2.75977	3.09994	4.2811	2.80507	3.6665	1.93877	2.59348							1.77213	5.17993	4.90552		4.09491	23.9804	2.84273		1.68904	2.21066	1.46916	1.71179	1.51641
Serine/threonine-protein kinase 10; EC=2.7.11.1; Lymphocyte-oriented kinase; S438							-2.27409			-2.85737			1.5179					-1.6304			-1.85175	1.31026														-1.19137						1.64053
Serine/threonine-protein kinase B-raf; EC=2.7.11.1; Proto-oncogene B-Raf; p94; v-Raf murine sarcoma viral oncogene homolog B1; S365				-3.10011			-2.65255	-2.19101	-1.85295	-2.43245						-3.75623		-2.23177		-1.45563	-1.71684	1.5573	-1.2946									-1.99186				-1.34769		-1.46748				1.81474	1.44091
Serine/threonine-protein kinase B-raf; EC=2.7.11.1; Proto-oncogene B-Raf; p94; v-Raf murine sarcoma viral oncogene homolog B1; S602					2.09767	-1.97181		1.65106	-1.3316	1.30719	-2.03043	-1.79214	-1.68425	1.84046		1.96268			3.92119		-1.64448	-1.6583	-1.23465		-1.84915		-1.64136					3.80859	2.27306	4.07984		2.39201	-1.21492					-1.49048	-1.68605
Serine/threonine-protein kinase B-raf; EC=2.7.11.1; Proto-oncogene B-Raf; p94; v-Raf murine sarcoma viral oncogene homolog B1; T599			-1.48138	1.9089	1.85705			1.44481		3.07634	-2.5686	-1.5893	-2.32736				1.97781	1.71864			-1.69421	-2.09855	-1.45877				-1.62654		-2.40837		1.86049	2.6318				2.25801				-1.67453	-1.57316	-1.79854	-1.64375
Serine/threonine-protein kinase B-raf; EC=2.7.11.1; Proto-oncogene B-Raf; Proto-oncogene c-Rmil; Serine/threonine-protein kinase Rmil; S446					-2.83597			-1.40485				1.6326		-2.73232	-1.65771	-7.39729	-7.45762		-1.4789		-1.70802		1.64973	1.89087							-4.74299	-7.5618	-2.13851	-2.5202	-1.61704	-1.9175			-1.44664	1.72537	2.13104	1.69241
Serine/threonine-protein kinase B-raf; EC=2.7.11.1; Proto-oncogene B-Raf; Proto-oncogene c-Rmil; Serine/threonine-protein kinase Rmil; T753	B-raf	T767						2.38985	1.9074	1.95041	-1.68351			2.82303	1.8895	10.2607		2.14538	2.75756				-1.99034		-1.61386	2.99407			7.10921	3.08445		21.3482	1.5676		1.52512	2.36757	1.73183		1.42557			-1.42104
Serine/threonine-protein kinase Chk2; EC=2.7.11.1; CHK2 checkpoint homolog; Cds1 homolog; Hucds1; hCds1; Checkpoint kinase 2; S516						-3.8078	-1.94338		2.48401									1.6371	2.55847	3.54285						2.08774	2.18321	1.38045			-3.78542	-3.59126	2.14621	1.97716	4.0326	2.30351	5.56706	2.68337	2.54527
Serine/threonine-protein kinase Chk2; EC=2.7.11.1; CHK2 checkpoint homolog; Cds1 homolog; Hucds1; hCds1; Checkpoint kinase 2; T387						-2.84294	1.28764	2.4702		1.60816	-1.45028						-1.99424	2.20899	3.99937	2.12036		1.72922	1.34014	-1.43584	-3.30931		-5.07446			-2.48855				1.9706	3.51916	3.21705	2.11231		-1.96683	1.26081	1.61167	1.65358
Serine/threonine-protein kinase Chk2; EC=2.7.11.1; CHK2 checkpoint homolog; Cds1 homolog; Hucds1; hCds1; Checkpoint kinase 2; T68									1.58229									1.37568	1.51253															-1.868	1.46954	-1.41738	1.53643	1.47447
Serine/threonine-protein kinase D1; EC=2.7.11.13; Protein kinase C mu type; Protein kinase D; nPKC-D1; nPKC-mu; S738				-2.23878	1.77562		1.67646	-1.69216		-2.24725							-1.96287		-2.34514		-1.83601			-1.67555	-1.87104				1.92291					1.8767		2.06183	-1.38896					1.47409
Serine/threonine-protein kinase D1; EC=2.7.11.13; Protein kinase C mu type; Protein kinase D; nPKC-D1; nPKC-mu; S910							-1.99523	-1.9252		-2.05994				-1.74723	-2.30211	-3.38827	-2.28739	-1.53547	1.78616	-1.35849	-1.82684						-2.31636			-3.04676		-2.97645				-1.57742	-1.28868		1.50653			1.53191
Serine/threonine-protein kinase D1; EC=2.7.11.13; Protein kinase C mu type; Protein kinase D; nPKC-D1; nPKC-mu; Y463						1.59909		-2.28063											1.65309	1.80207											2.70168	-2.39083			2.00618	1.25742	3.60068
Serine/threonine-protein kinase MARK2; EC=2.7.11.1; EC=2.7.11.26; ELKL motif kinase 1; EMK-1; MAP/microtubule affinity-regulating kinase 2; PAR1 homolog; PAR1 homolog b; Par-1b; Par1b; s212					-2.61803			-3.51476	2.16982						-2.07588		-3.80834									-3.36678				-2.1251		-2.0119			2.42045		2.25074
Serine/threonine-protein kinase MARK2; EC=2.7.11.1; EC=2.7.11.26; ELKL motif kinase 1; EMK-1; MAP/microtubule affinity-regulating kinase 2; PAR1 homolog; PAR1 homolog b; Par-1b; Par1b; T208	MARK2	T175	2.74663		2.88286		1.95051	9.22406	1.56267	4.16394		1.87178	1.70734		3.12818	1.84982	1.79549	1.58549	1.36697	2.1928	2.78065	1.8149	1.47789	2.2371					2.04095			7.5286	1.53947	1.99178	1.56863	1.9939		1.56424	1.34793	1.55859	1.8094	1.77674	1.81486
Serine/threonine-protein kinase MARK2; EC=2.7.11.1; EC=2.7.11.26; ELKL motif kinase 1; EMK-1; MAP/microtubule affinity-regulating kinase 2; PAR1 homolog; PAR1 homolog b; Par-1b; Par1b; T596								-3.40408		-2.5775
Serine/threonine-protein kinase mTOR; EC=2.7.11.1; FK506-binding protein 12-rapamycin complex-associated protein 1; FKBP12-rapamycin complex-associated protein; Mammalian target of rapamycin; mTOR; Mechanistic target of rapamycin; Rapamycin and FKBP12 target 1; Rapamycin target protein 1; S1261				1.54813	2.71087		1.30801	2.44987		4.75075	-2.09465	-2.04392	-1.88928	1.84031	1.16732	7.94666		1.2907	1.25783	1.33423		-1.86434	-2.17783		-2.03846			1.85422			1.66545	6.32453	1.61727	3.32639	2.2023	1.98224	1.29377	1.46609			-1.87157	-1.82553	-1.55458
Serine/threonine-protein kinase mTOR; EC=2.7.11.1; FK506-binding protein 12-rapamycin complex-associated protein 1; FKBP12-rapamycin complex-associated protein; Mammalian target of rapamycin; mTOR; Mechanistic target of rapamycin; Rapamycin and FKBP12 target 1; Rapamycin target protein 1; S2448					2.7873							-1.33355			6.2727		4.05928				-1.44821		-1.38132	-3.31094			2.72311		2.45259		3.50399			1.56462		2.05029
Serine/threonine-protein kinase mTOR; EC=2.7.11.1; FK506-binding protein 12-rapamycin complex-associated protein 1; FKBP12-rapamycin complex-associated protein; Mammalian target of rapamycin; mTOR; Mechanistic target of rapamycin; Rapamycin and FKBP12 target 1; Rapamycin target protein 1; S2481					1.84952					-1.52424		1.77066	1.51839		4.26878		2.27637				1.37224	2.55992	1.64427		1.61804					2.39578			2.42749			1.59972	1.73681		-2.44371	1.55727	1.8883
Serine/threonine-protein kinase PAK 1; EC=2.7.11.1; Alpha-PAK; p21-activated kinase 1; PAK-1; p65-PAK; S199						-1.88611	1.58512		1.63045										1.87969								-1.60099						1.94745	1.70347
Serine/threonine-protein kinase PAK 1; EC=2.7.11.1; Alpha-PAK; p21-activated kinase 1; PAK-1; p65-PAK; T423								-1.99876		-1.99218					1.85235					-2.06591								-2.06945	-1.47992		-1.98318			-1.67957	-2.22289				-1.6595
Serine/threonine-protein kinase PAK 1; EC=2.7.11.1; Alpha-PAK; p21-activated kinase 1; PAK-1; p65-PAK; Y285				-2.25503						-2.41898						-2.18555			-3.1754	-1.4027				-1.98201						2.22825			1.38329			1.40249	-1.32967				1.35071	-1.58078
Serine/threonine-protein kinase PAK 2; EC=2.7.11.1; Gamma-PAK; PAK65; S6/H4 kinase; p21-activated kinase 2; PAK-2; p58; Contains: PAK-2p27; p27; Contains: PAK-2p34; p34; C-t-PAK2; S141															2.338		1.73499										-1.66574		-1.54658				-2.17779		-3.27596		1.5314	-1.59604	-2.16156
Serine/threonine-protein kinase PAK 2; EC=2.7.11.1; Gamma-PAK; PAK65; S6/H4 kinase; p21-activated kinase 2; PAK-2; p58; Contains: PAK-2p27; p27; Contains: PAK-2p34; p34; C-t-PAK2; S197			1.3674		2.5019					1.4988		1.27852	1.27398	6.47166	3.82618		2.65153					1.83564			1.19826		1.77706			3.72708	2.29977	2.04207								1.5336	1.54918		2.2407
Serine/threonine-protein kinase PAK 4; EC=2.7.11.1; p21-activated kinase 4; PAK-4; S181						1.57928		-4.5743			1.15757		1.27308		2.16382					-1.88856	-1.18332	1.49352					2.18226		-2.31227	2.26602		-3.75282									1.30396		1.48676
Serine/threonine-protein kinase PAK 4; EC=2.7.11.1; p21-activated kinase 4; PAK-4; S474			2.38183	3.7505	3.59095	-1.87473	1.45308	5.69222	2.35243	4.36092	1.57897	3.09383	2.91279	2.26219	1.87549	4.20918		2.87278	4.67913	1.34672	3.886	2.44057	2.15368	2.71728	1.69953	1.77444	1.21685	2.25206	2.86293	1.68224		15.4168	2.03486	2.62298	2.53404	2.14961	1.58437	1.95084	2.06294	2.9061	2.41961	2.74139	3.18381
Serine/threonine-protein kinase PAK 4; EC=2.7.11.1; p21-activated kinase 4; PAK-4; S99			-1.36562				1.36319											-1.86018			-1.44118	1.34821	-1.41324	-2.3057			1.38567												1.33643		1.26549
Serine/threonine-protein kinase pim-1; EC=2.7.11.1; S261						-3.06638		6.24687	4.50512	2.50133				2.50249	-1.28099	1.46694	-3.26331	1.86096	5.29435	1.36282						4.47079	-2.83081	-1.82859				5.77257	1.97089	3.19488	1.8358	1.586	-1.55671	2.71797	1.48131
Serine/threonine-protein kinase pim-1; EC=2.7.11.1; S8						-2.15304		2.05297	-1.38753	1.40397	-1.48626	-2.21946	-1.92696			2.00526				1.34637		-1.33238			-2.51767			2.6905			-2.25982	7.02385		4.0218	1.16474	3.48616	-1.19713						-1.69076
Serine/threonine-protein kinase pim-1; EC=2.7.11.1; S98			1.39913	4.11865	1.50888				-1.28345		-1.87961	-2.10231	-2.79723	2.85407		3.03444	1.19664		2.5707	1.24026		-1.47784	-1.59857	-1.48378	-2.2194	1.39327		1.51181		1.18284	-1.55003	7.50299		2.46087		2.76376	-1.26614		2.62862			-1.6448	-1.59763
Serine/threonine-protein kinase pim-1; EC=2.7.11.1; Y218			1.62626	1.91119		-4.7129	-1.39645	2.70657			-1.39068	1.65652	1.7958			1.81921	-3.32456	-1.29646	1.84414		1.46642											2.2619		2.07048	1.7864	1.61041	-1.70466			-1.37801
Serine/threonine-protein kinase pim-2; EC=2.7.11.1; Pim-2h; S204			1.36241	-2.4276			1.24275	-2.76689		-2.523					1.78197			-2.12498	-2.67518			1.42514					1.36336	1.86541	1.55875			-1.67981		-1.65527	-2.07747								1.32268
Serine/threonine-protein kinase pim-2; EC=2.7.11.1; Pim-2h; T195			-2.72508	-3.01965	1.60203	-3.64352	1.28069			-2.11338	-1.47542		-1.37837							1.35163		-1.52827		-1.256	-1.66969						2.50118			-2.24945	-1.72621	-1.32648				-1.56466			-1.32266
Serine/threonine-protein kinase STK11; EC=2.7.11.1; Liver kinase B1; LKB1; hLKB1; Renal carcinoma antigen NY-REN-19; Flags: Precursor; S307				3.24035		-2.43057		2.17397			-1.70343	-1.66866		4.13418				2.08102				-1.49312	-1.57676		-1.98433			2.54711				6.59241		3.20638		2.38455	-1.44048		-1.47395				-1.4042
Serine/threonine-protein kinase STK11; EC=2.7.11.1; Liver kinase B1; LKB1; hLKB1; Renal carcinoma antigen NY-REN-19; Flags: Precursor; S428					2.11897	-4.3357				1.69449					2.79833										-1.90507			2.84162							-1.92669				-2.09024
Serine/threonine-protein kinase STK11; EC=2.7.11.1; Liver kinase B1; LKB1; hLKB1; Renal carcinoma antigen NY-REN-19; Flags: Precursor; T189			1.3784	3.26573	1.41621						-2.04528	-1.59799	-2.68284	3.65448		3.97415						-1.48661			-2.64428	-1.94127	-1.49663		1.99506			3.9112											-1.35006
Serine/threonine-protein kinase TAO1; EC=2.7.11.1; Kinase from chicken homolog B; hKFC-B; MARK Kinase; MARKK; Prostate-derived sterile 20-like kinase 2; PSK-2; PSK2; Prostate-derived STE20-like kinase 2; Thousand and one amino acid protein kinase 1; TAOK1; hTAOK1; S554			-1.53995		2.47996	-1.59211	2.41846	4.49163								3.07612		2.92412			-1.91889	-1.35324		-1.81475	-1.28825	1.59109		1.90564	2.62342	2.01478		3.72944		1.81864	2.4378	2.62528			2.09551	-1.50062
Serine/threonine-protein kinase TAO1; EC=2.7.11.1; Kinase from chicken homolog B; hKFC-B; MARK Kinase; MARKK; Prostate-derived sterile 20-like kinase 2; PSK-2; PSK2; Prostate-derived STE20-like kinase 2; Thousand and one amino acid protein kinase 1; TAOK1; hTAOK1; T643				-2.16985			1.35561	-2.16472		-3.20581	-1.16626		1.18629		1.86172			-2.18952	-2.29298		-1.36688					1.55916					2.86705			-2.47958	-1.18338	-1.44859	1.84238		-1.9795		1.23616
Serine/threonine-protein kinase TAO1; EC=2.7.11.1; Kinase from chicken homolog B; hKFC-B; MARK Kinase; MARKK; Prostate-derived sterile 20-like kinase 2; PSK-2; PSK2; Prostate-derived STE20-like kinase 2; Thousand and one amino acid protein kinase 1; TAOK1; hTAOK1; T785				2.02983			-1.65927	-2.76633	-1.67928		-1.20745		1.30876		1.59788	-4.99061			-1.16327	-1.6036	-2.01442	1.43538					2.17647	2.54847			1.94725	-2.64976				-1.40947				-1.37798	1.32395
Serine/threonine-protein kinase TBK1; EC=2.7.11.1; NF-kappa-B-activating kinase; T2K; TANK-binding kinase 1; S172								-6.45684	-1.72261				1.46524		2.2158	-1.69266	-1.85758				-1.47917	1.35435	1.26942				1.95982			1.24864	2.53596	-2.34111				-1.30078			-1.68309	-1.38858
Serine/threonine-protein kinase TBK1; EC=2.7.11.1; NF-kappa-B-activating kinase; T2K; TANK-binding kinase 1; S716				-2.36885		-2.43815	1.69525			2.44366	-1.27782	-1.64605				-1.90747				3.39166		-1.4108				-2.08148	-2.49343		-2.17159				1.43312				-1.28551				-1.45143		-1.37712
Serine/threonine-protein kinase TBK1; EC=2.7.11.1; NF-kappa-B-activating kinase; T2K; TANK-binding kinase 1; Y153					1.8328		1.45525		-2.26578						2.37555					1.45636	-1.70655									2.07084		-1.8083			1.24771		2.35959		-2.00057	-1.37092		1.33071
Serine/threonine-protein phosphatase 2A 56 kDa regulatory subunit delta isoform; PP2A B subunit isoform B'-delta; PP2A B subunit isoform B56-delta; PP2A B subunit isoform PR61-delta; PP2A B subunit isoform R5-delta; S60						-4.64742	1.27596	1.99495			-2.03344	-2.12401	-2.4238				-2.25138	1.64515		3.71234		-1.59486	-1.84499	-2.17431	-2.74848		-1.94031					7.25088		1.98798		1.54163	1.28337		1.48553		-1.57643	-1.76456	-1.98521
Serine/threonine-protein phosphatase 2A 56 kDa regulatory subunit delta isoform; PP2A B subunit isoform B'-delta; PP2A B subunit isoform B56-delta; PP2A B subunit isoform PR61-delta; PP2A B subunit isoform R5-delta; S573	PPP2R5D	S598		3.07202	2.13492		1.63989	8.79775	1.47349	6.11376		1.3982		1.67319	2.44855	3.09453	2.16701	2.99476	2.12311	3.03649	3.0778	1.33897		1.90213	-1.32663			2.8637	2.36252	2.65161		40.5686		3.18902	1.43839	4.58601	1.55116		2.20699	1.89859		1.72804
Serine/threonine-protein phosphatase 2A 56 kDa regulatory subunit delta isoform; PP2A B subunit isoform B'-delta; PP2A B subunit isoform B56-delta; PP2A B subunit isoform PR61-delta; PP2A B subunit isoform R5-delta; S75			1.63546							-1.8967		-1.43969							-1.68841	2.20397	1.25518		-1.20476					2.20631		3.65		-3.709	1.26724	-1.42354	-1.65856	-2.45395	-1.35634				-1.46143
Serine/threonine-protein phosphatase 2A catalytic subunit alpha isoform; PP2A-alpha; EC=3.1.3.16; Replication protein C; RP-C; T304					1.66243			4.32416	1.56269	6.88362			-1.49936			1.86221		2.72681	6.46699	1.47878		-1.79108	-1.57893						2.3157	2.73938		3.73955	2.66784	2.38346	2.28355	1.8257	1.22379	2.25417	5.6417			-1.96763
Serine/threonine-protein phosphatase 2A catalytic subunit alpha isoform; PP2A-alpha; EC=3.1.3.16; Replication protein C; RP-C; Y248						-2.81449	-1.59655	1.19813	-2.03101	1.65998		-1.61835				2.2351	1.54149	-1.51284				-1.87811			-2.33919	1.73012	-1.72283	-1.58982			1.84473	1.50285			-1.41417	-1.53908	-1.26444				-1.90769	-1.69171	-1.591
Serine/threonine-protein phosphatase 2A catalytic subunit alpha isoform; PP2A-alpha; EC=3.1.3.16; Replication protein C; RP-C; Y265							1.85978		1.44153	2.70064									-1.30686	2.50302					-1.68048	-2.44693	-4.62453	-2.7817					-2.70252		-1.57798			-2.06391	2.1886
SH3 domain-containing kinase-binding protein 1; CD2-binding protein 3; CD2BP3; Cbl-interacting protein of 85 kDa; Human Src family kinase-binding protein 1; HSB-1; S230								3.13269	2.17076								2.31042			2.61565						-1.97673								4.98491	2.50873	1.56632		4.46804	1.95222
SH3 domain-containing kinase-binding protein 1; CD2-binding protein 3; CD2BP3; Cbl-interacting protein of 85 kDa; Human Src family kinase-binding protein 1; HSB-1; S511			1.65773					1.79573		-2.5118					1.6482					2.35682	1.42044								-2.06979	1.81315					-1.17388			2.37913	1.68677
SH3 domain-containing kinase-binding protein 1; CD2-binding protein 3; CD2BP3; Cbl-interacting protein of 85 kDa; Human Src family kinase-binding protein 1; HSB-1; S587			2.14145					-3.4939	-1.61523	-2.12247	1.24616		-1.47875		2.54264			-1.72112				-1.23935			1.21174				-2.09733			2.68316	-3.00617	-2.14963			-1.47762		1.28109	1.19825		-1.44179
SH3 domain-containing RING finger protein 3; Plenty of SH3s 2; SH3 multiple domains protein 4; S400				-1.55172	-1.97019			-1.76473	-2.04261	-2.89662	1.65721			-2.4941		-2.05475		-3.10877	-2.80093							-2.96545						-5.03065	-2.63895				-1.55103			1.61973
SH3 domain-containing RING finger protein 3; Plenty of SH3s 2; SH3 multiple domains protein 4; S797				-1.80725		-3.14712		3.40665			-1.84646	-1.24789	-1.51747				-2.52299		2.31133	3.41191	1.418	-1.50158	-1.34943	-1.40865	-1.59322	-1.94771	-3.86508	-4.08666	-3.16485	-2.48973				1.79878			1.85528	1.59312				-1.68181
SH3 domain-containing RING finger protein 3; Plenty of SH3s 2; SH3 multiple domains protein 4; T232			2.36773			-8.55016	1.65984	2.40424	1.86768	1.9751					3.30621		3.32529	2.421		5.4959	2.77462	1.64277				-2.04909	-4.3573		-2.07807			-2.16926		2.04022			1.46585	3.61932			1.75364		1.48452
SHC-transforming protein 1; SHC-transforming protein 3; SHC-transforming protein A; Src homology 2 domain-containing-transforming protein C1; SH2 domain protein C1; S36	SHC1	S36	-1.50226	-7.36596	-2.94978	-1.5884		-2.41447				-1.46191		-1.77172	1.29419	-2.23758		-3.30892	-1.78895		-1.35398	-1.75313				-3.38608	-3.13186	-4.4179	-3.25151	-3.30005			-2.62582	-1.89648			-1.49192					-1.92316
SHC-transforming protein 1; SHC-transforming protein 3; SHC-transforming protein A; Src homology 2 domain-containing-transforming protein C1; SH2 domain protein C1; Y349			2.04839	-3.74542										-3.10554	1.75333	-2.81345				1.418	1.66798		-1.51783		1.30771	-1.95456			-2.5157		-1.35519	-2.42635		-1.92225			1.6164				1.2056		1.51979
SHC-transforming protein 1; SHC-transforming protein 3; SHC-transforming protein A; Src homology 2 domain-containing-transforming protein C1; SH2 domain protein C1; Y427								1.45461				-1.38618								2.03145	1.46651			1.13413	1.42837											-1.84348						-1.65672
SHC-transforming protein 3; Neuronal Shc; N-Shc; Protein Rai; SHC-transforming protein C; Src homology 2 domain-containing-transforming protein C3; SH2 domain protein C3; Y342					2.20218		1.76098				1.34603	1.69335			3.35384				-1.96782	1.51729		1.47393		1.35437	1.94538						2.00271									1.34673			2.22516
SHC-transforming protein 3; Neuronal Shc; N-Shc; Protein Rai; SHC-transforming protein C; Src homology 2 domain-containing-transforming protein C3; SH2 domain protein C3; Y424			1.48611					-1.64623		-1.38584	1.25094				2.48017						1.70606	1.47798	-1.24702		1.36193												1.34899		-1.35639		1.22264	-1.50924	2.0767
Short/branched chain specific acyl-CoA dehydrogenase, mitochondrial; SBCAD; EC=1.3.8.5; 2-methyl branched chain acyl-CoA dehydrogenase; 2-MEBCAD; 2-methylbutyryl-coenzyme A dehydrogenase; 2-methylbutyryl-CoA dehydrogenase; Flags: Precursor; Y198			-1.54693								-1.26072	-1.82283	-1.56533		1.94417	-2.70381	2.4255	-2.02088		1.86423	-1.35381	-2.31623	-1.80075											-1.70147		1.96648			1.41728		-1.29391	-1.79833
Short/branched chain specific acyl-CoA dehydrogenase, mitochondrial; SBCAD; EC=1.3.8.5; 2-methyl branched chain acyl-CoA dehydrogenase; 2-MEBCAD; 2-methylbutyryl-coenzyme A dehydrogenase; 2-methylbutyryl-CoA dehydrogenase; Flags: Precursor; Y413									1.30184	1.48663	1.56517				2.05121				1.43361	1.5797	1.62712	1.95289					1.73771		1.56574	2.4185	1.34991	2.22144		1.40277		-1.80459		2.06523	1.82475				1.55999
Signal transducer and activator of transcription 1-alpha/beta; Transcription factor ISGF-3 components p91/p84; S727						1.57407				-1.49458					1.76561		1.93546	-1.62745		1.28351					1.25246								1.85413	-1.69244					-1.42211				1.25769
Signal transducer and activator of transcription 1-alpha/beta; Transcription factor ISGF-3 components p91/p84; Y701			1.6154	-1.91954	-1.99579	-3.29583					-1.17051	-1.20031	1.34319		-2.12127		-3.08144				1.32352	-2.05466			1.17172	-1.61045	-1.92631	-2.4009				1.95364								1.3576	-1.41787	-2.13905
Signal transducer and activator of transcription 3; Acute-phase response factor; S727							-1.78896	-3.38272		-3.42053						-2.32875													2.99712										1.43251
Signal transducer and activator of transcription 3; Acute-phase response factor; Y705	STAT3	Y705	2.4185	4.15935	4.82655			2.11451		3.57349	1.46305	1.32936	1.3296	3.25399	2.70658	4.61875	3.34424	2.34382	1.22656	1.70516	4.93056	2.39001	1.26592	1.54993		2.0313	1.32875	4.0272	5.21072	4.55929	3.06433	18.2219	1.35834	2.94672	3.06668	1.38882	1.36595	1.16733		1.46753	2.52241	1.87155	3.12075
Signal transducer and activator of transcription 4; S2									-4.87877					-3.03245			-2.23326	-6.13094		-1.44541			2.04781									-3.15875			1.41619		-1.19995	-1.91712	-2.71557	1.76608		1.89938
Signal transducer and activator of transcription 4; Y355			2.57915		3.33922	3.76387	1.23113			2.70996				2.78358	1.98125		3.75953	1.60311	4.63958	-1.24264	5.23273	1.56351	1.52048	2.18995				2.12807				4.19807		3.31132	2.65538	4.03537			1.54669	4.60449	2.31597	1.88933	1.34024
Signal transducer and activator of transcription 5B; Y699				-2.32037		-1.84092			1.67033	2.4364				-6.49392	-2.32891		-2.51983	1.5832	2.72899				1.52221				-2.88744					-3.12541			2.16444				2.07922		-1.68403	1.30885
Signal transducer and activator of transcription 5B; Y725						1.57114		-2.31095		-3.65058					-1.66771		-1.8073	-1.37643											2.63087	1.50598	2.59657				1.90102	-1.21917
Signal transducer and activator of transcription 5B; Y743			-1.45804			-1.8426	-2.39551			-2.77192	1.48264									-2.09783									2.13578		2.59129		-2.43355	-3.43523			-1.3548	-2.35383				1.46978
Signal transducing adapter molecule 1; STAM-1; S156			2.21111	-2.55127						-2.21335		1.80012			-2.02951			-1.28595		-1.90034	2.78996	1.86691	2.0971	1.84999	1.81764							-2.57962		-1.85166						2.60779	2.22626	2.61165
Signal transducing adapter molecule 1; STAM-1; Y198							-1.89595	-2.80027	-2.45722		1.77018	1.54427		1.34001	-2.00807							1.4949	1.81151		1.19712				1.86003	-1.32832	2.18665		-1.88551							1.53781	1.47411	2.02857
Signal transducing adapter molecule 1; STAM-1; Y384				1.83711											-1.87996														1.71587	1.65733	1.92319	-4.07929			1.58962
Signal transducing adapter molecule 2; STAM-2; Hrs-binding protein; Y192												-1.17852		-1.25595	-1.87602		-1.74374				1.37546				1.13655						1.20262	-2.3816							1.52944			1.2095
Signal transducing adapter molecule 2; STAM-2; Hrs-binding protein; Y291									1.99379										1.51335		2.27196	-1.33915																-2.00219			-1.60297
Signal transducing adapter molecule 2; STAM-2; Hrs-binding protein; Y374	STAM2	Y44				-1.65943		-3.54041	-1.61269	-4.63728					-2.66509	-9.63628	-1.81246	-1.60937														-2.93829	-1.98039	-1.46393		-1.23457	-1.26357	-1.39405
Ski oncogene; Proto-oncogene c-Ski; S480			-1.66022				-2.4322			-2.10961	1.50449	-1.30891										-1.63656	1.2032														-1.34684	1.41114			-1.65944
Ski oncogene; Proto-oncogene c-Ski; S515			1.48264	3.47663			-1.43133		-2.11065	-1.69299	1.40039			3.63139			2.96264	-1.33542				1.60534						3.33136	2.83395				-1.71314			-1.26504	-1.59502			1.70455		1.74256
Ski oncogene; Proto-oncogene c-Ski; T103						-2.11495								-2.37817	-4.81392	-2.36777				-1.72474	1.39295						-1.7013			-1.63924	-1.51369	-5.58153			1.65931			1.29307				1.14832
SLC27A3 S139						3.43781						-1.57248		2.94115		1.99306	2.8108				1.25756	-1.28347	-1.15485				1.97258			4.04477	2.64892			-1.92187								-1.91461
Sn1-specific diacylglycerol lipase alpha; DGL-alpha; EC=3.1.1.-; Neural stem cell-derived dendrite regulator; S784			1.29109																		1.72668	1.39204											-1.7335			-1.3408			1.34911		1.47913	1.24413
Sn1-specific diacylglycerol lipase alpha; DGL-alpha; EC=3.1.1.-; Neural stem cell-derived dendrite regulator; S806							-2.25259	-2.12805	-1.80242	-2.70688		2.50022	1.44459						-2.57875	-3.40625			1.84056		-1.41982								1.78565	-1.68671								1.37968
Sodium/calcium exchanger 1; Na(+)/Ca(2+)-exchange protein 1; Solute carrier family 8 member 1; Flags: Precursor; Y259			1.30295	2.22681	13.2535		1.31677		-1.21106	1.13702	-2.02261		-1.52498	5.11997	2.94769		2.56129	1.15633	1.13561	1.32591	-1.13247	-1.2275	-2.04645	-1.22933	-1.7485	2.33487	2.42727	3.09181	2.98474	3.07593	2.46022		1.63827	2.86569		1.43906	1.2402		1.46857		-1.35968	-1.48594
Sodium-dependent serotonin transporter; 5HT transporter; 5HTT; Solute carrier family 6 member 4; T276	SLC6A4	T274	2.87087	1.86683	9.08472		1.88062	4.38982	1.94147			1.33476	1.4386	3.20646	2.11609	4.34903		1.91944	2.47721	1.81639	2.21234	1.74037		2.4835	1.84563	2.18613	2.49532		2.85525	2.60523	1.85284		2.70622	4.26109	1.50705	2.23225	2.07703	1.86973	2.76788	2.30652	1.52487	1.26819	1.48285
Sodium-dependent serotonin transporter; 5HT transporter; 5HTT; Solute carrier family 6 member 4; Y142				3.06502	1.53377				-2.3858			1.88262	1.76558	4.01862	1.66038		4.91501	1.81513			2.4706	1.62711		1.33523		1.52968		2.79866	1.82543		1.49543						-1.41764			1.70628	1.4392	1.36414
Sodium-dependent serotonin transporter; 5HT transporter; 5HTT; Solute carrier family 6 member 4; Y47				2.40426	-2.32791	2.36799					1.28742			2.54023			2.96834				1.95046			1.2823		1.80642	1.73253	2.24578	2.97725		1.61626		-1.78409		-1.72321	-1.49642	-1.42763		1.35932
Son of sevenless homolog 1; SOS-1; S1134			-2.01795								-1.4506										-2.4712				-1.43487									-1.80999		-1.55264							-1.71658
Son of sevenless homolog 1; SOS-1; S1197			-1.2277	1.44229			1.81886	3.13104	2.64677	7.43703	-2.0715	-1.53752	-1.58889	4.29229	1.29841	7.74054	6.97781	7.70722	2.46937	1.7309	3.29286			-1.1736	-1.69182	1.76253	2.12118	1.62719		2.18446	7.06162	2.52782	1.85287	3.23054	1.96568	6.18201	1.65565	6.17537	4.53888		-1.26019	1.90392	-1.28483
Son of sevenless homolog 1; SOS-1; T158					2.01163						-1.2554			2.90103			5.80409	2.5378	2.07522				1.76016	1.30367	1.14802	3.90306	2.27741		3.69287		1.71073			1.91298		1.83639		1.91228	2.11296		-1.32085	1.28464
Stathmin; Leukemia-associated phosphoprotein p18; Metablastin; Oncoprotein 18; Op18; Phosphoprotein p19; pp19; Prosolin; Protein Pr22; pp17; S25			-1.20188	2.33525	2.19431		1.47862				-2.00471	1.28818		2.68141	2.6871				1.83571		-2.06393	1.31861				2.37886						-1.77378	1.6373		1.6724		3.30183		-2.57249	-1.7088
Stathmin; Leukemia-associated phosphoprotein p18; Metablastin; Oncoprotein 18; Op18; Phosphoprotein p19; pp19; Prosolin; Protein Pr22; pp17; S46						2.45572							2.06254								-2.03979				1.55246	4.93467	2.73856		4.62817		3.40853	-2.14903	1.51053	1.70453			2.38007	1.29969		-1.39134
Stathmin; Leukemia-associated phosphoprotein p18; Metablastin; Oncoprotein 18; Op18; Phosphoprotein p19; pp19; Prosolin; Protein Pr22; pp17; S63						4.22516	-1.65463		-1.38805						4.49291	2.1643			-1.85077		-2.13386			1.78288		5.7519	5.73001	6.33303	3.46411							-1.57192	-1.2551			-1.64251
Steroidogenic acute regulatory protein, mitochondrial; StAR; START domain-containing protein 1; StARD1; Flags: Precursor; S195					-4.26253	-2.48328		-2.8094						-2.75964		-2.60991	-5.12065				-1.60452	2.14181	1.31828		1.61633	-2.40782			-1.76986	-3.56419		-6.8276		1.45912							1.99621	1.97778	1.51366
Steroidogenic acute regulatory protein, mitochondrial; StAR; START domain-containing protein 1; StARD1; Flags: Precursor; S57								-1.86264		-2.16434		1.63765						1.42001	-2.00438	-1.94701	-2.18207		1.31039												-1.46268	-1.82775	1.339	-1.6171	-1.3047		1.66291	1.47673
Sterol regulatory element-binding protein 1; SREBP-1; Class D basic helix-loop-helix protein 1; bHLHd1; Sterol regulatory element-binding transcription factor 1; Contains: Processed sterol regulatory element-binding protein 1; S117			1.85643		2.1379		2.03794	1.97459	2.33947			2.80636	2.87398			-2.5156		6.21347		2.47162		1.41107	1.93684	1.5542	1.53158				1.9634						2.36697	2.86319	2.08629	2.96331			2.10126	1.92031	1.33332
Sterol regulatory element-binding protein 1; SREBP-1; Class D basic helix-loop-helix protein 1; bHLHd1; Sterol regulatory element-binding transcription factor 1; Contains: Processed sterol regulatory element-binding protein 1; S338				-5.13439		-1.89007							1.4109	-2.46721	-1.79221	-2.52606	-2.01345				-1.78043	1.39147	1.28757									-4.58678			2.15109		1.8437	1.74273				1.6245	1.53803
Sterol regulatory element-binding protein 1; SREBP-1; Class D basic helix-loop-helix protein 1; bHLHd1; Sterol regulatory element-binding transcription factor 1; Contains: Processed sterol regulatory element-binding protein 1; S430						2.53974	1.2574		-2.11144					1.65874				-1.76461									1.3374					-1.57023	1.23185			-1.33382	2.44513		-1.74445
Stress-70 protein, mitochondrial; 75 kDa glucose-regulated protein; GRP-75; Heat shock 70 kDa protein 9; Mortalin; MOT; Peptide-binding protein 74; PBP74; Flags: Precursor; S65											1.45893		1.55431			-4.64838	-6.22715			-2.16171	-1.8341	1.36087	1.57163		1.31406	-2.25827	-4.86681	-1.77278	-4.22591	-3.23442	-2.28499	-4.52113					-1.36775		-1.31561		1.56365	1.64679
Stress-70 protein, mitochondrial; 75 kDa glucose-regulated protein; GRP-75; Heat shock 70 kDa protein 9; Mortalin; MOT; Peptide-binding protein 74; PBP74; Flags: Precursor; Y46							1.30521									-4.01602					-1.67135							-1.76177				-4.04199			1.34397		2.51446
Stress-70 protein, mitochondrial; 75 kDa glucose-regulated protein; GRP-75; Heat shock 70 kDa protein 9; Mortalin; MOT; Peptide-binding protein 74; PBP74; Flags: Precursor; Y658							-2.1869	-2.19138	-1.6512			-1.40296						-1.76066		-1.73568	-1.91256					2.68204					2.09851		-2.63154			-1.24129
Succinate dehydrogenase [ubiquinone] flavoprotein subunit, mitochondrial; EC=1.3.5.1; Flavoprotein subunit of complex II; Fp; Flags: Precursor; S456			-1.52682						-2.90832	1.84236	-1.83544									-3.54063	-2.1935	-1.63382		2.04412	-1.42776								-2.45865	-1.92331	-3.43434		-2.73123	-2.30552	-1.88809	-1.91772	-1.47162	-1.64535	-1.61641
Succinate dehydrogenase [ubiquinone] flavoprotein subunit, mitochondrial; EC=1.3.5.1; Flavoprotein subunit of complex II; Fp; Flags: Precursor; Y215				1.81182			-1.18713	3.24196		3.61749	-1.5534	-1.72145	-1.66827		1.39393	2.3207					-1.51634	-1.87699	-1.26777		-1.86582							2.37422	1.25085	1.3407	-1.23996		-1.32508			-1.93746	-1.95859	-1.67002	-1.84502
Succinate dehydrogenase [ubiquinone] flavoprotein subunit, mitochondrial; EC=1.3.5.1; Flavoprotein subunit of complex II; Fp; Flags: Precursor; Y365	SDHA	Y365		-2.19161	-2.44186	-6.14788						-1.54379		-2.24428	-1.73451	-3.12645	-5.20256		2.21316		-3.17004			-1.72984		-5.50472	-4.82007		-4.54768	-4.13015	-4.80719	-6.79923	1.57963		2.20047
Succinyl-CoA ligase [ADP/GDP-forming] subunit alpha, mitochondrial; EC=6.2.1.4; EC=6.2.1.5; Succinyl-CoA synthetase subunit alpha; SCS-alpha; Flags: Precursor; T69			-1.48639												-1.47111	-3.3278		-1.31089			-2.08381	-1.34973		-1.69958		2.08489	-1.96998	-1.63908				-3.4761			1.55818	1.13901	2.34129			-1.44903			-1.7905
Succinyl-CoA ligase [ADP-forming] subunit beta, mitochondrial; EC=6.2.1.5; ATP-specific succinyl-CoA synthetase subunit beta; Renal carcinoma antigen NY-REN-39; Succinyl-CoA synthetase beta-A chain; SCS-betaA; Flags: Precursor; S279								-1.99843		-2.48925					-2.44825			-1.43784			-1.5217			1.60706								-2.67905			1.54156			-2.00107		1.51584		1.78071
Succinyl-CoA ligase [ADP-forming] subunit beta, mitochondrial; EC=6.2.1.5; ATP-specific succinyl-CoA synthetase subunit beta; Renal carcinoma antigen NY-REN-39; Succinyl-CoA synthetase beta-A chain; SCS-betaA; Flags: Precursor; S444	SUCLA2	S444	2.8742	18.9007	11.6419	5.78341	1.2043	1.8736		3.70662		1.82952		3.75796	2.37814	8.80578	6.0631	1.70238	1.38969	1.36313	3.02139	1.63278		1.63897		-1.63613				7.072		47.0822		1.75536		1.78308				1.39433	2.02861	1.44815	1.3522
Succinyl-CoA ligase [ADP-forming] subunit beta, mitochondrial; EC=6.2.1.5; ATP-specific succinyl-CoA synthetase subunit beta; Renal carcinoma antigen NY-REN-39; Succinyl-CoA synthetase beta-A chain; SCS-betaA; Flags: Precursor; Y84	SUCLA2	Y84				-7.91115		5.00665	3.35483							-7.90057	-11.7894	5.88905	3.13371								-10.5819			-4.48387	-8.61927	-4.22599	6.87254	2.07894	5.93625	2.84786	3.02466	2.87505
Succinyl-CoA ligase [GDP-forming] subunit beta, mitochondrial; EC=6.2.1.4; GTP-specific succinyl-CoA synthetase subunit beta; Succinyl-CoA synthetase beta-G chain; SCS-betaG; Flags: Precursor; S149			-1.56683										-1.44413				-5.02777		2.59158										-2.17402			-4.62464			2.52714		1.84712
Succinyl-CoA ligase [GDP-forming] subunit beta, mitochondrial; EC=6.2.1.4; GTP-specific succinyl-CoA synthetase subunit beta; Succinyl-CoA synthetase beta-G chain; SCS-betaG; Flags: Precursor; Y153			-1.78925								-1.62215		-2.06414				-4.32924				-2.42453	-1.62721			-1.48036						3.2012			1.21011	1.78894		2.69755	-1.79609
Suppressor of cytokine signaling 3; SOCS-3; Cytokine-inducible SH2 protein 3; CIS-3; STAT-induced STAT inhibitor 3; SSI-3; Y204								-1.80284							-1.691			-1.65617		-1.34868	-1.30746			2.25287					1.94985				-2.03988			-1.59569	-1.28506		1.3163		-1.37712	1.55231
Suppressor of cytokine signaling 3; SOCS-3; Cytokine-inducible SH2 protein 3; CIS-3; STAT-induced STAT inhibitor 3; SSI-3; Y221									1.53336		-1.3723									-1.99509			1.48621														1.35348			1.46776	1.57678	1.32593
Target of rapamycin complex subunit LST8; TORC subunit LST8; G protein beta subunit-like; Gable; Protein GbetaL; Mammalian lethal with SEC13 protein 8; mLST8; S4				-2.04402		-1.86809	-1.45615				1.34097			-1.73984	-1.94956	-7.25011	-7.63518		1.66368		-1.41614			1.9359			-1.33937	-2.61992		-2.29884		-4.79816			2.0958		1.31275					1.38851
Target of rapamycin complex subunit LST8; TORC subunit LST8; G protein beta subunit-like; Gable; Protein GbetaL; Mammalian lethal with SEC13 protein 8; mLST8; T214			-1.90867			-2.96749					-2.44577	-1.73151	-1.75298		3.14947	-1.71926			1.93365		-1.49946	-1.89546	-1.99667	-2.9162	-2.45637	-1.92422					2.25318		3.20644	2.26693		6.4222				-1.25824
T-cell-specific surface glycoprotein CD28; TP44; CD_antigen=CD28; Flags: Precursor; S189			1.56685	4.06067		1.90385				-1.67739		1.20488	1.21331		3.0718		2.76398					1.95827			1.32545		2.8483			2.0607	1.94613			-1.54423					-2.17405	1.36962	1.41265		1.61724
T-cell-specific surface glycoprotein CD28; TP44; CD_antigen=CD28; Flags: Precursor; Y209				-1.63557		-1.88542	1.57026	-2.32188		-2.01843					2.08776	-2.28018						1.68884		1.41499			-1.3721					-1.43592					1.42431
TESPA1 S278				-5.77693									1.17686	-4.51914	-2.23429				-2.43016		-1.45621					-3.32946				-1.99234		-3.39788			-2.0912	-1.33142		-1.62423		-1.32749	-1.23404
TESPA1 S454				-6.1234	-1.72579	-1.55143			1.89198	-1.52109										-1.37337							1.65389	1.78435		-2.87873		-2.28574	1.74885
TESPA1 T355			3.367	3.34221	2.06343	-1.81932	1.62966	9.68492	1.24318	3.42829		2.06141	2.30172		1.61522	2.80212	1.29758	1.62181	2.31442	1.43932	2.49121	2.06033	1.72462	2.44619	1.67172	2.07558	-1.24168	1.49093	4.68679			8.40213	2.4046	4.12058	1.90749	1.95036	1.22192	1.56046	1.79424	1.95661	1.70821	1.48275	2.33532
TGF-beta receptor type-1; TGFR-1; EC=2.7.11.30; Activin A receptor type II-like protein kinase of 53kD; Activin receptor-like kinase 5; ALK-5; ALK5; Serine/threonine-protein kinase receptor R4; SKR4; TGF-beta type I receptor; Transforming growth factor-beta receptor type I; TGF-beta receptor type I; TbetaR-I; Flags: Precursor; S165			1.70867			-1.41955	1.40852		1.37135		-1.37047	1.23557	1.33171		1.49714	-1.55712				-1.63254				-1.9984		-3.2348		3.08594	2.00194				1.53665				-1.39404						1.58557
TGF-beta receptor type-1; TGFR-1; EC=2.7.11.30; Activin A receptor type II-like protein kinase of 53kD; Activin receptor-like kinase 5; ALK-5; ALK5; Serine/threonine-protein kinase receptor R4; SKR4; TGF-beta type I receptor; Transforming growth factor-beta receptor type I; TGF-beta receptor type I; TbetaR-I; Flags: Precursor; T200				-2.436			1.54134	-1.82456		-1.76508		1.61838	-1.23999			-3.36854	-1.72896						-1.22682	-1.38685	-1.21272	-1.41202		-2.61915				-3.04869			-1.83334	-1.97527				-1.26397		-1.35003
TGF-beta receptor type-1; TGFR-1; EC=2.7.11.30; Activin A receptor type II-like protein kinase of 53kD; Activin receptor-like kinase 5; ALK-5; ALK5; Serine/threonine-protein kinase receptor R4; SKR4; TGF-beta type I receptor; Transforming growth factor-beta receptor type I; TGF-beta receptor type I; TbetaR-I; Flags: Precursor; T204												-1.32605	-1.15017		2.06995		2.76385		1.29951		-1.44153	-1.3819					2.41157			2.12189	2.59852	2.99631			1.55364		-2.09066	-1.50579			-1.15285	-2.06997
TGF-beta-activated kinase 1 and MAP3K7-binding protein 1; Mitogen-activated protein kinase kinase kinase 7-interacting protein 1; TGF-beta-activated kinase 1-binding protein 1; TAK1-binding protein 1; S423						1.30112		-2.4025	-1.9275	-2.8405	-1.29174			-2.22545	1.54999	-2.81032			-2.40915				-1.2366			-2.40031	1.62781	-1.77622				-5.48333	-1.57804	-2.02936	-2.49528	-2.00268		-2.16838	-2.09655	-1.3619		-1.33262	-1.25042
TGF-beta-activated kinase 1 and MAP3K7-binding protein 1; Mitogen-activated protein kinase kinase kinase 7-interacting protein 1; TGF-beta-activated kinase 1-binding protein 1; TAK1-binding protein 1; S456								-2.04306		-3.68183																									-3.46158				-2.12985
TGF-beta-activated kinase 1 and MAP3K7-binding protein 3; Mitogen-activated protein kinase kinase kinase 7-interacting protein 3; NF-kappa-B-activating protein 1; TAK1-binding protein 3; TAB-3; TGF-beta-activated kinase 1-binding protein 3; S506					2.0309		1.99358			1.81373			1.24312		1.68589	-2.29215	1.72496					1.38231		-2.14038			1.82637	1.49733				-3.06022		1.62549		2.16913			1.45018		1.36169	-1.67947
TGF-beta-activated kinase 1 and MAP3K7-binding protein 3; Mitogen-activated protein kinase kinase kinase 7-interacting protein 3; NF-kappa-B-activating protein 1; TAK1-binding protein 3; TAB-3; TGF-beta-activated kinase 1-binding protein 3; S60										-2.46004						3.13297																3.96852
TGF-beta-activated kinase 1 and MAP3K7-binding protein 3; Mitogen-activated protein kinase kinase kinase 7-interacting protein 3; NF-kappa-B-activating protein 1; TAK1-binding protein 3; TAB-3; TGF-beta-activated kinase 1-binding protein 3; T404					1.53505		1.17726		-2.34004			1.2474	1.42305	-2.92518	2.0032				-1.44013	-3.4196		1.78557			1.2588		2.37653			2.22851		-2.57548		-1.90265	-1.88375	-2.17883	-1.67871	-1.60371		1.24485	1.54849		1.8149
Threonylcarbamoyladenosine tRNA methylthiotransferase; EC=2.-.-.-; CDK5 regulatory subunit-associated protein 1-like 1; tRNA-t(6)A37 methylthiotransferase; T43				-2.66139		-1.94436	1.38072			-1.54777					1.79057					1.50376													1.25285		-4.33334	-1.47371			-2.41831
Threonylcarbamoyladenosine tRNA methylthiotransferase; EC=2.-.-.-; CDK5 regulatory subunit-associated protein 1-like 1; tRNA-t(6)A37 methylthiotransferase; T499			1.71165				1.65828	3.40304				2.01244	2.22701	2.49542	2.48299	-2.2147	2.15682	2.24755	1.59729	1.37126		1.70709	2.03592	1.87233	1.99431		1.97918	2.14303					1.65657	2.75013	2.09149	2.64953	1.92796			1.32497	2.42301		1.90616
Threonylcarbamoyladenosine tRNA methylthiotransferase; EC=2.-.-.-; CDK5 regulatory subunit-associated protein 1-like 1; tRNA-t(6)A37 methylthiotransferase; Y148					-3.65641	-5.20139		3.88052		3.19564	-1.85443	1.45533	-1.54753		-3.85395	-2.44886	-4.73707	2.50884	2.9389		-1.44597	-1.32041	1.46695				-5.32568	-6.12345	-2.27523	-3.7377	-3.23834	-3.15339		4.39805		3.74297		1.6463	3.96818	-1.36756			-1.11845
Thrombospondin-1; Flags: Precursor; S569							2.00708		1.63165	2.25004		2.71698	2.32872			1.79585		1.74132	1.95291		1.56744		1.48986	2.03258	1.88933		-2.37933					2.03797		2.30299	1.66403	2.00689	1.80323	1.87256			1.6202		2.67146
Thrombospondin-3; Flags: Precursor; T228							1.76237	-2.02633			-1.32361				2.04942				1.50926					-1.55811	-1.35289						2.18832						1.7165	1.5136		-1.45238		-1.58051	-1.26695
TLR4 interactor with leucine rich repeats; Leucine-rich repeat-containing protein KIAA0644; Flags: Precursor; S156								3.46506			-1.97363		-2.68683	2.42144				2.74926			-2.15787			-2.38296	-2.7762					3.47403	2.96607	2.72741		3.31307						-1.86454		-1.58494	-2.0241
TMEM22 S409									-1.85854									-2.15688																		-2.21908	-1.57232		-1.61284
TMEM22 Y38				1.72073	2.27815	2.06595			-1.67635					2.19243	2.59151		2.61444			2.4954								2.5726		4.5386	1.5425	-2.51511		-1.42329	-1.36631	-2.60163		1.78745
TMEM22 Y45			1.95942		1.46572	1.92118		1.69977	-1.69643			-1.85597			2.06486		2.42696			2.47763									-1.39374	1.88244	2.00999		1.59403	1.3689	-1.68734	-1.76598		1.89231	1.56096		-1.26103	-1.33373	-1.48752
TNF receptor-associated factor 2; EC=6.3.2.-; E3 ubiquitin-protein ligase TRAF2; Tumor necrosis factor type 2 receptor-associated protein 3; S11				-2.96349				-2.78799				1.3115			1.50392				-1.83204	-2.19883	-1.39006	1.97007	1.42253		1.46237		1.75895	1.77536	1.97347			-3.24929						-1.70239	-2.68514		1.71743	1.8568	1.53525
TNF receptor-associated factor 2; EC=6.3.2.-; E3 ubiquitin-protein ligase TRAF2; Tumor necrosis factor type 2 receptor-associated protein 3; S55			-1.75851	4.1831		-2.20872	1.11119	4.88596	-1.25638	1.83648	-2.75681	-2.21755	-2.73224					1.38147	1.26635		-1.95136	-1.95434	-2.15164		-3.32967		-2.69908	-1.30099		-1.5301		5.06621	1.90884	2.89096	1.46555	1.42032	-1.16688			-1.59235	-1.47771	-1.96621	-2.09489
TNF receptor-associated factor 2; EC=6.3.2.-; E3 ubiquitin-protein ligase TRAF2; Tumor necrosis factor type 2 receptor-associated protein 3; T117				3.22535									1.55815		5.04424	3.98344	2.05185			-2.17649							1.91877				2.62883	1.8868		1.20845					-1.98431	-1.44123
TNF receptor-associated factor 6; EC=6.3.2.-; E3 ubiquitin-protein ligase TRAF6; Interleukin-1 signal transducer; RING finger protein 85; Y326							-1.69684	1.33213					1.26758						-1.85744		-1.83952	1.36545										-4.66703								-1.3862	1.34317
TNF receptor-associated factor 6; EC=6.3.2.-; E3 ubiquitin-protein ligase TRAF6; Interleukin-1 signal transducer; RING finger protein 85; Y353	TRAF6	Y373	-3.51803		1.65945			2.5523		4.54465	-3.19982	-4.35568	-3.93443			3.92133	-1.62284				-4.55659	-5.12839	-1.83221	-2.37866	-3.9192	2.03233						9.42099	2.34299			1.36935	-1.23263		1.60405	-3.73406	-4.86404	-5.1377	-4.12321
Toll/interleukin-1 receptor domain-containing adapter protein; TIR domain-containing adapter protein; Adaptor protein Wyatt; MyD88 adapter-like protein; MyD88-2; Y106						1.78973			-1.65693			1.43499	1.84101		3.14443				-2.03826		-1.31769	2.12826	1.4379	1.58955	1.7249		2.59105				3.18183	-2.32814	-2.11652			-1.44272			-2.75096	-1.14751	1.34587	1.53065	1.65503
Toll/interleukin-1 receptor domain-containing adapter protein; TIR domain-containing adapter protein; Adaptor protein Wyatt; MyD88 adapter-like protein; MyD88-2; Y187					2.88003			1.97961	-2.31163	-1.64838	-1.19		1.37571		3.94341				1.38598		-1.50468	1.49468		-1.29292	1.21104		2.1429			2.68309					1.38011	-1.26581			-2.27298			1.54292	1.22716
Toll/interleukin-1 receptor domain-containing adapter protein; TIR domain-containing adapter protein; Adaptor protein Wyatt; MyD88 adapter-like protein; MyD88-2; Y86				2.84043	3.62621			2.26185	2.06671				-1.65507	2.9619	5.76367	4.13277	2.51515	1.94219	1.92777	1.54819		-1.79632	-2.71527		-2.52023	2.92131	1.77783	1.61051	2.24211	1.98504	2.02236	9.30192	1.11249	1.99579	1.32651	1.22068	1.0996	2.9566	3.94594		-1.52276	-1.59472	-1.78371
Toll-interacting protein; Y83							-1.97529	2.28134				-1.69524	-2.57194			2.07845		1.38576	1.80905			-1.93092			-1.60844						1.75421			2.85712							-1.60075		-1.71517
Toll-like receptor 1; Toll/interleukin-1 receptor-like protein; TIL; CD_antigen=CD281; Flags: Precursor; S690				1.59405	1.55963	-1.379	-1.18332	1.93174	-1.45841	1.68487	-1.84005	-2.06997	-2.48968	2.71921	-1.59159	2.31388	2.18542	1.40857	1.38371		-2.10248	-2.44345	-1.56279		-2.35233	2.4086	-1.24622	-1.92974			1.37814	2.48413		1.57068	-1.20736	-1.18675	-1.33608		1.6841	-1.773	-2.25327	-1.85736	-2.16912
Toll-like receptor 13; Flags: Precursor; S206	TLR13	S106	1.62923	2.68117	5.54274	-2.05334	1.16902	2.32102			-1.43047	-1.19038	-1.40185	2.37354	1.50427	2.35863		1.64994	2.50079	1.62146	1.96048	1.17206	-1.2231		-1.97476	1.64858		1.97713	2.9265		1.52728	13.9977	1.26152	4.45586	1.93006	1.44431				1.35135			-1.32391
Toll-like receptor 3; CD_antigen=CD283; Flags: Precursor; T818								2.33494	-1.55542	2.69197	-1.59722	-1.72266						1.51042	1.71404	3.33769		-2.20034							-2.27244		1.47942		1.88372			-1.41094	-1.16265		1.70309		-2.30718	-2.3108	-1.9021
Toll-like receptor 3; CD_antigen=CD283; Flags: Precursor; Y759			2.20771	2.18571	2.24306			1.81268	-1.55526					1.82314	1.58053	4.36208	2.11256	1.26056	2.11359		1.51619	1.26577		1.68508		1.91155	1.47437		2.73437	2.79188	1.81688	5.63491		1.51953	1.29376	-1.29718			-1.13992	1.87101
Toll-like receptor 3; CD_antigen=CD283; Flags: Precursor; Y858			2.32287			-3.7086	1.22849			2.20956		1.76074	1.9277		1.90243	1.61156		2.69859	2.94859	1.46362			1.54146	2.48749			-1.53076	-1.39815					3.03599	4.51996	2.25124	1.94487	1.50905	2.7411	2.54528	1.54427	1.55584		1.63302
Toll-like receptor 5; Toll/interleukin-1 receptor-like protein 3; Flags: Precursor; S805				3.55503	3.41998	-1.4352	1.13566	2.40627	1.09382	3.68014	-1.53947		-1.28985	3.32053	2.28004	5.45171	1.45327	1.70027	1.92969	1.35348			-1.24555		-1.75383	3.33896	1.54251	2.23379	3.10079	2.23743	2.40367		1.25204	4.81107	1.88779	1.42886	1.14286	1.33251	1.16982		-1.30696	-1.26508
Toll-like receptor 6; CD_antigen=CD286; Flags: Precursor; S649	TLR6	S649		-1.49619	-2.01429	-4.17754			-1.43914		-1.37392				-1.84564		-1.69911					-1.86079		1.31988	-1.8825	-1.69587	-2.39921	-2.69329	-1.64696		-2.53377					-1.59997	-1.60428			-1.30116	-1.96247	-1.74161	-1.39489
Toll-like receptor 7; Flags: Precursor; Y807				-2.20214	1.98068			1.41204	-1.4693	-1.90202			1.26912	1.98991	2.04371				-1.64933		1.87761	1.30448		1.32344	1.35972				-1.43506	2.08256		-2.82849				-2.67599					1.42942		1.66774
Toll-like receptor 8; CD_antigen=CD288; Flags: Precursor; Y886						-9.51033		2.08934	2.90129	3.05206			-1.27004	-1.69618	-2.2367		-1.90026	2.80968	3.36804	2.12323	1.53231	-1.9475	-1.54312		-1.38897	-1.59047		-3.41835	-1.96252	-1.95321	-2.00405		3.23339		2.15254	1.73541	1.90318	1.97589	3.53154	-1.27234	-1.268	-1.43705
Tomoregulin-2; TR-2; Hyperplastic polyposis protein 1; Transmembrane protein with EGF-like and two follistatin-like domains; Flags: Precursor; Y202																		-2.05748	-2.61841	1.56308						-2.08923		-3.01577					-2.5999					-2.2295
TRAF2 and NCK-interacting protein kinase; EC=2.7.11.1; S640			1.56157		-1.65674	2.38121	1.92487	1.33269			1.43157				1.96492		1.68655			1.70482	1.32363													-1.99341	-1.52177	-1.65516							1.2271
TRAF2 and NCK-interacting protein kinase; EC=2.7.11.1; S680				-1.97146	-1.7006			-7.31209		-1.4411	1.21718	1.19864				-3.03481		-2.02588							1.27102	-2.47614	-1.77181		-3.62415					-2.17015			-1.27115					-1.26801	1.88344
TRAF2 and NCK-interacting protein kinase; EC=2.7.11.1; S764			1.88408	-1.75619		1.46943					1.16717	-1.20381				-3.5184			-1.71923		1.52373				1.59403	-1.98531	-1.49173		-2.50523			-3.34011		-1.93006	-1.54004						1.24102	-1.38637	1.39412
Transcription factor AP-1; Activator protein 1; AP1; Proto-oncogene c-Jun; V-jun avian sarcoma virus 17 oncogene homolog; p39; S243			1.93525						-1.36433	-1.48236	1.21939											1.52053	-1.23948		1.74114							-2.12512		-1.72763				-1.4644	-1.30975			-1.29588	1.89292
Transcription factor AP-1; Activator protein 1; AP1; Proto-oncogene c-Jun; V-jun avian sarcoma virus 17 oncogene homolog; p39; S63			1.79873				-2.4011			-4.39735		2.92453	1.90086					-1.5159		-2.11338	4.47692	1.40874			2.25274															3.6181	3.17626		3.74538
Transcription factor AP-1; Activator protein 1; AP1; Proto-oncogene c-Jun; V-jun avian sarcoma virus 17 oncogene homolog; p39; Y170				-2.3711		-9.6994	2.31473						1.31295				-1.69711			1.72631				1.53355		-1.65617	-4.84003		-2.3136			-2.04332	2.86219	2.31516	1.62418	1.82584	1.704	1.92964		1.34768			1.63293
Transcription factor AP-2-beta; AP2-beta; Activating enhancer-binding protein 2-beta; S244					2.97819		-1.22121	1.79332		2.3796								1.53686																6.00379	1.60112	1.88187		-1.4951
Transcription factor AP-2-beta; AP2-beta; Activating enhancer-binding protein 2-beta; S258						3.42629				-2.42419		-1.26976		2.19521	3.12537		2.14838		-1.4218	1.79715			-1.33624				1.71366					2.81356		-2.02449		-1.80506		1.55089	1.32813			-1.52847
Transcription factor AP-2-beta; AP2-beta; Activating enhancer-binding protein 2-beta; Y26			1.47277							-1.9399	1.37827				3.01696				-1.44523	-1.37278					1.41912			-1.75805			1.71684	-1.8319			-2.26247					1.35947
Transcriptional repressor CTCF; 11-zinc finger protein; CCCTC-binding factor; CTCFL paralog; S450			1.74666								-1.55096		-1.7348						1.81295	1.3619	1.71718	1.28804			-1.76338					2.55384			3.03137										1.84221
Transcriptional repressor CTCF; 11-zinc finger protein; CCCTC-binding factor; CTCFL paralog; S604				2.94858								-1.81686	-1.37761		-2.59794	3.7429				-2.50068	1.49634										2.36669					1.6322				1.75366			-1.5213
Transcriptional repressor CTCF; 11-zinc finger protein; CCCTC-binding factor; CTCFL paralog; S612						2.18044		-1.48919		-2.80535						-2.07715	1.96928	-2.61851	-2.2642		-1.22073		-1.61223					-2.26811		1.69111				-2.01628	-1.56803	-3.41008	-1.65854	-1.39698				-1.77857
Transcriptional repressor CTCF; 11-zinc finger protein; CCCTC-binding factor; CTCFL paralog; T374			-1.36267							5.55263	-2.1862	-1.63716	-2.00168	2.01866	1.75914		1.80947	3.70075	4.70848			-2.1435			-1.91964	3.03199			1.57071			2.49579	6.65322	7.60225	2.47815	2.19556		3.24897	5.12286				-2.45419
Transforming protein RhoA; Rho cDNA clone 12; h12; Flags: Precursor; S188			1.77239	1.22302		-1.857	1.46651	3.20563	1.17667	2.15971				2.91958	1.88566	2.21575		1.53572	1.47463	1.84066	2.00913		-1.45825		-1.6645	1.93256		1.75218	2.26036	1.33128	1.51621		1.33664	3.27981	1.74517	1.84884	1.59874	1.72819	1.54799
Transforming protein RhoA; Rho cDNA clone 12; h12; Flags: Precursor; Y156			-2.10582		2.87834	1.55831		5.83673	2.00319	2.96569	-1.62846	-1.55283		1.99917	1.60064	2.16303	5.44212	3.01825	6.35305		-2.80672	-1.93424		-1.39966	-1.63339	2.02371	2.02302	3.22626	2.72637	1.85295	5.38703	4.32027		4.44299	3.21187	3.38263			3.883	-1.78547	-1.55711	-1.42628	-1.80405
Transforming protein RhoA; Rho cDNA clone 12; h12; Flags: Precursor; Y66										-2.58626					-1.71951	2.61057		-1.24575										-2.12539			1.60876		-2.18498		2.20842		-1.28411		1.44324
Transgelin-2; Epididymis tissue protein Li 7e; SM22-alpha homolog; S163												-1.91641							2.28533				1.83027											1.61958	2.18904						-2.03428
Transgelin-2; Epididymis tissue protein Li 7e; SM22-alpha homolog; S83					1.55247	2.42133	1.40092		1.62759	1.83925				1.27844			4.58974			1.64131									2.26076		2.39782	1.74228	1.3914	1.44906		2.63207		-1.32851
TRAT1 S116				-3.19825	-2.38848	-2.93619	1.20256	1.55169	-1.64272	3.17203	-1.50079	-1.77801	-2.29053			1.96407		1.42821		2.19634		-2.02804	-1.76938	-1.69059	-2.49444	2.77974	-2.10642	-1.7167	-2.31915	-2.00888		5.5908		1.87031	-1.41213	2.11517		-1.48564			-1.56911	-2.07944	-1.50752
TRAT1 Y45											-1.29783						1.7473				-1.82155						1.5376				2.32812					1.4479	-1.78658		1.4356	-1.97947
TRAT1 Y79						2.90792	1.71881			1.80208	1.26119		1.23996		3.73251		3.0357					1.25385	1.41543		1.21474		3.79238				2.72029									1.21393	1.29347		1.44337
Triosephosphate isomerase; TIM; EC=5.3.1.1; Triose-phosphate isomerase; S143			-1.30528				-1.8107	-2.76431			1.74191					-2.29808									1.24715				2.00711		2.74472						-1.27959					1.53958
Triosephosphate isomerase; TIM; EC=5.3.1.1; Triose-phosphate isomerase; S249			-1.32419				-1.93445	-2.87397		1.78815	-2.72792	-2.5264	-2.63013						-2.16385	-1.29967	2.04584	-2.22503	-1.8963	-1.57851	-2.53029										-1.61085	1.62484					-2.30706	-1.6511	-2.31667
Triosephosphate isomerase; TIM; EC=5.3.1.1; Triose-phosphate isomerase; S80						-2.37022			1.96623		-1.56205						-1.55584										-2.82263			1.91071	3.13997			1.40525	1.91666		1.51738				-1.47163
Tumor necrosis factor receptor superfamily member 16; Gp80-LNGFR; Low affinity neurotrophin receptor p75NTR; Low-affinity nerve growth factor receptor; NGF receptor; p75 ICD; CD_antigen=CD271; Flags: Precursor; S277						-3.00366			-1.28426	3.16769						2.71948											-2.58819			-2.17778		4.69443	1.14884	2.95542	-1.26069	1.4616			-1.20501
Tumor necrosis factor receptor superfamily member 16; Gp80-LNGFR; Low affinity neurotrophin receptor p75NTR; Low-affinity nerve growth factor receptor; NGF receptor; p75 ICD; CD_antigen=CD271; Flags: Precursor; S303							-1.28177							-1.95383	-1.74406	-5.02154	-1.3487	-1.38806			1.74719				1.16374		1.91123		1.46937	-2.34323		-2.58298			1.20142	-1.28184						1.40702
Tumor necrosis factor receptor superfamily member 19; TRADE; Toxicity and JNK inducer; Flags: Precursor; Y122	TNFRSF19	Y121	1.79924	2.66243	6.24284	3.20255	1.59802	1.91318	1.29419	2.07284	-1.38392			5.09624	2.80537	9.15191		1.57089		1.46916				1.41969	-1.26437	2.38102	2.33814	4.3151	2.64463	3.19542	3.60464	15.0484	1.35831	4.07546	-1.33317	4.14171	1.31766		1.35409	1.95362	1.52763	1.21683	1.34694
Tyrosine-protein kinase ABL1; EC=2.7.10.2; Abelson murine leukemia viral oncogene homolog 1; Abelson tyrosine-protein kinase 1; Proto-oncogene c-Abl; p150; T735				-2.61669				-2.13539	-1.36972						-2.7406	-3.79835			-2.20322	-1.39519	1.40176	-1.46441	1.43287									-2.48122			1.35586		-1.21306
Tyrosine-protein kinase ABL1; EC=2.7.10.2; Abelson murine leukemia viral oncogene homolog 1; Abelson tyrosine-protein kinase 1; Proto-oncogene c-Abl; p150; Y226						-2.86063								2.79985							2.40423					2.85233			2.24349						1.36617	1.99607			2.00823	1.85789
Tyrosine-protein kinase ABL1; EC=2.7.10.2; Abelson murine leukemia viral oncogene homolog 1; Abelson tyrosine-protein kinase 1; Proto-oncogene c-Abl; p150; Y393										-2.57045	1.62989	1.40349	1.22073					-1.32323			1.64335			1.24185												-1.40082		-1.39668	1.28989		1.54622	1.35133
Tyrosine-protein kinase BTK; EC=2.7.10.2; Agammaglobulinemia tyrosine kinase; ATK; B-cell progenitor kinase; BPK; Bruton tyrosine kinase; T495				-4.12166		-4.33048	-2.6815	-2.14981					1.43244		-2.20474	-3.35993			-1.96961	-2.57781					-1.76748					-2.16222	1.56696	2.13592		-2.29847			-1.72927		1.5555		-1.49188	-1.37342
Tyrosine-protein kinase BTK; EC=2.7.10.2; Agammaglobulinemia tyrosine kinase; ATK; B-cell progenitor kinase; BPK; Bruton tyrosine kinase; Y223						2.00373		-2.09287		-2.29562	-1.458			4.46771		5.87605	5.18747	1.67725	-1.87725		2.2609	-1.54561							2.6972	1.8258		2.12699	-1.74405		-1.44383		-1.44212		1.51441	1.84057
Tyrosine-protein kinase BTK; EC=2.7.10.2; Agammaglobulinemia tyrosine kinase; ATK; B-cell progenitor kinase; BPK; Bruton tyrosine kinase; Y551				3.17631							1.76636	1.51899	1.3603	2.32537			2.89452	-1.4675			2.06942			1.29484	1.36517			2.38505	2.72928	3.06165			-1.81608			-1.47566		-1.46571	1.237			1.35731
Tyrosine-protein kinase CSK; EC=2.7.10.2; C-Src kinase; Protein-tyrosine kinase CYL; S364	CSK	S364	1.8368		4.30151		2.11166	5.99037	2.33352	10.3639		1.88136	1.73817					2.58467	3.98837	2.00201		1.62326	1.95054	2.78211	1.71031				3.6353	7.62659	2.78873	6.05806	1.90098	3.79468	1.77971	5.68892	1.88156	3.48248	3.53889	1.30672	1.44577	1.51247	1.4921
Tyrosine-protein kinase CSK; EC=2.7.10.2; C-Src kinase; Protein-tyrosine kinase CYL; Y263			-1.19207	3.96979	-1.55504		-1.54272		-1.40414	1.86536	-1.41069	-1.39149		2.53853		9.29803	2.01177	1.5238			1.19871	-1.70315					1.45161		2.6076		2.07342			1.5399	-1.63952		-1.48419	1.59623		-1.36461	-2.0154		-1.58204
Tyrosine-protein kinase Fgr; EC=2.7.10.2; Gardner-Rasheed feline sarcoma viral (v-fgr) oncogene homolog; Proto-oncogene c-Fgr; p55-Fgr; p58-Fgr; p58c-Fgr; S169			-2.32913	1.96827	1.91417	1.90508	-2.33719				-1.40854	-1.37111	-2.25526	4.27705	1.48406	2.81644	1.68201	2.25313			-3.11797	-2.35662	-1.39012		-2.3373	2.00474			4.71567	2.76422	2.10308	3.2853	-2.50114	-3.65517				-2.3477		-1.45774			-1.94074
Tyrosine-protein kinase Fgr; EC=2.7.10.2; Gardner-Rasheed feline sarcoma viral (v-fgr) oncogene homolog; Proto-oncogene c-Fgr; p55-Fgr; p58-Fgr; p58c-Fgr; Y209			1.53141		2.61524	-2.03598	2.14029	1.91277	1.32728	2.64895	-1.35683		-1.38446	4.02675			2.95301	1.69038	1.76733	1.41133	1.30349			1.62771	-1.18135	2.0016			1.84025		1.41238	1.96566	4.26407	3.50553	1.20843	3.42557	1.40716	1.72274	3.01449	1.41485
Tyrosine-protein kinase Fgr; EC=2.7.10.2; Gardner-Rasheed feline sarcoma viral (v-fgr) oncogene homolog; Proto-oncogene c-Fgr; p55-Fgr; p58-Fgr; p58c-Fgr; Y412				2.87639			-1.54156	-1.59145		-1.59279	1.70683	1.74354	1.44272			-2.26319	2.6065	-1.59991		-1.57678	2.85479	1.80696	1.38504	1.2734		1.84872	2.37631	1.77995	1.99881	3.08726					-1.43877	-1.55986	-2.01707	-2.86553				1.77955
Tyrosine-protein kinase Fyn; EC=2.7.10.2; Proto-oncogene Syn; Proto-oncogene c-Fyn; Src-like kinase; SLK; p59-Fyn; Y214			2.54261	4.06038	2.28015		1.77506	2.67823	1.68209	4.83606	1.45941	1.98642	1.40797	2.12562		4.26682	1.69417	1.70342	1.54539	1.53892	1.67658	2.0603	2.4501	4.39488	1.618		2.08501		2.27418	2.87799	2.93936	12.6763	2.7519	3.48071	1.89239	2.9432		1.90922		1.72402	2.39619	1.95075	1.66768
Tyrosine-protein kinase Fyn; EC=2.7.10.2; Proto-oncogene Syn; Proto-oncogene c-Fyn; Src-like kinase; SLK; p59-Fyn; Y420				2.33563		3.29511				-2.4638	1.35879		1.96465				2.05722				-1.57787	1.40247	1.43993				3.02626		4.60343	1.89225	4.48381						2.19927		-1.57937			1.64164
Tyrosine-protein kinase Fyn; EC=2.7.10.2; Proto-oncogene Syn; Proto-oncogene c-Fyn; Src-like kinase; SLK; p59-Fyn; Y531			-1.60917				1.34749												1.61879	1.37681	-2.09113							-1.53127							1.4181		2.99743			-1.69887		1.30515
Tyrosine-protein kinase ITK/TSK; EC=2.7.10.2; Interleukin-2-inducible T-cell kinase; IL-2-inducible T-cell kinase; Kinase EMT; T-cell-specific kinase; Tyrosine-protein kinase Lyk; Y180			-1.76987			3.44736			2.5767	1.73714		-1.47771				3.91115		3.97526	1.80152		-2.5709	-2.21037	1.6298	1.73249		2.96297	1.99346		2.23709		5.5938	1.86162		2.52123		-1.99593			2.07447	-1.96632	-2.09609	-1.79281	-2.0255
Tyrosine-protein kinase ITK/TSK; EC=2.7.10.2; Interleukin-2-inducible T-cell kinase; IL-2-inducible T-cell kinase; Kinase EMT; T-cell-specific kinase; Tyrosine-protein kinase Lyk; Y512				-4.89138	-2.0012			-1.7937						-2.65411			-3.3181				-2.54882	1.35655							-2.31097	-1.89976		-4.46928						-2.34699			1.5459	1.42786
Tyrosine-protein kinase JAK1; EC=2.7.10.2; Janus kinase 1; JAK-1; S228						-8.74599	-2.28842			-2.04498	-2.02908	1.77068	-2.40753			-3.60282	-5.02422	2.80437	2.46905		-1.95786				-2.45104		-6.90798				-5.73009					1.39577	-2.66182		-2.92334		2.01679	1.50647
Tyrosine-protein kinase JAK1; EC=2.7.10.2; Janus kinase 1; JAK-1; T687	JAK1	T686	2.88496	1.74595	2.23716	-1.63664	1.99604	5.50531	1.30001			2.00514	1.78892	1.8337	1.60257	2.90727	1.16729	1.44155	2.5188	2.3116	3.80119	2.62786	1.91693	3.80925	2.03696	1.29943	-1.24823	1.51691	2.82948	1.33046		14.3175	2.12721	4.12575	2.42567	1.82384		1.89127	2.01121	3.1198	2.76191	2.09764	2.27613
Tyrosine-protein kinase JAK1; EC=2.7.10.2; Janus kinase 1; JAK-1; Y1034					1.7675	3.20356				-2.20538	1.18145		1.65817				2.42723	-1.49916			-1.67195	1.34441			1.25816	3.2481	1.9451	2.66178		3.46518	4.61127						1.70891					1.64993	1.63552
Tyrosine-protein kinase JAK2; EC=2.7.10.2; Janus kinase 2; JAK-2; Y1007				2.26458	2.71434					1.92999				1.74277		3.0671	2.02658	3.42897	1.71956	3.67445						2.07405					2.62114	2.90451	2.24129	1.90156	2.44942	2.52858		2.13994	2.29433
Tyrosine-protein kinase JAK2; EC=2.7.10.2; Janus kinase 2; JAK-2; Y221				5.31602			-1.45851	1.16462		1.45949	-2.32595	-1.47187	-1.98619	2.25289	1.56504	4.09128	1.68057				-1.47793	-1.84611	-2.06024		-1.73824	2.20662	1.84714		6.01478	2.51844	4.70261	23.6296		2.48315		1.5005	-1.49576		-1.19656	-1.53504	-1.73851	-2.22649	-1.62442
Tyrosine-protein kinase JAK2; EC=2.7.10.2; Janus kinase 2; JAK-2; Y813							-1.74329	-1.61543				1.4932	1.4682					-1.32404			-1.44286	1.55854	1.44016	1.6123	1.68202		2.09702				3.89342						1.70463	1.3154	1.21855	1.32473	1.39853	1.68164
Tyrosine-protein kinase Lck; EC=2.7.10.2; Leukocyte C-terminal Src kinase; LSK; Lymphocyte cell-specific protein-tyrosine kinase; Protein YT16; Proto-oncogene Lck; T cell-specific protein-tyrosine kinase; p56-LCK; S59	Lck	S59		-5.97334	-2.82091	-4.30182		-4.4192						-2.4987		-4.43233	-3.38214				-2.20126					-3.27626			-2.14248	-1.64819		-3.76933						-2.98818			1.64433	1.5836
Tyrosine-protein kinase Lck; EC=2.7.10.2; Leukocyte C-terminal Src kinase; LSK; Lymphocyte cell-specific protein-tyrosine kinase; Protein YT16; Proto-oncogene Lck; T cell-specific protein-tyrosine kinase; p56-LCK; Y394				-2.99538	-1.67749			-2.43583		-1.83098	1.27108	1.52919	1.54537	-1.83965	-3.66605	-2.73604		-1.28717		-1.46803	-1.92945	1.619	1.41299		1.47222						1.44245	-2.33807								1.40865		1.67612
Tyrosine-protein kinase Lck; EC=2.7.10.2; Leukocyte C-terminal Src kinase; LSK; Lymphocyte cell-specific protein-tyrosine kinase; Protein YT16; Proto-oncogene Lck; T cell-specific protein-tyrosine kinase; p56-LCK; Y505				-3.92369	1.51996					1.70113		1.61216		1.60908	1.41861		-2.29817	1.92417										1.34067			1.75904	-2.37865					1.6793			1.61448	1.93723	1.57314
Tyrosine-protein kinase Lyn; EC=2.7.10.2; Lck/Yes-related novel protein tyrosine kinase; V-yes-1 Yamaguchi sarcoma viral related oncogene homolog; p53Lyn; p56Lyn; Y32					3.14504	3.93966									1.91197		1.74134	1.37023	-2.24473		-1.67302						2.55923	4.15323	4.45361	2.75559	4.8191			-2.40716		-1.54063		1.41388			1.46798
Tyrosine-protein kinase Lyn; EC=2.7.10.2; Lck/Yes-related novel protein tyrosine kinase; V-yes-1 Yamaguchi sarcoma viral related oncogene homolog; p53Lyn; p56Lyn; Y397				-6.3109	-2.04704	-2.17093						-1.55234			-2.18816	-2.44225	-2.54161		1.77998		-2.58533					-2.64894		1.37785	-4.12435	-2.12929	-1.44837	-2.8794			1.5306								-1.66087
Tyrosine-protein kinase Lyn; EC=2.7.10.2; Lck/Yes-related novel protein tyrosine kinase; V-yes-1 Yamaguchi sarcoma viral related oncogene homolog; p53Lyn; p56Lyn; Y508			-2.04666							1.42549	-1.90487	-2.01592	-1.7263							1.77302	-2.57355	-2.27206	-2.1067	-2.68388	-1.5735										1.3758		2.57138			-2.29848		-1.63755	-2.01577
Tyrosine-protein kinase ZAP-70; EC=2.7.10.2; 70 kDa zeta-chain associated protein; Syk-related tyrosine kinase; Y166								-2.26805	-1.72181	-2.01927					-2.6042			-1.54056			-1.66533				1.23648							-2.22581				-1.32351					-1.36301	1.39461
Tyrosine-protein kinase ZAP-70; EC=2.7.10.2; 70 kDa zeta-chain associated protein; Syk-related tyrosine kinase; Y193				-5.18536		-2.15416									-1.92219		-3.87563		2.04724											-4.439		-6.24784		-2.5567		-1.33994			1.35926			1.69786
Tyrosine-protein kinase ZAP-70; EC=2.7.10.2; 70 kDa zeta-chain associated protein; Syk-related tyrosine kinase; Y367				2.43173	2.55948																-1.70816	-1.44139					2.32333				3.87253						2.66337	-2.05907					-1.69103
Tyrosine-protein phosphatase non-receptor type 1; EC=3.1.3.48; CPTP1; Protein-tyrosine phosphatase 1B; PTP-1B; Y153															-1.70289												-2.85628				1.33472		1.72267		2.12195				2.71807
Tyrosine-protein phosphatase non-receptor type 1; EC=3.1.3.48; CPTP1; Protein-tyrosine phosphatase 1B; PTP-1B; Y66										1.99341																										1.52747		1.77736	1.36115
Tyrosine-protein phosphatase non-receptor type 1; EC=3.1.3.48; Protein-tyrosine phosphatase 1B; PTP-1B; S378				2.35187		2.51368		-2.64852	-1.93795	-2.0297		-1.25729			3.49843		2.99878	-2.53909	-1.55362	-2.51923		1.19557		-1.74812			2.8913				1.92251			-2.17474	-2.09404		-1.51452	-1.57742	-3.16743	1.30645
Tyrosine-protein phosphatase non-receptor type 1; EC=3.1.3.48; Protein-tyrosine phosphatase 1B; PTP-1B; S50	PTP-1B	S50	-2.63244								-2.16382	-2.08133	-2.46218	-2.48444	-2.74741						-2.0344	-4.10949	-2.43058	-3.16638	-2.82147	-3.19941	-2.79653	-4.11327	-2.64186											-1.86265	-2.11271	-2.32826	-1.98559
Tyrosine-protein phosphatase non-receptor type 1; EC=3.1.3.48; Protein-tyrosine phosphatase 1B; PTP-1B; Y152				2.36856		-1.99236			1.55877						-1.41303		-2.08769			1.56434		-1.46401					-1.39763	-2.00824			1.58144				1.58814			1.46534	1.51608
Ubiquilin-2; Chap1; DSK2 homolog; Protein linking IAP with cytoskeleton 2; PLIC-2; hPLIC-2; Ubiquitin-like product Chap1/Dsk2; T39			-3.5035		2.5059	-1.89646	1.57			1.87117	-3.29629	-2.26493	-2.62616		-1.6609			2.06807	1.98605	1.29043	1.84154	-1.89386	-1.6876	-1.73906	-3.81853	-1.80238	-4.31791			-2.05089				1.97513		3.41038	1.85955				-1.74063	-2.68272
Ubiquilin-4; Ataxin-1 interacting ubiquitin-like protein; A1Up; Ataxin-1 ubiquitin-like-interacting protein A1U; Connexin43-interacting protein of 75 kDa; CIP75; S318							1.669	-2.77987		-1.68804	1.38311						2.13758		-1.67201									-1.992		2.06297	-1.91657	-1.9581		-1.36432	-2.83323	-1.62917
Ubiquilin-4; Ataxin-1 interacting ubiquitin-like protein; A1Up; Ataxin-1 ubiquitin-like-interacting protein A1U; Connexin43-interacting protein of 75 kDa; CIP75; T19			-3.02951	1.83984	6.55299	2.02854	1.87416		2.28605		-1.50994	1.35306		6.48497		4.22025	5.98768	1.92295	2.09371	2.16572	1.75671	1.45826	1.46183		-1.4454	4.26727	-1.43768	6.92423	2.92329	4.01834	2.36432	4.25199				1.9685	2.03293		-1.49392	2.01232	1.44719	-1.98305	2.89457
Ubiquilin-4; Ataxin-1 interacting ubiquitin-like protein; A1Up; Ataxin-1 ubiquitin-like-interacting protein A1U; Connexin43-interacting protein of 75 kDa; CIP75; Y279						-2.06165	2.48123	2.57413	-2.1178	2.08013	-1.59305		-1.65803					3.53832		2.61273	1.32498	-1.41607			-1.99369	-2.11153	-1.75142		3.8902		2.92422	3.67993	2.46759			4.57607
UDP-glucose 4-epimerase; EC=5.1.3.2; Galactowaldenase; UDP-galactose 4-epimerase; Y157			1.92457	2.19378	1.70894	-1.6689	1.5615	4.81346	1.19064		1.55737	1.92801	1.87013			2.76564	-1.29106	1.45768	1.65872	1.47548	2.39019	1.96947	1.84905	2.79169		1.74183	-1.29975		2.56668			13.2808	1.64741	2.49418	1.26657	1.82203	1.09034	1.23856			1.96167	1.7822	2.02244
UMP-CMP kinase; EC=2.7.4.14; Deoxycytidylate kinase; CK; dCMP kinase; Nucleoside-diphosphate kinase; EC=2.7.4.6; Uridine monophosphate/cytidine monophosphate kinase; UMP/CMP kinase; UMP/CMPK; S70							-1.75291					1.76162			2.22365	-5.4143	1.68007	-1.80873		-1.99956	-1.25507	1.49015					2.66769	2.16602		2.04299		-2.55168		-1.73414	-1.54237	-1.45528			-2.83481		1.46511		2.4152
UMP-CMP kinase; EC=2.7.4.14; Deoxycytidylate kinase; CK; dCMP kinase; Nucleoside-diphosphate kinase; EC=2.7.4.6; Uridine monophosphate/cytidine monophosphate kinase; UMP/CMP kinase; UMP/CMPK; Y49			-1.37886		-1.59477	-1.53393	1.94196		-1.86705		-1.18915	1.27851	1.42285	-2.2756								-1.30594				-3.40958	-1.36201	-3.19491		2.45118	2.10787	-1.54229	-1.53982		-1.70497	2.38587				-1.21254	1.43851		1.28046
UMP-CMP kinase; EC=2.7.4.14; Deoxycytidylate kinase; CK; dCMP kinase; Nucleoside-diphosphate kinase; EC=2.7.4.6; Uridine monophosphate/cytidine monophosphate kinase; UMP/CMP kinase; UMP/CMPK; Y66			-1.34516					-4.09604		-1.73246									-1.75513			-1.60932	-1.29046		-1.25692		3.10345							-2.47335	-2.70105	-1.48565		-2.31573			-1.31405		-1.14887
USH1C S101			1.89064					1.72466		-1.42954			-3.84682		2.11938		1.85836			2.16396	1.96181								1.75768	1.85818	1.5202			-1.85532			1.5622		1.41046				1.48699
USH1C Y404				-2.00758	-1.84964	-1.88012								2.22795			-2.94398		3.01453									-3.4832				-3.31078				1.84108	1.72618		2.22023
USP30 S364			1.20927		2.42889								1.22629	2.53621	2.69485	1.87652	3.09181	-1.95382		1.57383	1.49092	-1.29075	-1.36454	-1.71638	-1.13898	1.86755						2.70047			-2.00057			-2.25517			-2.05276	-2.0161	1.44488
USP30 T199															2.30927																	-2.95887
USP30 T335			1.77196			-1.63875	-1.60261		1.55562						1.99066			-2.00979			-1.29496	-1.62803		1.23524							3.37168	2.3576	-1.86505		-1.9476					-1.22582	-1.77721	-1.77191
Utrophin; Dystrophin-related protein 1; DRP-1; S1258						2.21069		-3.31933								2.30731		-1.3373	-8.38042	-1.30326	-1.77583				-1.4704		3.0618		3.17774	4.39416	4.26543			-2.15876	-2.223		-1.52302	-1.77757
Utrophin; Dystrophin-related protein 1; DRP-1; Y2360				2.89861	1.48436	-2.98134	-1.0835	5.30481		2.43885	-1.91152	-2.15662	-2.38016			2.70415	-1.65617		1.84227	1.322		-2.03265		-1.73359	-2.59377				1.56256		-1.66158	10.5317	1.48883	3.60996	1.89853	1.23896		1.40326		-1.76731	-2.05902	-2.46922	-1.95263
Utrophin; Dystrophin-related protein 1; DRP-1; Y3197										-1.29571					1.36864			-2.32638	-1.61016								1.76175	-1.49756	1.87815	1.84652		-2.0796		-1.93045	-4.33241	-1.73416		-1.34008	-1.50833
V(D)J recombination-activating protein 1; RAG-1; RING finger protein 74; Includes: Endonuclease RAG1; EC=3.1.-.-; Includes: E3 ubiquitin-protein ligase RAG1; EC=6.3.2.-; S532				-5.56108									1.33557	-1.62715			1.77427			-1.23684	-1.21748	1.4759	1.33625		1.33446	1.80327	1.64007					-1.96413	1.8709						-2.79088		1.70805
V(D)J recombination-activating protein 2; RAG-2; S365							1.37983	-1.48254		-2.64291					2.42128		1.96241		-1.97795								3.47972	1.90522			2.83647			-1.33178	-2.63281	-1.17256		-1.62249
V(D)J recombination-activating protein 2; RAG-2; T490								4.67408	2.08372	2.9476	-1.84777								1.97529	1.61614		1.44097			-1.35069			2.60057	2.90496				2.91768	3.62971	1.73604	2.72922	-1.60255	5.3328				-1.29019
Vascular endothelial growth factor receptor 2; VEGFR-2; EC=2.7.10.1; Fetal liver kinase 1; FLK-1; Kinase insert domain receptor; KDR; Protein-tyrosine kinase receptor flk-1; CD_antigen=CD309; Flags: Precursor; Y1059				3.71631		5.26598		-3.60315			1.22597				1.74968		2.83223		-1.92904	-1.81689	-1.69056	-1.1937			1.37452		2.98072	2.51863	5.13925	2.3977				-2.26745	-2.19315			-2.09234			1.28973	1.38763
Vascular endothelial growth factor receptor 2; VEGFR-2; EC=2.7.10.1; Fetal liver kinase 1; FLK-1; Kinase insert domain receptor; KDR; Protein-tyrosine kinase receptor flk-1; CD_antigen=CD309; Flags: Precursor; Y1175					1.9914					1.89739				2.40171		3.25179			-2.27332								3.95699			3.24471				1.54259
Vascular endothelial growth factor receptor 2; VEGFR-2; EC=2.7.10.1; Fetal liver kinase 1; FLK-1; Kinase insert domain receptor; KDR; Protein-tyrosine kinase receptor flk-1; CD_antigen=CD309; Flags: Precursor; Y951			1.46597	2.92972							-1.54586	1.55414	-2.3599									1.59273	1.64188	-1.89603																-1.27817			1.26331
Vascular endothelial growth factor receptor 3; VEGFR-3; EC=2.7.10.1; Fms-like tyrosine kinase 4; FLT-4; Tyrosine-protein kinase receptor FLT4; Flags: Precursor; Y1063			1.75254	1.49832		-4.22037	1.66368	8.50439	1.31934	3.82871		1.4863	1.39202				-1.46325	1.50465	4.80594	1.78382	1.85477	1.36712	1.37778	2.02814			-1.92349	-1.73831			-2.23259	3.47768	2.63225	4.68411	2.57938	1.94446		3.10407	1.5048	1.60853	1.52223		1.52557
Vascular endothelial growth factor receptor 3; VEGFR-3; EC=2.7.10.1; Fms-like tyrosine kinase 4; FLT-4; Tyrosine-protein kinase receptor FLT4; Flags: Precursor; Y1231	VEGFR3	Y1224	2.25991	2.20616	4.06167			3.51299	1.3189	1.51793	1.37637	1.37412	1.28854	4.89094	2.91381	5.54064	1.43164	1.50725	1.71384	1.98878	2.09148	1.78253	1.29686	1.59378		1.81211	1.372	1.98372	4.10526		3.17703	15.9309	2.05666	2.46682	1.83771	1.45594	1.25141	3.06606	1.53513	1.75434	1.59846	1.49675	1.55879
Vascular endothelial growth factor receptor 3; VEGFR-3; EC=2.7.10.1; Fms-like tyrosine kinase 4; FLT-4; Tyrosine-protein kinase receptor FLT4; Flags: Precursor; Y1337						2.06118	-2.20061			-5.40282	1.1899		1.19807	-3.94761					-2.35606	-1.56061	-1.92406	1.41215						1.86781						-2.08384	-2.11133					-1.48473	1.38259	1.38512
Vasodilator-stimulated phosphoprotein; VASP; S157			1.37782	2.28606		3.12903	-1.18973	-5.89097	-1.83466	-1.8538	1.26126		1.56321		2.47728	2.05308			-1.84331			1.59827	1.29984			2.89234	2.72561		2.99215		3.88387		-2.17992		-1.23914	-1.63593			-2.25763	-1.36011		1.29185	1.42906
Vasodilator-stimulated phosphoprotein; VASP; S239			-1.22656		1.55629					-1.72671			1.31158						-1.8615	1.36961	-1.47187					1.63992					1.89775		-1.85106	-1.59736	-1.21541	-1.49788	1.99785	-1.41039	-1.51813			1.36218
Vasodilator-stimulated phosphoprotein; VASP; T278							1.66395			1.90131	1.51536	-1.30443						-1.32238	-1.73527	2.34212			-1.27522												-1.7551	-2.2285	-1.54251			1.26847
Vinculin; Metavinculin; MV; S290				-2.35583	-1.93246	-1.99987				1.57564		-1.31194				-3.33017	-1.73641	-1.57189		1.75206						-3.81499	-1.53446	-2.71118	-2.94719			-6.76686			-1.27018		-1.53577				-1.38003	-1.8261
Vinculin; Metavinculin; MV; Y1133	Vinculin	Y1133	3.5937	12.5168	10.1277	2.3895	1.42204	7.20462	1.50144		2.37658	3.32221	2.94954	9.17875	7.32156	14.951	7.35903	2.05005	4.56392	1.82159	5.63341	3.27848	3.74759	7.46497	1.83725	4.15683	4.82948	8.807	11.1462	10.1573	7.94146		2.83709	4.32628	3.20976	2.1184	1.37817	1.71366	1.85038		2.43402	2.97251	2.66379
Vinculin; Metavinculin; MV; Y822						-1.45795	1.16282	2.02512	-1.86884	1.72704	-2.16889	-1.94702	-3.26981		-2.15205	1.62445	1.70744	1.91167	2.14504	1.54357		-2.48388	-2.10547	1.96065	-2.99802	1.423	-2.02983	-1.36991	1.29995		1.30104	1.93762		3.0348		1.27158	1.12944		1.60633		-1.98081	-2.06863	-2.29371
X-linked interleukin-1 receptor accessory protein-like 2; IL-1 receptor accessory protein-like 2; IL-1-RAPL-2; IL-1RAPL-2; IL1RAPL-2; IL1RAPL-2-related protein; Interleukin-1 receptor 9; IL-1R-9; IL-1R9; Three immunoglobulin domain-containing IL-1 receptor-related 1; TIGIRR-1; Flags: Precursor; Y408							2.42002		1.39559	2.46433		-1.50006	-2.22377			2.25649		1.67851	1.69188	2.32349		-1.60137			-1.27598					4.95108	1.99107		2.64917		1.7924			2.45315	2.78357		-1.2813	-1.51631	-1.24234
