# Supplementary material for: Molecular characterization of breast cancer cell lines through multiple omic approaches
Source: Breast Cancer Res. 2017 Jun 5;19:65. doi: 10.1186/s13058-017-0855-0 (PMC5460504; doi:10.1186/s13058-017-0855-0)
Supplement: Supplementary file 11 — Table S7. Kinome peptides in array, grouped according to the major biological pathways to which they contribute. (XLSX 38 kb) [file 13058_2017_855_MOESM11_ESM.xlsx]

## Sheet: Sheet1
Additional file 11: Table S7. Kinome peptides in array, grouped according to the major biological pathways to which they contribute.
Pathscan equivalent	Pathway that includes Kinome Peptides	Pathway ID	Source Name	Peptide #	Gene Symbols giving rise to the gene products from which the phosphorylated peptides were derived
EGFR; HER2/3	HER/ErbB signaling pathway	461	KEGG	41	ABL ; ABL2; AKT1; AKT3; BRAF; CAMK2A; CAMK2D; CAMK2G; CBL; CRK; CRKL; EGFR; EIF4EBP1; GRB2; GSK3B; HRAS; JUN; MAP2K1; MAP2K2; MAPK1; MAPK8; MTOR; PAK1; PAK2; PAK4; PIK3CB; PIK3CD; PIK3CG; PIK3R1; PIK3R2; PLCG1; PLCG2; PRKCA; PTK2; RAF1; RPS6KB1; SHC1; SHC3; SOS1; SRC; STAT5B
VEGF	VEGF signaling pathway	432	KEGG	26	AKT1; AKT3; HRAS; HSPB1; KDR; MAP2K1; MAP2K2; MAPK1; MAPK14; MAPKAPK2; MAPKAPK3; NFATC2; PIK3CB; PIK3CD; PIK3CG; PIK3R1; PIK3R2; PLA2G4A; PLCG1; PLCG2; PRKCA; PTK2; PXN; RAC1; RAF1; SRC
IGF-IR; InsR; IRS-1	Insulin signaling pathway	531	KEGG	51	ACACB; AKT1; AKT3; BRAF; CBL; CRK; CRKL; EIF4EBP1; GRB2; GSK3B; HK1; HK2; HRAS; INSR; IRS1; MAP2K1; MAP2K2; MAPK1; MAPK8; MKNK1; MTOR; PDPK1; PHKA1; PHKA2; PHKB; PHKG1; PIK3CB; PIK3CD; PIK3CG; PIK3R1; PIK3R2; PKLR; PPARGC1A; PRKAA1; PRKAA2; PRKAB1; PRKAB2; PRKACA; PRKAG2; PRKAR1B; PTPN1; PYGL; PYGM; RAF1; RPS6KB1; RPTOR; SHC1; SHC3; SOCS3; SOS1; SREBF1
FGFR1/3/4	Signaling by FGFR	13320	REACTOME	46	AKT1; AKT3; BRAF; CBL; CD28; CDK1; CHUK; CREB1; EGFR; FGFR4; FRS2; FYN; GSK3A; GSK3B; HRAS; IRS1; JAK1; JAK2; KIT; LCK; MAP2K1; MAP2K2; MAPK1; MKNK1; MLST8; MTOR; PDGFRA; PDGFRB; PDPK1; PIK3CB; PIK3CD; PIK3R1; PIK3R2; PLCG1; PPP2CA; PRKACA; PRKAR1B; PRKCA; PRKCD; PRKCE; PTEN; RAF1; SOS1; THEM4; TRAT1; YWHAB
EphA/B	EPH-Ephrin signaling	19189	REACTOME	19	AP2M1; EFNB2; EPHA1; EPHA7; EPHB1; EPHB2; EPHB3; FYN; HRAS; KDR; LYN; NGEF; PAK1; PAK2; PTK2; RAC1; RHOA; ROCK2; WASL
Akt-pS473/T308; Src	PI3K/AKT	13178	REACTOME	27	AKT1; AKT3; CD28; CHUK; CREB1; EGFR; FGFR4; FRS2; FYN; GSK3A; GSK3B; IRS1; KIT; LCK; MLST8; MTOR; PDGFRA; PDGFRB; PDPK1; PIK3CB; PIK3CD; PIK3R1; PIK3R2; PTEN; RHOA; THEM4; TRAT1
Stat1/3; Zap-70	Jak-STAT signaling pathway	568	KEGG	27	AKT1; AKT3; CBL; CCND1; EP300; GRB2; IFNAR1; IL12B; IL23R; IL6ST; IL7R; JAK1; JAK2; PIK3CB; PIK3CD; PIK3CG; PIK3R1; PIK3R2; PIM1; SOCS3; SOS1; STAM; STAM2; STAT1; STAT3; STAT4; STAT5B
